# Supplementary material for: β1 integrin mediates unresponsiveness to PI3Kα inhibition for radiochemosensitization of 3D HNSCC models
Source: Biomed Pharmacother. Author manuscript; Available in PMC 2024 Dec 9. (PMC11627550; doi:10.1016/j.biopha.2024.116217)
Supplement: Suppl data for Fig 5 [file NIHMS2032510-supplement-Suppl_data_for_Fig_5.xlsx]

## Sheet: Figure_5_A
Pathway ID	Description	Parent(s)	p-Value	Genes Involved	Variation IDs
R-HSA-1474244	Extracellular matrix organization	Extracellular matrix organization	0	A2M,ACAN,ADAM15,ADAM19,ADAM8,ADAMTS14,ADAMTS16,ADAMTS18,ADAMTS3,ADAMTS4,ADAMTS5,ADAMTS8,CAPN10,CAPN11,CAPN13,CAPN2,CD44,CEACAM6,COL10A1,COL11A1,COL11A2,COL12A1,COL14A1,COL16A1,COL17A1,COL18A1,COL1A1,COL1A2,COL21A1,COL22A1,COL23A1,COL24A1,COL27A1,COL28A1,COL3A1,COL4A1,COL4A2,COL4A3,COL4A6,COL5A3,COL6A1,COL6A2,COL6A3,COL6A5,COL6A6,COL9A1,COL9A2,COL9A3,CTRB2,CTSB,CTSG,CTSS,DAG1,DMD,DSPP,DST,EFEMP2,E…	rs10067096,rs10178458,rs10205485,rs1041135,rs1042065,rs1042703,rs1042704,rs1050348,rs1053312,rs1056538,rs1063582,rs1063856,rs1064583,rs10733133,rs10823607,rs10901333,rs10947230,rs10982134,rs10999516,rs111205174,rs111216113,rs11161747,rs11164663,rs11222085,rs1126823,rs1131296,rs113205945,rs1135056,rs11355796,rs1143676,rs1143678,rs1143683,rs11437594,rs1154233,rs11548735,rs11581921,rs11640912,rs1175…
R-HSA-157118	Signaling by NOTCH	Signal Transduction	0	DLK1,E2F1,EGFR,GZMB,HDAC5,HEYL,IKZF1,JAG2,LFNG,MIB2,MOV10,NCOR2,NEURL1,NOTCH3,NOTCH4,PLXND1,PSENEN,PSMB1,PSMB3,PSMD13,PSMD2,PSMD9,PSME2,SIRT6,SNW1,TLE2,TNRC6A	rs1044009,rs1045288,rs1057744,rs10899750,rs11191737,rs11545169,rs118030930,rs12717,rs12755088,rs14259,rs151095542,rs176960,rs201324168,rs2227983,rs2229840,rs2230681,rs2255703,rs228757,rs2625962,rs2713625,rs3213176,rs34637446,rs352493,rs422951,rs4907,rs6575799,rs7146672,rs72770407,rs72770408,rs7418389,rs777729315,rs784625,rs8192917,rs915894
R-HSA-173623	Classical antibody-mediated complement activation	Immune System	0	C1S	rs12146727
R-HSA-1799339	SRP-dependent cotranslational protein targeting to membrane	Metabolism of proteins	0	DDOST,RPL10,RPL28,RPL31,RPS27L,RPS9,SSR1	rs1132610,rs12012747,rs2729835,rs45448592,rs537816,rs62133127,rs62387870,rs746924
R-HSA-1912422	Pre-NOTCH Expression and Processing	Signal Transduction	0	E2F1,LFNG,MOV10,NOTCH3,NOTCH4,SIRT6,SNW1,TNRC6A	rs1044009,rs151095542,rs176960,rs3213176,rs34637446,rs352493,rs422951,rs72770407,rs72770408,rs915894
R-HSA-195721	Signaling by WNT	Signal Transduction	0	AP2S1,AXIN2,BCL9,BCL9L,BTRC,CCDC88C,CTBP2,DACT1,FZD6,KREMEN2,LGR5,LGR6,LRP6,MEN1,MOV10,PDE6B,PLCB2,PRKCA,PSMB1,PSMB3,PSMD13,PSMD2,PSMD9,PSME2,ROR1,ROR2,RUNX3,SCRIB,TCF4,TLE2,TMED5,TNRC6A,USP34,WNT16,WNT8B,WNT9B	rs10098508,rs1045288,rs1060622,rs10761129,rs10902758,rs10920362,rs11545169,rs11641195,rs118030930,rs12717,rs14259,rs146110108,rs151095542,rs191649775,rs2230681,rs2240308,rs2302685,rs2707466,rs2908004,rs2946994,rs2959656,rs3012075,rs312185,rs34123504,rs34752197,rs3781411,rs3793771,rs3808553,rs3820129,rs4151060,rs4907,rs4924446,rs4968281,rs611326,rs61753730,rs6504459,rs6558394,rs6672420,rs6722430,r…
R-HSA-201681	TCF dependent signaling in response to WNT	Signal Transduction	0	AXIN2,BCL9,BCL9L,BTRC,CCDC88C,DACT1,FZD6,KREMEN2,LGR5,LGR6,LRP6,MEN1,PSMB1,PSMB3,PSMD13,PSMD2,PSMD9,PSME2,RUNX3,TCF4,TLE2,USP34,WNT8B	rs1045288,rs10920362,rs11545169,rs11641195,rs118030930,rs12717,rs14259,rs146110108,rs191649775,rs2230681,rs2240308,rs2302685,rs2959656,rs34123504,rs34752197,rs3793771,rs3808553,rs3820129,rs4151060,rs4907,rs611326,rs61753730,rs6672420,rs6722430,rs698025,rs7146672,rs74355478,rs78780803,rs788795,rs941920
R-HSA-2022090	Assembly of collagen fibrils and other multimeric structures	Extracellular matrix organization	0	COL10A1,COL11A1,COL11A2,COL12A1,COL14A1,COL17A1,COL18A1,COL1A1,COL1A2,COL24A1,COL27A1,COL3A1,COL4A1,COL4A2,COL4A3,COL4A6,COL5A3,COL6A1,COL6A2,COL6A3,COL6A5,COL6A6,COL9A1,COL9A2,COL9A3,CTSB,CTSS,DST,ITGB4,LAMA3,LOX,LOXL2,LOXL4,MMP3,MMP9,PLEC	rs10178458,rs1042065,rs1053312,rs1063582,rs1064583,rs10982134,rs11161747,rs11164663,rs1131296,rs1135056,rs11355796,rs1154233,rs11756977,rs11758339,rs12338,rs12488457,rs1453241,rs1497312,rs1516446,rs1676486,rs16827497,rs17116350,rs17576,rs17577,rs1800215,rs1800255,rs1800449,rs1983864,rs2161468,rs2228567,rs2230061,rs2241671,rs2250889,rs2270669,rs2287803,rs2287813,rs240736,rs2567705,rs2567706,rs2567…
R-HSA-2029481	FCGR activation	Immune System	0	FCGR2A	rs1801274
R-HSA-2029485	Role of phospholipids in phagocytosis	Immune System	0	FCGR2A,PIK3CA,PLCG1	rs1801274,rs2228246,rs2230461,rs753381
R-HSA-216083	Integrin cell surface interactions	Extracellular matrix organization	0	CD44,COL10A1,COL16A1,COL18A1,COL1A1,COL1A2,COL23A1,COL3A1,COL4A1,COL4A2,COL4A3,COL4A6,COL5A3,COL6A1,COL6A2,COL6A3,COL6A5,COL6A6,COL9A1,COL9A2,COL9A3,FBN1,FN1,HSPG2,ICAM1,ICAM3,ICAM5,ITGA1,ITGA11,ITGA2B,ITGA3,ITGA4,ITGA7,ITGA8,ITGAE,ITGAL,ITGAM,ITGAV,ITGAX,ITGB2,ITGB3,TNC,VTN,VWF	rs10178458,rs1041135,rs1042065,rs1053312,rs1056538,rs1063856,rs1064583,rs1131296,rs1135056,rs11355796,rs1143676,rs1143678,rs1143683,rs11437594,rs12488457,rs1250209,rs139340161,rs139559004,rs1453241,rs1467558,rs1497312,rs1499280,rs1516446,rs16827497,rs1757095,rs17697947,rs1799969,rs1800215,rs1800255,rs1800378,rs1800974,rs1874792,rs2161468,rs216311,rs216321,rs220479,rs2228567,rs2228615,rs2230433,rs…
R-HSA-2299718	Condensation of Prophase Chromosomes	Cell Cycle	0	MCPH1	rs2442513,rs2515569,rs930557
R-HSA-2262752	Cellular responses to stress	Cellular responses to external stimuli	0	ACD,ASNS,ATF5,ATM,ATP6V1B1,ATP6V1C2,ATP7A,ATR,BAG1,C12orf66,CAMK2D,CBX8,CCNA2,CDKN1A,COL4A6,CYBA,DEPDC5,DYNC1H1,E2F1,E2F2,EGLN1,EHMT2,EIF2AK1,EIF2AK4,ELOB,FNIP1,GCN1,GML,GPX1,HIF1AN,HIF3A,HSP90AA1,HSPA1L,HSPA4L,HSPH1,IL1A,IMPACT,MAP2K3,MOV10,NBN,NCF4,NOX4,NOX5,NR3C2,NUP153,NUP160,NUP205,NUP210,NUP214,NUP43,NUP58,NUP62,PHC1,PPP1R15A,PRDX5,PSMB1,PSMB3,PSMD13,PSMD2,PSMD9,PSME2,RBBP7,RELA,RPL10,RPL28…	rs10208844,rs103612,rs1042065,rs1045288,rs1049674,rs1049925,rs1050450,rs1062798,rs1071545,rs1132610,rs11545169,rs11556093,rs1198849,rs12012747,rs12717,rs12907196,rs1380154,rs14259,rs145446416,rs148641546,rs151095542,rs16989528,rs17561,rs17720303,rs1805794,rs2075800,rs2075939,rs2075995,rs2227928,rs2227956,rs2228375,rs2230681,rs2273668,rs2274136,rs2280084,rs2295778,rs2307105,rs2335390,rs2395655,rs2…
R-HSA-2454202	Fc epsilon receptor (FCERI) signaling	Immune System	0	BTRC,MAP3K1,PIK3CA,PLCG1,PRKCQ,PSMB1,PSMB3,PSMD13,PSMD2,PSMD9,PSME2,RASGRP4,RELA,TAB3,TXK,VAV2,VAV3	rs1045288,rs11545169,rs12717,rs14259,rs2228246,rs2230461,rs2230681,rs2236379,rs4151060,rs4907,rs5927629,rs602990,rs61759893,rs702689,rs7146672,rs7528153,rs753381,rs759760477,rs832582,rs892055
R-HSA-2559580	Oxidative Stress Induced Senescence	Cellular responses to external stimuli	0	CBX8,E2F1,E2F2,MAP2K3,MOV10,PHC1,RBBP7,TNRC6A	rs1049925,rs151095542,rs2075995,rs3213176,rs33911218,rs4889891,rs67984110,rs72770407,rs72770408
R-HSA-2559582	Senescence-Associated Secretory Phenotype (SASP)	Cellular responses to external stimuli	0	CCNA2,CDKN1A,EHMT2,IL1A,RELA,RPS6KA2	rs17561,rs2395655,rs61759893,rs769242,rs7887,rs9347162,rs943687
R-HSA-2559583	Cellular Senescence	Cellular responses to external stimuli	0	ACD,ATM,CBX8,CCNA2,CDKN1A,E2F1,E2F2,EHMT2,IL1A,MAP2K3,MOV10,NBN,PHC1,RBBP7,RELA,RPS6KA2,TNRC6A	rs1049925,rs151095542,rs17561,rs1805794,rs2075995,rs2395655,rs3213176,rs33911218,rs4889891,rs61759893,rs659243,rs67984110,rs6979,rs72770407,rs72770408,rs769242,rs7887,rs9347162,rs943687
R-HSA-2730905	Role of LAT2/NTAL/LAB on calcium mobilization	Immune System	0	PIK3CA	rs2230461
R-HSA-3000157	Laminin interactions	Extracellular matrix organization	0	COL18A1,COL4A1,COL4A2,COL4A3,COL4A6,HSPG2,ITGA1,ITGA3,ITGA7,ITGAV,ITGB4,LAMA1,LAMA2,LAMA3,LAMA4,LAMA5,LAMB1,LAMC1,LAMC3,NID1,NID2	rs10178458,rs1042065,rs1050348,rs10733133,rs10901333,rs1154233,rs12607841,rs139340161,rs1499280,rs1800974,rs1874792,rs2032567,rs20556,rs20558,rs2101919,rs2229848,rs2230616,rs2273430,rs2275140,rs2291827,rs2427283,rs2427284,rs2427286,rs28381984,rs35710474,rs3736360,rs3737137,rs3738531,rs3739510,rs3739512,rs3742536,rs3810548,rs3816665,rs3920038,rs4925229,rs536174,rs55703767,rs607230,rs6143021,rs6174…
R-HSA-3000171	Non-integrin membrane-ECM interactions	Extracellular matrix organization	0	COL10A1,COL11A1,COL11A2,COL1A1,COL1A2,COL3A1,COL4A1,COL4A2,COL4A3,COL4A6,COL5A3,DAG1,DMD,FN1,HSPG2,ITGAV,ITGB3,ITGB4,LAMA1,LAMA2,LAMA3,LAMA4,LAMA5,LAMB1,LAMC1,LAMC3,NRXN1,PRKCA,SDC1,SDC4,TGFB1,TNC,TTR,VTN	rs10178458,rs10205485,rs1042065,rs1050348,rs1064583,rs10901333,rs11164663,rs11437594,rs1154233,rs1250209,rs12607841,rs13413205,rs1516446,rs1676486,rs1757095,rs1800215,rs1800255,rs1800280,rs1800458,rs1800470,rs1801187,rs1874792,rs2032567,rs20556,rs20558,rs2131107,rs2161468,rs2228384,rs2229848,rs2230616,rs2275140,rs228406,rs2287803,rs2287813,rs2291827,rs2427283,rs2427284,rs2427286,rs28381984,rs3571…
R-HSA-3000178	ECM proteoglycans	Extracellular matrix organization	0	ACAN,COL1A1,COL1A2,COL3A1,COL4A1,COL4A2,COL4A3,COL4A6,COL5A3,COL6A1,COL6A2,COL6A3,COL6A5,COL6A6,COL9A1,COL9A2,COL9A3,DAG1,DSPP,FN1,HSPG2,ITGA2B,ITGA7,ITGA8,ITGAV,ITGAX,ITGB3,LAMA1,LAMA2,LAMA3,LAMA4,LAMA5,LAMB1,LAMC1,LRP4,MATN4,PTPRS,TGFB1,TNC,TNR,TNXB,VCAN,VTN	rs10178458,rs1041135,rs1042065,rs1050348,rs1053312,rs10947230,rs111205174,rs111216113,rs1126823,rs1131296,rs1135056,rs11355796,rs11437594,rs1154233,rs117936904,rs12488457,rs1250209,rs12524664,rs12607841,rs139559004,rs1453241,rs1497312,rs1516446,rs160278,rs16827497,rs17207895,rs1757095,rs1800215,rs1800255,rs1800470,rs1800974,rs1874792,rs2032567,rs20556,rs20558,rs2072788,rs2131107,rs2161468,rs22272…
R-HSA-3214847	HATs acetylate histones	Chromatin organization	0	BRD8,ELP1,ELP2,ELP5,EPC1,KANSL1,KANSL2,KAT14,KAT6A,RBBP7,SUPT20H	rs1205193,rs144838667,rs1785928,rs1785934,rs2230792,rs2230793,rs2521988,rs3741628,rs3824276,rs412051,rs67984110,rs7220988,rs72789797,rs838827,rs9469
R-HSA-372790	Signaling by GPCR	Signal Transduction	0	ABCA4,ACKR1,ACKR2,ADCY3,ADGRE1,ADGRE2,ADGRE3,ADRA1D,ADRB1,AGT,AKAP13,AKR1B10,AKR1C4,APOA4,APOB,ARHGEF10L,ARHGEF11,ARHGEF15,ARHGEF16,ARHGEF18,ARHGEF25,ARHGEF3,ARHGEF33,ARHGEF37,ARHGEF4,ARHGEF40,BCO1,BCO2,BDKRB2,C3,C5,C5AR1,CALCA,CALCB,CALCR,CALCRL,CAMK2D,CAMKK1,CAMKK2,CCL22,CCL23,CCRL2,CNGA1,CNGB1,CNR2,CXCL16,CYP4V2,DAGLB,DGKB,DGKG,DRD1,DRD3,EGFR,F2RL1,FFAR1,FGD4,FPR1,FSHR,FZD6,GABBR1,GALR1,GIP,GL…	rs1003645,rs1003995,rs1004588,rs10138694,rs10140652,rs10146821,rs1015443,rs10205485,rs1024323,rs10245778,rs10260248,rs10305420,rs10415312,rs10415562,rs1042044,rs1042114,rs1046248,rs10464105,rs10466659,rs1046974,rs1046976,rs1047286,rs1048369,rs1050998,rs1051168,rs1055138,rs1055430,rs1058046,rs1062557,rs10739614,rs10742787,rs10742809,rs10747756,rs10760252,rs10761073,rs10768611,rs10769086,rs10769224…
R-HSA-381753	Olfactory Signaling Pathway	Signal Transduction	0	OR10A2,OR10A6,OR10C1,OR10D3,OR10G2,OR10G3,OR10G4,OR10G6,OR10G7,OR10H3,OR10H5,OR10J1,OR10J3,OR10Q1,OR10T2,OR10V1,OR10W1,OR11A1,OR11G2,OR11H4,OR11H6,OR11L1,OR12D2,OR13D1,OR13F1,OR13H1,OR14A16,OR14C36,OR14J1,OR1B1,OR1F1,OR1I1,OR1J1,OR1L4,OR1L6,OR1L8,OR1M1,OR1N1,OR1N2,OR1Q1,OR1S1,OR2A14,OR2A2,OR2A25,OR2A5,OR2AE1,OR2AG2,OR2AK2,OR2B11,OR2C1,OR2C3,OR2D3,OR2F2,OR2G2,OR2G3,OR2H2,OR2J1,OR2J2,OR2J3,OR2K2,OR…	rs1003995,rs10138694,rs10140652,rs10146821,rs10245778,rs10415312,rs10415562,rs10464105,rs10466659,rs10739614,rs10742787,rs10742809,rs10747756,rs10760252,rs10761073,rs10768611,rs10769086,rs10769224,rs1077126,rs10791893,rs10792043,rs10792156,rs10818708,rs10820709,rs10837771,rs10837814,rs10838852,rs10839531,rs10839616,rs10839631,rs10839659,rs10888255,rs10896488,rs10896659,rs10908722,rs10985704,rs110…
R-HSA-388396	GPCR downstream signalling	Signal Transduction	0	ABCA4,ADCY3,ADRA1D,ADRB1,AGT,AKAP13,AKR1B10,AKR1C4,APOA4,APOB,ARHGEF10L,ARHGEF11,ARHGEF15,ARHGEF16,ARHGEF18,ARHGEF25,ARHGEF3,ARHGEF33,ARHGEF37,ARHGEF4,ARHGEF40,BCO1,BCO2,BDKRB2,C3,C5,C5AR1,CALCA,CALCB,CALCR,CALCRL,CAMK2D,CAMKK1,CAMKK2,CCL23,CNGA1,CNGB1,CNR2,CXCL16,CYP4V2,DAGLB,DGKB,DGKG,DRD1,DRD3,EGFR,F2RL1,FFAR1,FGD4,FPR1,FSHR,GABBR1,GALR1,GIP,GLP1R,GNA12,GNA15,GPC4,GPER1,GPR20,GPR31,GPR37L1,GPR…	rs1003645,rs1003995,rs1004588,rs10138694,rs10140652,rs10146821,rs1015443,rs10205485,rs1024323,rs10245778,rs10260248,rs10305420,rs10415312,rs10415562,rs1042044,rs1042114,rs1046248,rs10464105,rs10466659,rs1046974,rs1046976,rs1047286,rs1048369,rs1050998,rs1051168,rs1055138,rs1055430,rs1058046,rs1062557,rs10739614,rs10742787,rs10742809,rs10747756,rs10760252,rs10761073,rs10768611,rs10769086,rs10769224…
R-HSA-3906995	Diseases associated with O-glycosylation of proteins	Disease	0	ADAMTS10,ADAMTS12,ADAMTS13,ADAMTS14,ADAMTS16,ADAMTS18,ADAMTS19,ADAMTS3,ADAMTS4,ADAMTS5,ADAMTS8,ADAMTSL1,ADAMTSL2,ADAMTSL3,ADAMTSL4,B3GLCT,C1GALT1C1,DAG1,LFNG,MUC12,MUC15,MUC16,MUC17,MUC21,MUC3A,MUC4,MUC5B,MUC6,MUC7,NOTCH3,NOTCH4,POMGNT1,POMT1,SBSPON,SEMA5B,SPON2,THSD7A,THSD7B	rs10206850,rs1035442,rs10402812,rs1041073,rs10422567,rs1044009,rs10808115,rs10823607,rs10953315,rs10999516,rs1104760,rs11222085,rs11247975,rs11640912,rs11766125,rs11979706,rs12981679,rs13095016,rs1344572,rs139960671,rs140206840,rs1423051,rs150270324,rs1530507,rs1559172,rs15783,rs1596797,rs1596798,rs1634730,rs17261572,rs1833778,rs1863968,rs2075853,rs2086310,rs2131107,rs2131535,rs2177336,rs2246901,…
R-HSA-392499	Metabolism of proteins	Metabolism of proteins	0	A4GNT,AARS2,ABRAXAS1,ADAMTS10,ADAMTS12,ADAMTS13,ADAMTS14,ADAMTS16,ADAMTS18,ADAMTS19,ADAMTS3,ADAMTS4,ADAMTS5,ADAMTS8,ADAMTSL1,ADAMTSL2,ADAMTSL3,ADAMTSL4,ADD1,ADGRF5,AGBL1,AGBL2,AGBL3,AGT,ALG10B,ALG11,ALG12,ALG6,ALG8,AMBN,AMDHD2,AMTN,ANK3,ANPEP,APOA4,APOA5,APOB,APOL1,ARL2,ARSA,ARSB,ARSD,ARSE,ARSG,ART4,ASB15,ASB16,ASB18,ASNS,ASXL1,ATF6,AURKA,AURKB,AXIN2,B3GLCT,B3GNT3,B3GNT7,B3GNT8,B3GNTL1,B4GALT4,BA…	rs10087163,rs10206850,rs10208844,rs1026128,rs10330,rs1035442,rs103612,rs1036938,rs1039898,rs10402812,rs1041073,rs10422567,rs1042303,rs1043149,rs1045288,rs1047286,rs1047911,rs1047972,rs1048108,rs1049402,rs1049674,rs1049925,rs10501429,rs1051931,rs1056445,rs1056951,rs1059476,rs1059768,rs1062557,rs1062798,rs1063412,rs1063588,rs1065656,rs1065757,rs1071598,rs10770125,rs10776792,rs10808115,rs10813831,rs…
R-HSA-418555	G alpha (s) signalling events	Signal Transduction	0	ADCY3,ADRB1,CALCA,CALCB,CALCR,CALCRL,DRD1,FSHR,GIP,GLP1R,GPR20,GPR39,GRK6,INSL3,LHCGR,NPSR1,OR10A2,OR10A6,OR10C1,OR10D3,OR10G2,OR10G3,OR10G4,OR10G6,OR10G7,OR10H3,OR10H5,OR10J1,OR10J3,OR10Q1,OR10T2,OR10V1,OR10W1,OR11A1,OR11G2,OR11H4,OR11H6,OR11L1,OR12D2,OR13D1,OR13F1,OR13H1,OR14A16,OR14C36,OR14J1,OR1B1,OR1F1,OR1I1,OR1J1,OR1L4,OR1L6,OR1L8,OR1M1,OR1N1,OR1N2,OR1Q1,OR1S1,OR2A14,OR2A2,OR2A25,OR2A5,OR2A…	rs1003995,rs10138694,rs10140652,rs10146821,rs10245778,rs10305420,rs10415312,rs10415562,rs1042044,rs10464105,rs10466659,rs10739614,rs10742787,rs10742809,rs10747756,rs10760252,rs10761073,rs10768611,rs10769086,rs10769224,rs1077126,rs10776792,rs10791893,rs10792043,rs10792156,rs10818708,rs10820709,rs10837771,rs10837814,rs10838852,rs10839531,rs10839616,rs10839631,rs10839659,rs10875472,rs10888255,rs1089…
R-HSA-427359	SIRT1 negatively regulates rRNA expression	Gene expression (Transcription)	0	TAF1C	rs4782591
R-HSA-5334118	DNA methylation	Gene expression (Transcription)	0	DNMT1	rs75616428,rs758945809
R-HSA-5625740	RHO GTPases activate PKNs	Signal Transduction	0	KDM4C,MYH11,MYH9	rs147122501,rs201960644,rs2269529,rs913588
R-HSA-5625886	Activated PKN1 stimulates transcription of AR (androgen receptor) regulated genes KLK2 and KLK3	Signal Transduction	0	KDM4C	rs913588
R-HSA-5663205	Infectious disease	Disease	0	ADCY3,ADRB1,AP1B1,AP1G1,AP2S1,BAIAP2,BTRC,C3,CALCA,CALCB,CALCR,CALCRL,CD163,CDK7,CTDP1,CTSG,CYBA,CYFIP2,DOCK1,DOCK2,DPEP1,DPEP2,DRD1,DYNC1H1,EGFR,ELOA2,ELOB,ENTPD5,FCGR2A,FSHR,GGT1,GGT5,GIP,GLP1R,GPR20,GPR39,GRSF1,GUCY2C,HGS,HSP90AA1,IL1A,INSL3,KPNA1,KPNA2,LHCGR,LIG4,LTF,MAP2K3,MEFV,MYH9,MYO10,MYO1C,MYO5A,MYO9B,NCOR2,NPSR1,NT5E,NUP153,NUP160,NUP205,NUP210,NUP214,NUP43,NUP58,NUP62,P2RX4,P2RX7,PDCD…	rs10208844,rs10305420,rs103612,rs1042044,rs1045288,rs1047286,rs1062798,rs10776792,rs10782008,rs10875472,rs11073964,rs112426189,rs1126464,rs1127732,rs1132610,rs11545169,rs11556093,rs11654604,rs11676272,rs117099942,rs11750538,rs12012747,rs1231122,rs1231123,rs1244229,rs12459404,rs12717,rs12963653,rs139908345,rs14005,rs1420635,rs14259,rs142968438,rs145446416,rs147122501,rs147868237,rs1545620,rs165362…
R-HSA-5688426	Deubiquitination	Metabolism of proteins	0	ABRAXAS1,ASXL1,AXIN2,BARD1,CCNA2,CCP110,CFTR,CLSPN,DDX58,HGS,IFIH1,MAVS,MYSM1,NOD1,PSMB1,PSMB3,PSMD13,PSMD2,PSMD9,PSME2,RNF123,SENP8,TGFB1,TNIP1,TRIM25,USP10,USP17L2,USP18,USP2,USP24,USP28,USP34,USP37,USP42,USP47	rs1045288,rs1048108,rs10813831,rs11022079,rs11214733,rs11545169,rs1165222,rs12139511,rs12543578,rs12642536,rs12717,rs14259,rs17118103,rs17857295,rs1800470,rs1862792,rs1990760,rs205498,rs2075820,rs213950,rs2229571,rs2230681,rs2233289,rs2240308,rs232777,rs3180408,rs35620248,rs3747517,rs487230,rs4907,rs6058694,rs61729726,rs61732616,rs6436058,rs6463529,rs670906,rs6722430,rs7146672,rs7190666,rs7537203…
R-HSA-5689880	Ub-specific processing proteases	Metabolism of proteins	0	AXIN2,CCNA2,CCP110,CFTR,CLSPN,DDX58,HGS,IFIH1,PSMB1,PSMB3,PSMD13,PSMD2,PSMD9,PSME2,RNF123,USP10,USP17L2,USP18,USP2,USP24,USP28,USP34,USP37,USP42,USP47	rs1045288,rs10813831,rs11022079,rs11214733,rs11545169,rs1165222,rs12543578,rs12717,rs14259,rs1862792,rs1990760,rs213950,rs2230681,rs2240308,rs3180408,rs35620248,rs3747517,rs487230,rs4907,rs61729726,rs61732616,rs6436058,rs6463529,rs670906,rs6722430,rs7146672,rs7190666,rs7537203,rs769242,rs8066889
R-HSA-72163	mRNA Splicing - Major Pathway	Metabolism of RNA	0	CWC22,GCFC2,POLR2A,POLR2E,SART1,SNRPD3,SNRPF,SNW1,SRRM2,SRSF4,SUGP1	rs10859974,rs12459404,rs176960,rs17751061,rs202133451,rs2230677,rs2230678,rs2230679,rs2240140,rs4036,rs4344809,rs6433818,rs660118,rs7560262,rs8017
R-HSA-72172	mRNA Splicing	Metabolism of RNA	0	CWC22,GCFC2,POLR2A,POLR2E,SART1,SNRPD3,SNRPF,SNW1,SRRM2,SRSF4,SUGP1	rs10859974,rs12459404,rs176960,rs17751061,rs202133451,rs2230677,rs2230678,rs2230679,rs2240140,rs4036,rs4344809,rs6433818,rs660118,rs7560262,rs8017
R-HSA-72203	Processing of Capped Intron-Containing Pre-mRNA	Metabolism of RNA	0	CWC22,FYTTD1,GCFC2,NUP153,NUP160,NUP205,NUP210,NUP214,NUP43,NUP58,NUP62,POLR2A,POLR2E,SART1,SEH1L,SNRPD3,SNRPF,SNW1,SRRM2,SRSF4,SUGP1	rs103612,rs1062798,rs10859974,rs11556093,rs12459404,rs145446416,rs176960,rs17751061,rs202133451,rs2228375,rs2230677,rs2230678,rs2230679,rs2240140,rs2274136,rs2280084,rs3205525,rs354478,rs354479,rs3732671,rs3816605,rs4036,rs4344809,rs6433818,rs6505776,rs660118,rs6795271,rs6906499,rs7560262,rs760416353,rs7628051,rs7810767,rs8017
R-HSA-73857	RNA Polymerase II Transcription	Gene expression (Transcription)	0	ABCA6,AIFM2,ATM,ATR,AURKA,AURKB,BANP,BARD1,BCL2L14,BIRC5,BRIP1,CAMK2D,CBX8,CCNA2,CDK7,CDKN1A,CHEK1,CITED1,COL1A1,CR1,CSF2,CTDP1,CTLA4,DNA2,E2F1,E2F7,EGFR,EHMT2,ELOA2,ELOB,EPC1,ERBB2,ESR2,EXO1,FANCI,FOXO6,FYTTD1,GATA2,GLI3,GLS2,GPAM,GPRIN1,HDAC5,HIVEP3,HTT,ICE1,IGFBP1,IL3,INTS2,ITGA2B,ITGA4,ITGAL,JMY,KAT6A,KMT2B,KMT2C,KMT2E,LBR,LIFR,MEN1,MGA,MOV10,MSX2,NBN,NCOR2,NOC2L,NOTCH3,NOTCH4,NR1D2,NR1H2,NR1…	rs1020694,rs10209238,rs10270226,rs1033545,rs10402252,rs10409531,rs10410649,rs10416584,rs10417163,rs10419826,rs10421121,rs10421285,rs10422063,rs10422961,rs1043424,rs1044009,rs1045051,rs1045288,rs1047840,rs1047972,rs1048108,rs1049925,rs1054485,rs1058808,rs1059476,rs10625512,rs10743108,rs10787428,rs10859974,rs10902221,rs10999147,rs112426189,rs11246020,rs1130609,rs1133327,rs1134647,rs1136201,rs114364…
R-HSA-74160	Gene expression (Transcription)	Gene expression (Transcription)	0	ABCA6,AIFM2,ATM,ATR,AURKA,AURKB,BANP,BARD1,BCDIN3D,BCL2L14,BDP1,BIRC5,BRIP1,CAMK2D,CBX8,CCNA2,CD3EAP,CDK7,CDKN1A,CHEK1,CITED1,COL1A1,CR1,CSF2,CTDP1,CTLA4,DNA2,DNMT1,DROSHA,E2F1,E2F7,EGFR,EHMT2,ELOA2,ELOB,EPC1,ERBB2,ERCC6,ESR2,EXO1,FANCI,FOXO6,FYTTD1,GATA2,GLI3,GLS2,GPAM,GPRIN1,GTF3A,HDAC5,HIVEP3,HSP90AA1,HTT,ICE1,IGFBP1,IL3,INTS2,ITGA2B,ITGA4,ITGAL,JMY,KAT6A,KMT2B,KMT2C,KMT2E,LBR,LIFR,MAEL,MEN1,M…	rs1020694,rs10209238,rs10266424,rs10270226,rs1033545,rs103612,rs10402252,rs10409531,rs10410649,rs10416584,rs10417163,rs10419826,rs10421121,rs10421285,rs10422063,rs10422961,rs1043424,rs1044009,rs1045051,rs1045288,rs1047840,rs1047972,rs1048108,rs1049925,rs1054485,rs1058808,rs1059476,rs10625512,rs1062798,rs10743108,rs10787428,rs10814571,rs10823229,rs10859974,rs10902221,rs10999147,rs1106042,rs1116917…
R-HSA-8878171	Transcriptional regulation by RUNX1	Gene expression (Transcription)	0	CBX8,CDK7,CR1,CSF2,CTLA4,GATA2,GPAM,IL3,ITGA2B,KMT2B,KMT2C,KMT2E,LIFR,MOV10,PHC1,PRKCQ,PSMB1,PSMB3,PSMD13,PSMD2,PSMD9,PSME2,RUNX2,SERPINB13,SMARCA2,TCF3,TNRC6A,ZFPM1	rs1020694,rs1045288,rs1049925,rs10787428,rs11498198,rs11545169,rs117986340,rs12717,rs14259,rs151095542,rs16970649,rs2230681,rs2236379,rs2296160,rs231591,rs231775,rs2335052,rs25882,rs2792751,rs2972388,rs3110234,rs372345714,rs3751673,rs40401,rs41275842,rs4844609,rs4889891,rs4907,rs5911,rs62534884,rs7146672,rs72770407,rs72770408
R-HSA-8939211	ESR-mediated signaling	Signal Transduction	0	BTC,CAV2,CITED1,EGFR,ESR2,FOXA1,GPAM,GREB1,HSP90AA1,KANK1,KDM4B,KPNA2,MMP3,MMP9,MOV10,NOS3,PIK3CA,PIK3R3,POLR2A,POLR2E,PTK2,STRN,TNRC6A	rs10787428,rs10929757,rs11938093,rs12459404,rs142968438,rs151095542,rs17576,rs17577,rs1799983,rs2227983,rs2230461,rs2250889,rs2620836,rs2792751,rs3012627,rs35700578,rs4344809,rs4465020,rs61741332,rs679620,rs7144658,rs72770407,rs72770408,rs785467,rs79812711,rs8005905,rs80243841,rs8940
R-HSA-8939236	RUNX1 regulates transcription of genes involved in differentiation of HSCs	Gene expression (Transcription)	0	CDK7,GATA2,PSMB1,PSMB3,PSMD13,PSMD2,PSMD9,PSME2,TCF3	rs1045288,rs11545169,rs12717,rs14259,rs2230681,rs2335052,rs2972388,rs41275842,rs4907,rs7146672
R-HSA-8948216	Collagen chain trimerization	Extracellular matrix organization	0	COL10A1,COL11A1,COL11A2,COL12A1,COL14A1,COL16A1,COL17A1,COL18A1,COL1A1,COL1A2,COL21A1,COL22A1,COL23A1,COL24A1,COL27A1,COL28A1,COL3A1,COL4A1,COL4A2,COL4A3,COL4A6,COL5A3,COL6A1,COL6A2,COL6A3,COL6A5,COL6A6,COL9A1,COL9A2,COL9A3	rs10178458,rs1042065,rs1053312,rs1064583,rs10982134,rs11161747,rs11164663,rs1131296,rs1135056,rs11355796,rs12488457,rs1453241,rs1497312,rs1516446,rs1676486,rs16827497,rs17116350,rs1800215,rs1800255,rs2161468,rs2228567,rs2241671,rs2270669,rs2287803,rs2287813,rs2292927,rs240736,rs2567705,rs2567706,rs2567707,rs2808770,rs28381984,rs2839110,rs322117,rs34770879,rs34976864,rs35471617,rs3745584,rs3753841…
R-HSA-8953854	Metabolism of RNA	Metabolism of RNA	0	ADAR,ADARB1,APOBEC1,APOBEC2,APOBEC4,CDK7,CDKAL1,CTU2,CWC22,DCAF13,DCP1B,DCP2,DDX20,DDX52,DHX37,DIS3,DUS2,EBNA1BP2,EIF4B,EIF4G1,ELAC2,EPRS,ERI1,EXOSC5,EXOSC7,FTSJ3,FYTTD1,GCFC2,GEMIN4,GEMIN5,GSPT1,GTPBP3,HBS1L,IMP4,LCMT2,MRM3,MTO1,NAT10,NOB1,NOL9,NOP14,NUP153,NUP160,NUP205,NUP210,NUP214,NUP43,NUP58,NUP62,PAN2,PDCD11,PELP1,PNO1,POLR2A,POLR2E,POP4,PRKCA,PSMB1,PSMB3,PSMD13,PSMD2,PSMD9,PSME2,PUS3,PWP2…	rs10082778,rs103612,rs1044950,rs1045288,rs1046934,rs1051367,rs1054090,rs1062798,rs1062923,rs10853751,rs10859974,rs11057939,rs11074471,rs111739077,rs11278302,rs113147414,rs1132610,rs113839196,rs11542411,rs11545169,rs11556093,rs11558556,rs11598673,rs1174657,rs1174658,rs12012747,rs12459404,rs12717,rs13106867,rs13319149,rs13963,rs140441717,rs14259,rs14398,rs145446416,rs146008363,rs1466731,rs176960,rs…
R-HSA-8953897	Cellular responses to external stimuli	Cellular responses to external stimuli	0	ACD,ASNS,ATF5,ATM,ATP6V1B1,ATP6V1C2,ATP7A,ATR,BAG1,C12orf66,CAMK2D,CBX8,CCNA2,CDKN1A,COL4A6,CYBA,DEPDC5,DYNC1H1,E2F1,E2F2,EGLN1,EHMT2,EIF2AK1,EIF2AK4,ELOB,FNIP1,GCN1,GML,GPX1,HIF1AN,HIF3A,HSP90AA1,HSPA1L,HSPA4L,HSPH1,IL1A,IMPACT,MAP2K3,MOV10,MT1B,MT4,NBN,NCF4,NOX4,NOX5,NR3C2,NUP153,NUP160,NUP205,NUP210,NUP214,NUP43,NUP58,NUP62,PHC1,PPP1R15A,PRDX5,PSMB1,PSMB3,PSMD13,PSMD2,PSMD9,PSME2,RBBP7,RELA,RP…	rs10208844,rs103612,rs1042065,rs1045288,rs1049674,rs1049925,rs1050450,rs1062798,rs1071545,rs1132610,rs11545169,rs11556093,rs1198849,rs12012747,rs12717,rs12907196,rs1380154,rs142263549,rs14259,rs145446416,rs148641546,rs151095542,rs16989528,rs17561,rs17720303,rs1805794,rs2075800,rs2075939,rs2075995,rs2227928,rs2227956,rs2228375,rs2230681,rs2273668,rs2274136,rs2280084,rs2295778,rs2307105,rs2335390,r…
R-HSA-9018519	Estrogen-dependent gene expression	Signal Transduction	0	CITED1,FOXA1,GPAM,GREB1,HSP90AA1,KANK1,KDM4B,KPNA2,MOV10,POLR2A,POLR2E,TNRC6A	rs10787428,rs10929757,rs12459404,rs142968438,rs151095542,rs2620836,rs2792751,rs3012627,rs4344809,rs4465020,rs61741332,rs7144658,rs72770407,rs72770408,rs8005905
R-HSA-983695	Antigen activates B Cell Receptor (BCR) leading to generation of second messengers	Immune System	0	CD19,PIK3AP1	rs2904880,rs3748229
R-HSA-983705	Signaling by the B Cell Receptor (BCR)	Immune System	0	BTRC,CD19,PIK3AP1,PSMB1,PSMB3,PSMD13,PSMD2,PSMD9,PSME2,RELA	rs1045288,rs11545169,rs12717,rs14259,rs2230681,rs2904880,rs3748229,rs4151060,rs4907,rs61759893,rs7146672
R-HSA-1474228	Degradation of the extracellular matrix	Extracellular matrix organization	1e-06	A2M,ACAN,ADAM15,ADAM8,ADAMTS16,ADAMTS18,ADAMTS4,ADAMTS5,ADAMTS8,CAPN10,CAPN11,CAPN13,CAPN2,CD44,COL10A1,COL11A1,COL11A2,COL12A1,COL14A1,COL16A1,COL17A1,COL18A1,COL1A1,COL1A2,COL23A1,COL3A1,COL4A1,COL4A2,COL4A3,COL4A6,COL5A3,COL6A1,COL6A2,COL6A3,COL6A5,COL6A6,COL9A1,COL9A2,COL9A3,CTRB2,CTSB,CTSG,CTSS,FBN1,FBN2,FBN3,FN1,HSPG2,KLK7,LAMA3,LAMA5,LAMB1,LAMC1,MMP11,MMP14,MMP17,MMP3,MMP9,NID1,SCUBE1,TIMP…	rs10178458,rs1042065,rs1042703,rs1042704,rs1053312,rs1064583,rs10733133,rs11164663,rs11222085,rs1126823,rs1131296,rs113205945,rs1135056,rs11355796,rs1154233,rs11640912,rs12338,rs12488457,rs1250209,rs12608849,rs138993,rs144887983,rs1453241,rs1467558,rs147238447,rs1497312,rs1516446,rs154001,rs1676486,rs16827497,rs17116350,rs17576,rs17577,rs1800215,rs1800255,rs1863968,rs1874792,rs20556,rs20558,rs208…
R-HSA-1474290	Collagen formation	Extracellular matrix organization	1e-06	ADAMTS14,ADAMTS3,COL10A1,COL11A1,COL11A2,COL12A1,COL14A1,COL16A1,COL17A1,COL18A1,COL1A1,COL1A2,COL21A1,COL22A1,COL23A1,COL24A1,COL27A1,COL28A1,COL3A1,COL4A1,COL4A2,COL4A3,COL4A6,COL5A3,COL6A1,COL6A2,COL6A3,COL6A5,COL6A6,COL9A1,COL9A2,COL9A3,CTSB,CTSS,DST,ITGB4,LAMA3,LOX,LOXL2,LOXL4,MMP3,MMP9,P3H1,PLEC	rs10178458,rs1042065,rs1053312,rs1063582,rs1064583,rs10823607,rs10982134,rs10999516,rs11161747,rs11164663,rs1131296,rs1135056,rs11355796,rs1154233,rs11581921,rs11756977,rs11758339,rs12338,rs12488457,rs1453241,rs1497312,rs150270324,rs1516446,rs1676486,rs16827497,rs17116350,rs17576,rs17577,rs1800215,rs1800255,rs1800449,rs1983864,rs2161468,rs2228567,rs2230061,rs2241671,rs2250889,rs2270669,rs2287803,…
R-HSA-156827	L13a-mediated translational silencing of Ceruloplasmin expression	Metabolism of proteins	1e-06	EIF3B,EIF4B,EIF4G1,RPL10,RPL28,RPL31,RPS27L,RPS9	rs1132610,rs12012747,rs13319149,rs146008363,rs2178403,rs2729835,rs45448592,rs62133127,rs746924,rs9690787
R-HSA-2871796	FCERI mediated MAPK activation	Immune System	1e-06	MAP3K1,PLCG1,VAV2,VAV3	rs2228246,rs602990,rs702689,rs7528153,rs753381,rs832582
R-HSA-2871809	FCERI mediated Ca+2 mobilization	Immune System	1e-06	PLCG1,TXK,VAV2,VAV3	rs2228246,rs602990,rs7528153,rs753381,rs759760477
R-HSA-2871837	FCERI mediated NF-kB activation	Immune System	1e-06	BTRC,PRKCQ,PSMB1,PSMB3,PSMD13,PSMD2,PSMD9,PSME2,RASGRP4,RELA,TAB3	rs1045288,rs11545169,rs12717,rs14259,rs2230681,rs2236379,rs4151060,rs4907,rs5927629,rs61759893,rs7146672,rs892055
R-HSA-3214815	HDACs deacetylate histones	Chromatin organization	1e-06	MTA1,NCOR2,PHF21A,RBBP7,REST	rs13707,rs201324168,rs2229840,rs3736508,rs3796529,rs67984110
R-HSA-3214858	RMTs methylate histone arginines	Chromatin organization	1e-06	PRMT3,RBBP7,SMARCA2	rs62534884,rs6483700,rs67984110
R-HSA-597592	Post-translational protein modification	Metabolism of proteins	1e-06	A4GNT,ABRAXAS1,ADAMTS10,ADAMTS12,ADAMTS13,ADAMTS14,ADAMTS16,ADAMTS18,ADAMTS19,ADAMTS3,ADAMTS4,ADAMTS5,ADAMTS8,ADAMTSL1,ADAMTSL2,ADAMTSL3,ADAMTSL4,AGBL1,AGBL2,AGBL3,ALG10B,ALG11,ALG12,ALG6,ALG8,AMBN,AMDHD2,AMTN,ANK3,APOA5,APOB,APOL1,ARSA,ARSB,ARSD,ARSE,ARSG,ART4,ASB15,ASB16,ASB18,ASXL1,AURKA,AURKB,AXIN2,B3GLCT,B3GNT3,B3GNT7,B3GNT8,B3GNTL1,B4GALT4,BARD1,BIRC5,BTRC,C1GALT1C1,C3,CALU,CBX8,CCDC8,CCNA2…	rs10087163,rs10206850,rs10208844,rs1026128,rs10330,rs1035442,rs103612,rs1039898,rs10402812,rs1041073,rs10422567,rs1042303,rs1045288,rs1047286,rs1047972,rs1048108,rs1049925,rs1056951,rs1059476,rs1059768,rs1062798,rs1063412,rs1063588,rs1065656,rs1065757,rs1071598,rs10808115,rs10813831,rs10821668,rs10823607,rs10932814,rs10953315,rs10999516,rs11022079,rs1104760,rs11068230,rs111751804,rs11214733,rs112…
R-HSA-72613	Eukaryotic Translation Initiation	Metabolism of proteins	1e-06	EIF2B5,EIF3B,EIF4B,EIF4G1,RPL10,RPL28,RPL31,RPS27L,RPS9	rs1132610,rs12012747,rs13319149,rs146008363,rs2178403,rs2729835,rs45448592,rs62133127,rs746924,rs843358,rs9690787
R-HSA-72689	Formation of a pool of free 40S subunits	Metabolism of proteins	1e-06	EIF3B,RPL10,RPL28,RPL31,RPS27L,RPS9	rs1132610,rs12012747,rs2729835,rs45448592,rs62133127,rs746924,rs9690787
R-HSA-72706	GTP hydrolysis and joining of the 60S ribosomal subunit	Metabolism of proteins	1e-06	EIF3B,EIF4B,EIF4G1,RPL10,RPL28,RPL31,RPS27L,RPS9	rs1132610,rs12012747,rs13319149,rs146008363,rs2178403,rs2729835,rs45448592,rs62133127,rs746924,rs9690787
R-HSA-72737	Cap-dependent Translation Initiation	Metabolism of proteins	1e-06	EIF2B5,EIF3B,EIF4B,EIF4G1,RPL10,RPL28,RPL31,RPS27L,RPS9	rs1132610,rs12012747,rs13319149,rs146008363,rs2178403,rs2729835,rs45448592,rs62133127,rs746924,rs843358,rs9690787
R-HSA-9006931	Signaling by Nuclear Receptors	Signal Transduction	1e-06	ABCA1,ABCG5,ABCG8,ADH4,ALDH1A2,APOC1,BTC,CAV2,CETP,CITED1,EEPD1,EGFR,ESR2,FABP6,FOXA1,GPAM,GREB1,HSP90AA1,KANK1,KDM3A,KDM4B,KPNA2,MMP3,MMP9,MOV10,NCOR2,NOS3,NR1H2,NR1H3,PCK1,PDHX,PIK3CA,PIK3R3,POLR2A,POLR2E,PTK2,SCD,STRN,TNRC6A	rs10787428,rs10929757,rs1126671,rs1130435,rs118136428,rs11938093,rs12459404,rs142968438,rs151095542,rs17576,rs17577,rs1799983,rs1804160,rs1867380,rs196586,rs196594,rs201324168,rs2030259,rs2066714,rs2066715,rs2167079,rs2227983,rs2229840,rs2230461,rs2234970,rs2250889,rs2620836,rs2792751,rs3012627,rs35700578,rs4148211,rs4344809,rs4465020,rs5882,rs61741332,rs6544718,rs6720173,rs676314,rs679620,rs7144…
R-HSA-9010553	Regulation of expression of SLITs and ROBOs	Developmental Biology	1e-06	DAG1,EIF4G1,ELOB,GSPT1,LHX4,PSMB1,PSMB3,PSMD13,PSMD2,PSMD9,PSME2,RPL10,RPL28,RPL31,RPS27L,RPS9,UPF3A	rs1045288,rs1132610,rs11545169,rs12012747,rs12717,rs13319149,rs14259,rs2131107,rs2178403,rs2230681,rs2729835,rs3752105,rs4036,rs424518,rs45448592,rs4907,rs62133127,rs7146672,rs746924,rs7536561,rs8017
R-HSA-9664323	FCGR3A-mediated IL10 synthesis	Disease	1e-06	ADCY3,FCGR2A,PLCG1,PRKACG,PRKAR1A	rs11676272,rs1801274,rs2228246,rs2302234,rs2907373,rs3730386,rs753381
R-HSA-983168	Antigen processing: Ubiquitination & Proteasome degradation	Immune System	1e-06	ASB15,ASB16,ASB18,BTRC,DTX3L,ELOB,FBXL13,FBXL18,FBXO2,FBXO30,FBXW8,HECTD1,HECTD2,HERC3,HERC6,KBTBD8,LMO7,MIB2,NEDD4,PJA2,PSMB1,PSMB3,PSMD13,PSMD2,PSMD9,PSME2,RNF123,RNF213,RNF217,TRIM36,TRIM41,TRIM50,TRIM63,TRIM69,TRIM9,UBE2J1,UBE2O,UBE3B,UBR1,UBR2,UBR4,WSB1	rs1045288,rs1045706,rs10502,rs10782008,rs11068230,rs11545169,rs12584,rs12717,rs12755088,rs13096789,rs1315794,rs14259,rs147868237,rs17014118,rs17137481,rs17588988,rs17857135,rs200211735,rs200296256,rs201883792,rs2228687,rs2230681,rs2275462,rs2275950,rs2303579,rs2303580,rs2332285,rs2470911,rs28566736,rs28626137,rs2972040,rs2974617,rs3100139,rs35620248,rs3759880,rs3803739,rs3811102,rs3917223,rs4036,…
R-HSA-156902	Peptide chain elongation	Metabolism of proteins	2e-06	RPL10,RPL28,RPL31,RPS27L,RPS9	rs1132610,rs12012747,rs2729835,rs45448592,rs62133127,rs746924
R-HSA-927802	Nonsense-Mediated Decay (NMD)	Metabolism of RNA	2e-06	EIF4G1,GSPT1,RPL10,RPL28,RPL31,RPS27L,RPS9,SMG6,UPF3A	rs1132610,rs12012747,rs13319149,rs2178403,rs2729835,rs3752105,rs424518,rs45448592,rs62133127,rs746924,rs903160
R-HSA-975957	Nonsense Mediated Decay (NMD) enhanced by the Exon Junction Complex (EJC)	Metabolism of RNA	2e-06	EIF4G1,GSPT1,RPL10,RPL28,RPL31,RPS27L,RPS9,SMG6,UPF3A	rs1132610,rs12012747,rs13319149,rs2178403,rs2729835,rs3752105,rs424518,rs45448592,rs62133127,rs746924,rs903160
R-HSA-1912408	Pre-NOTCH Transcription and Translation	Signal Transduction	3e-06	E2F1,MOV10,NOTCH3,NOTCH4,SIRT6,SNW1,TNRC6A	rs1044009,rs151095542,rs176960,rs3213176,rs352493,rs422951,rs72770407,rs72770408,rs915894
R-HSA-9616222	Transcriptional regulation of granulopoiesis	Developmental Biology	3e-06	CDKN1A,E2F1,FLI1,GATA2,GFI1	rs201118331,rs2335052,rs2395655,rs3213176,rs34631763
R-HSA-156842	Eukaryotic Translation Elongation	Metabolism of proteins	4e-06	EEF1D,RPL10,RPL28,RPL31,RPS27L,RPS9	rs1132610,rs12012747,rs141914327,rs2729835,rs45448592,rs62133127,rs6985081,rs746924
R-HSA-1643685	Disease	Disease	4e-06	ABCA1,ABCA12,ABCA4,ABCB11,ABCC2,ABCC6,ABCG5,ABCG8,ACAN,ADAMTS10,ADAMTS12,ADAMTS13,ADAMTS14,ADAMTS16,ADAMTS18,ADAMTS19,ADAMTS3,ADAMTS4,ADAMTS5,ADAMTS8,ADAMTSL1,ADAMTSL2,ADAMTSL3,ADAMTSL4,ADCY3,ADRB1,AKAP9,ALG11,ALG12,ALG6,ALG8,AP1B1,AP1G1,AP2S1,AP3B1,ARSB,B3GLCT,BAIAP2,BCR,BIN2,BTC,BTRC,C1GALT1C1,C3,CALCA,CALCB,CALCR,CALCRL,CAMK2D,CAPN2,CASP9,CD163,CD19,CD86,CDK7,CDKN1A,CFTR,CHST3,CHST6,CLCN6,CNTR…	rs10137161,rs1013940,rs10205485,rs10206850,rs10208844,rs10305420,rs1035442,rs103612,rs10402812,rs1041073,rs1042044,rs10422567,rs1042821,rs1044009,rs1045288,rs1047286,rs1048046,rs1048047,rs1048369,rs1049434,rs1052576,rs1057744,rs1058808,rs1062798,rs1063242,rs1063588,rs1063856,rs1065757,rs1071598,rs10776792,rs10782008,rs10808115,rs10818503,rs10818504,rs10823607,rs10875472,rs10953315,rs10999516,rs11…
R-HSA-376176	Signaling by ROBO receptors	Developmental Biology	4e-06	AKAP5,DAG1,DCC,EIF4G1,ELOB,FLRT3,GSPT1,LHX4,MYO9B,NRP1,PAK6,PRKACG,PRKCA,PSMB1,PSMB3,PSMD13,PSMD2,PSMD9,PSME2,RPL10,RPL28,RPL31,RPS27L,RPS9,SLIT3,SRGAP3,UPF3A	rs1045288,rs1132610,rs11545169,rs117099942,rs12012747,rs1256149,rs12717,rs13319149,rs14259,rs1545620,rs2131107,rs2178403,rs2228638,rs2229080,rs2230681,rs2729835,rs3730386,rs3743137,rs3752105,rs4036,rs424518,rs45448592,rs4907,rs6079391,rs62133127,rs6504459,rs7146672,rs7248508,rs746924,rs7536561,rs758454016,rs76840093,rs8017,rs891921
R-HSA-5250941	Negative epigenetic regulation of rRNA expression	Gene expression (Transcription)	5e-06	CD3EAP,CDK7,DNMT1,POLR1A,POLR1E,POLR2E,TAF1C,TTF1	rs10814571,rs12459404,rs2972388,rs3212986,rs3739914,rs4782591,rs4832242,rs75616428,rs758945809,rs8999
R-HSA-8852135	Protein ubiquitination	Metabolism of proteins	5e-06	PEX2,RNF144A,RNF181,RNF40	rs10087163,rs364891,rs6643,rs7195142
R-HSA-912446	Meiotic recombination	Reproduction;Cell Cycle	7e-06	ATM,BRCA2,MLH3,MSH4,NBN	rs169547,rs175081,rs1805794,rs5745325,rs659243
R-HSA-171306	Packaging Of Telomere Ends	Cell Cycle	8e-06	ACD	rs6979
R-HSA-6809371	Formation of the cornified envelope	Developmental Biology	8e-06	DSC1,DSG2,DSG3,DSG4,DSP,EVPL,JUP,KLK14,KLK5,KRT1,KRT10,KRT13,KRT15,KRT19,KRT23,KRT24,KRT25,KRT27,KRT28,KRT3,KRT32,KRT35,KRT36,KRT37,KRT38,KRT39,KRT40,KRT5,KRT6A,KRT6B,KRT7,KRT71,KRT72,KRT74,KRT75,KRT76,KRT77,KRT78,KRT79,KRT81,KRT83,KRT86,LCE1F,LCE5A,LIPJ,LIPK,LIPN,LOR,PERP,PPL,RPTN,SPINK5,SPRR1A,SPRR3,TCHH	rs1050784,rs1055935,rs10783528,rs10788611,rs11170183,rs11170187,rs11170271,rs112658494,rs1126821,rs11309872,rs1131471,rs11549949,rs11549950,rs1214464,rs12833456,rs12951399,rs1380866,rs14024,rs1409136,rs142165420,rs143856828,rs148928902,rs1567759,rs1611762,rs1611764,rs17558560,rs17800159,rs17845411,rs17855579,rs183854,rs2013335,rs2071192,rs2071561,rs2071601,rs2105117,rs2232387,rs2278792,rs2280480,…
R-HSA-110328	Recognition and association of DNA glycosylase with site containing an affected pyrimidine	DNA Repair	9e-06	ACD,NEIL3	rs1876268,rs6979
R-HSA-110329	Cleavage of the damaged pyrimidine	DNA Repair	9e-06	ACD,NEIL3	rs1876268,rs6979
R-HSA-3781865	Diseases of glycosylation	Disease	9e-06	ACAN,ADAMTS10,ADAMTS12,ADAMTS13,ADAMTS14,ADAMTS16,ADAMTS18,ADAMTS19,ADAMTS3,ADAMTS4,ADAMTS5,ADAMTS8,ADAMTSL1,ADAMTSL2,ADAMTSL3,ADAMTSL4,ALG11,ALG12,ALG6,ALG8,B3GLCT,C1GALT1C1,CHST3,CHST6,DAG1,DPM2,GALK1,GLB1,GPC4,HEXA,HEXB,HSPG2,LFNG,MAN1B1,MOGS,MUC12,MUC15,MUC16,MUC17,MUC21,MUC3A,MUC4,MUC5B,MUC6,MUC7,NOTCH3,NOTCH4,OMD,PGM1,POMGNT1,POMT1,SBSPON,SDC1,SDC4,SEMA5B,SLC26A2,SPON2,THSD7A,THSD7B,VCAN	rs10205485,rs10206850,rs1035442,rs10402812,rs1041073,rs10422567,rs1044009,rs1048369,rs1063588,rs10808115,rs10823607,rs10953315,rs10999516,rs1104760,rs11208257,rs11222085,rs11247975,rs1126728,rs1126823,rs1129980,rs11640912,rs117435647,rs11766125,rs11979706,rs12981679,rs13095016,rs1344572,rs139960671,rs140206840,rs1423051,rs150270324,rs1530507,rs1559172,rs15783,rs1596797,rs1596798,rs160278,rs163473…
R-HSA-73928	Depyrimidination	DNA Repair	9e-06	ACD,NEIL3	rs1876268,rs6979
R-HSA-427413	NoRC negatively regulates rRNA expression	Gene expression (Transcription)	1e-05	CD3EAP,CDK7,DNMT1,POLR1A,POLR1E,POLR2E,TAF1C,TTF1	rs10814571,rs12459404,rs2972388,rs3212986,rs3739914,rs4782591,rs4832242,rs75616428,rs758945809,rs8999
R-HSA-8874081	MET activates PTK2 signaling	Signal Transduction	1e-05	COL11A1,COL11A2,COL1A1,COL1A2,COL24A1,COL27A1,COL3A1,COL5A3,FN1,ITGA3,LAMA1,LAMA2,LAMA3,LAMA4,LAMA5,LAMB1,LAMC1,LAMC3,PTK2	rs1050348,rs10901333,rs10982134,rs11161747,rs11164663,rs1154233,rs1250209,rs12607841,rs139340161,rs1516446,rs1676486,rs1800215,rs1800255,rs2032567,rs20556,rs20558,rs2161468,rs2229848,rs2241671,rs2275140,rs2287803,rs2287813,rs2427283,rs2427284,rs2427286,rs2567705,rs2567706,rs2567707,rs2808770,rs35710474,rs3737137,rs3739510,rs3739512,rs3745584,rs3753841,rs3810548,rs3815745,rs3815746,rs3816665,rs425…
R-HSA-166520	Signaling by NTRKs	Signal Transduction	1.2e-05	AP2S1,DUSP7,ID3,NGF,NTRK1,PCSK5,PIK3CA,PLCG1,PTPRS,RALGDS,REST,RPS6KA2,RPS6KA5	rs11574,rs201610483,rs202010878,rs2228246,rs2230461,rs2643325,rs2842480,rs3001772,rs312185,rs3796529,rs4807697,rs558428940,rs623361,rs6330,rs753381,rs9347162,rs943687
R-HSA-192823	Viral mRNA Translation	Disease	1.2e-05	GRSF1,RPL10,RPL28,RPL31,RPS27L,RPS9	rs1132610,rs12012747,rs2729835,rs45448592,rs62133127,rs6813092,rs746924
R-HSA-73772	RNA Polymerase I Promoter Escape	Gene expression (Transcription)	1.2e-05	CD3EAP,CDK7,POLR1A,POLR1E,POLR2E,TAF1C	rs10814571,rs12459404,rs2972388,rs3212986,rs4782591,rs4832242
R-HSA-983169	Class I MHC mediated antigen processing & presentation	Immune System	1.3e-05	ASB15,ASB16,ASB18,BTRC,CD207,CTSS,CYBA,DTX3L,ELOB,ERAP1,ERAP2,FBXL13,FBXL18,FBXO2,FBXO30,FBXW8,HECTD1,HECTD2,HERC3,HERC6,HLA-E,HLA-F,ITGAV,KBTBD8,LMO7,LY96,MIB2,MRC2,NCF4,NEDD4,PJA2,PSMB1,PSMB3,PSMD13,PSMD2,PSMD9,PSME2,RNF123,RNF213,RNF217,SEC23A,TAPBP,TLR1,TLR4,TLR6,TRIM36,TRIM41,TRIM50,TRIM63,TRIM69,TRIM9,UBE2J1,UBE2O,UBE3B,UBR1,UBR2,UBR4,WSB1	rs1045288,rs1045706,rs10502,rs10782008,rs11068230,rs11545169,rs12584,rs1264457,rs12717,rs12755088,rs13096789,rs1315794,rs14259,rs147868237,rs17014118,rs17137481,rs1736924,rs17588988,rs17857135,rs200211735,rs200296256,rs2014055,rs201883792,rs2071888,rs2075939,rs2228687,rs2230061,rs2230616,rs2230681,rs2275462,rs2275950,rs2303579,rs2303580,rs2332285,rs2429387,rs2470911,rs27044,rs28566736,rs28626137,…
R-HSA-975956	Nonsense Mediated Decay (NMD) independent of the Exon Junction Complex (EJC)	Metabolism of RNA	1.4e-05	EIF4G1,GSPT1,RPL10,RPL28,RPL31,RPS27L,RPS9	rs1132610,rs12012747,rs13319149,rs2178403,rs2729835,rs424518,rs45448592,rs62133127,rs746924
R-HSA-5617472	Activation of anterior HOX genes in hindbrain development during early embryogenesis	Developmental Biology	1.7e-05	HOXA1,HOXA3,HOXA4,HOXB1,HOXB3,KMT2C,PAXIP1,POLR2A,POLR2E,RBBP7,ZNF335	rs10251056,rs10951154,rs12459404,rs2229304,rs3501,rs372345714,rs41280276,rs4344809,rs6032606,rs67984110,rs6944345,rs7226137
R-HSA-5619507	Activation of HOX genes during differentiation	Developmental Biology	1.7e-05	HOXA1,HOXA3,HOXA4,HOXB1,HOXB3,KMT2C,PAXIP1,POLR2A,POLR2E,RBBP7,ZNF335	rs10251056,rs10951154,rs12459404,rs2229304,rs3501,rs372345714,rs41280276,rs4344809,rs6032606,rs67984110,rs6944345,rs7226137
R-HSA-9609646	HCMV Infection	Disease	1.9e-05	DYNC1H1,EGFR,NCOR2,NUP153,NUP160,NUP205,NUP210,NUP214,NUP43,NUP58,NUP62,RBBP7,SEH1L,TUBA3E,TUBA4A,TUBA4B,VPS37A,VPS37C	rs10208844,rs103612,rs1062798,rs11556093,rs145446416,rs201324168,rs2227983,rs2228375,rs2229840,rs2274136,rs2280084,rs354478,rs354479,rs3732671,rs3764796,rs3816605,rs6505776,rs6795271,rs67984110,rs6906499,rs754382,rs7594971,rs760416353,rs7628051,rs775444653,rs7810767
R-HSA-2408557	Selenocysteine synthesis	Metabolism	2e-05	PSTK,RPL10,RPL28,RPL31,RPS27L,RPS9,SEPSECS	rs1132610,rs12012747,rs2302566,rs2729835,rs3736582,rs45448592,rs62133127,rs746924
R-HSA-72764	Eukaryotic Translation Termination	Metabolism of proteins	2e-05	GSPT1,N6AMT1,RPL10,RPL28,RPL31,RPS27L,RPS9	rs1132610,rs12012747,rs1997607,rs2205446,rs2205447,rs2729835,rs424518,rs45448592,rs62133127,rs746924
R-HSA-72187	mRNA 3'-end processing	Metabolism of RNA	2.1e-05	FYTTD1,SRSF4	rs2230677,rs2230678,rs2230679,rs3205525
R-HSA-2559586	DNA Damage/Telomere Stress Induced Senescence	Cellular responses to external stimuli	2.2e-05	ACD,ATM,CCNA2,CDKN1A,NBN	rs1805794,rs2395655,rs659243,rs6979,rs769242
R-HSA-9662851	Anti-inflammatory response favouring Leishmania parasite infection	Disease	2.2e-05	ADCY3,ADRB1,CALCA,CALCB,CALCR,CALCRL,CD163,DPEP1,DPEP2,DRD1,FCGR2A,FSHR,GGT1,GGT5,GIP,GLP1R,GPR20,GPR39,INSL3,LHCGR,MYH9,NPSR1,PLCG1,PRKACG,PRKAR1A,RHBDF2,RLN3,RXFP2,TSHB,TSHR	rs10305420,rs1042044,rs10776792,rs10875472,rs1126464,rs11676272,rs139908345,rs147122501,rs17076657,rs1801197,rs1801253,rs1801274,rs1991517,rs202133451,rs2228246,rs2241764,rs2269529,rs2275984,rs2291725,rs2293275,rs2302234,rs255051,rs2907373,rs324981,rs3730386,rs3744045,rs4883263,rs5239,rs6165,rs6166,rs6523,rs6923761,rs698577,rs753381,rs78161395
R-HSA-9664433	Leishmania parasite growth and survival	Disease	2.2e-05	ADCY3,ADRB1,CALCA,CALCB,CALCR,CALCRL,CD163,DPEP1,DPEP2,DRD1,FCGR2A,FSHR,GGT1,GGT5,GIP,GLP1R,GPR20,GPR39,INSL3,LHCGR,MYH9,NPSR1,PLCG1,PRKACG,PRKAR1A,RHBDF2,RLN3,RXFP2,TSHB,TSHR	rs10305420,rs1042044,rs10776792,rs10875472,rs1126464,rs11676272,rs139908345,rs147122501,rs17076657,rs1801197,rs1801253,rs1801274,rs1991517,rs202133451,rs2228246,rs2241764,rs2269529,rs2275984,rs2291725,rs2293275,rs2302234,rs255051,rs2907373,rs324981,rs3730386,rs3744045,rs4883263,rs5239,rs6165,rs6166,rs6523,rs6923761,rs698577,rs753381,rs78161395
R-HSA-1428517	The citric acid (TCA) cycle and respiratory electron transport	Metabolism	2.4e-05	ADHFE1,CYC1,ETFB,GSTZ1,MDH2,ME3,NDUFA5,NDUFC2,NDUFV2,NDUFV3,PDHX,PM20D1,SCO2,SLC16A1,SLC25A27,SUCLG2,TRAP1,UCP2,UQCRFS1	rs10256,rs1042780,rs1046428,rs1049434,rs1053874,rs10595,rs1060242,rs1130426,rs118062590,rs118136428,rs140523,rs1891460,rs35884480,rs660339,rs6720,rs7820984,rs8100724,rs8875,rs902320,rs902321,rs906807
R-HSA-1650814	Collagen biosynthesis and modifying enzymes	Extracellular matrix organization	2.4e-05	ADAMTS14,ADAMTS3,COL10A1,COL11A1,COL11A2,COL12A1,COL14A1,COL16A1,COL17A1,COL18A1,COL1A1,COL1A2,COL21A1,COL22A1,COL23A1,COL24A1,COL27A1,COL28A1,COL3A1,COL4A1,COL4A2,COL4A3,COL4A6,COL5A3,COL6A1,COL6A2,COL6A3,COL6A5,COL6A6,COL9A1,COL9A2,COL9A3,P3H1	rs10178458,rs1042065,rs1053312,rs1064583,rs10823607,rs10982134,rs10999516,rs11161747,rs11164663,rs1131296,rs1135056,rs11355796,rs11581921,rs12488457,rs1453241,rs1497312,rs150270324,rs1516446,rs1676486,rs16827497,rs17116350,rs1800215,rs1800255,rs2161468,rs2228567,rs2241671,rs2270669,rs2287803,rs2287813,rs2292927,rs240736,rs2567705,rs2567706,rs2567707,rs2808770,rs28381984,rs2839110,rs322117,rs34770…
R-HSA-8951664	Neddylation	Metabolism of proteins	2.4e-05	ASB15,ASB16,ASB18,BIRC5,BTRC,CCDC8,COMMD2,DCAF11,DCAF13,DDB1,DTL,ELOB,FBXL13,FBXL18,FBXO2,FBXO30,FBXW8,HIF3A,KBTBD8,LMO7,OBSL1,PSMB1,PSMB3,PSMD13,PSMD2,PSMD9,PSME2,RBBP7,SENP8,SPSB3,UBD,WSB1	rs1039898,rs1045288,rs1065656,rs10932814,rs11068230,rs11545169,rs12717,rs13096789,rs14259,rs1983210,rs200211735,rs201883792,rs2071214,rs2076485,rs2228687,rs2230681,rs2260655,rs28566736,rs3134253,rs3135474,rs34186470,rs344359,rs3764609,rs3811102,rs3825584,rs4036,rs4076700,rs4151060,rs4731112,rs4907,rs59332477,rs6465886,rs6540718,rs6561,rs6756597,rs67984110,rs6962756,rs7146672,rs7218599,rs7805950,r…
R-HSA-166786	Creation of C4 and C2 activators	Immune System	2.7e-05	C1S,FCN2,MASP2,MBL2	rs12146727,rs12711521,rs17549193,rs1800450,rs7851696
R-HSA-212300	PRC2 methylates histones and DNA	Gene expression (Transcription)	2.7e-05	DNMT1,MTF2,PHF1,RBBP7	rs2815427,rs3116713,rs67984110,rs75616428,rs758945809
R-HSA-73884	Base Excision Repair	DNA Repair	2.8e-05	ACD,MUTYH,NEIL3,PARP2,POLE,POLE4,XRCC1	rs12366,rs1799782,rs1876268,rs25487,rs2682557,rs3093926,rs3219484,rs5745066,rs6979
R-HSA-73929	Base-Excision Repair, AP Site Formation	DNA Repair	3.1e-05	ACD,MUTYH,NEIL3	rs1876268,rs3219484,rs6979
R-HSA-72766	Translation	Metabolism of proteins	3.6e-05	AARS2,DDOST,EEF1D,EIF2B5,EIF3B,EIF4B,EIF4G1,EPRS,FARSB,GARS,GFM1,GSPT1,IARS,MRPL22,MRPL28,MRPL34,MRPL35,MRPL36,MRPL37,MRPL39,MRPL52,MRPL53,MRPL9,MRPS18C,MRPS30,MRPS34,MRPS35,MRPS6,MRPS7,MTIF2,MTIF3,MTRF1L,N6AMT1,NARS2,OXA1L,PARS2,RARS,RPL10,RPL28,RPL31,RPS27L,RPS9,SSR1,VARS2	rs1047911,rs1049402,rs10501429,rs1056445,rs10901,rs1127787,rs1132610,rs1135641,rs11357,rs114776273,rs11552431,rs116816976,rs12012747,rs1218825,rs12642536,rs13226,rs13319149,rs13571,rs141914327,rs146008363,rs1997607,rs200188616,rs201511329,rs2178403,rs2205446,rs2205447,rs2230301,rs2303909,rs2305734,rs244903,rs2729835,rs3192723,rs324136,rs3745186,rs3747479,rs3749671,rs3989369,rs424518,rs45448592,rs…
R-HSA-201722	Formation of the beta-catenin:TCF transactivating complex	Signal Transduction	4.1e-05	AXIN2,BCL9,BCL9L,MEN1,RUNX3,TCF4,TLE2	rs118030930,rs2240308,rs2959656,rs34123504,rs34752197,rs3820129,rs611326,rs6672420,rs78780803
R-HSA-390466	Chaperonin-mediated protein folding	Metabolism of proteins	4.4e-05	CCT6B,CCT7,RGS6,SKIV2L,TUBA3E,TUBA4A,TUBA4B,VBP1	rs10208844,rs11628539,rs139247672,rs2074647,rs437179,rs572013,rs7594971,rs8020134,rs931196,rs9635769
R-HSA-8936459	RUNX1 regulates genes involved in megakaryocyte differentiation and platelet function	Gene expression (Transcription)	4.4e-05	ITGA2B,KMT2B,KMT2C,KMT2E,MOV10,PRKCQ,TNRC6A,ZFPM1	rs117986340,rs151095542,rs16970649,rs2236379,rs231591,rs372345714,rs3751673,rs5911,rs72770407,rs72770408
R-HSA-9633012	Response of EIF2AK4 (GCN2) to amino acid deficiency	Cellular responses to external stimuli	4.5e-05	ASNS,EIF2AK4,GCN1,IMPACT,RPL10,RPL28,RPL31,RPS27L,RPS9	rs1049674,rs1132610,rs12012747,rs2307105,rs2729835,rs3864938,rs45448592,rs62133127,rs677688,rs746924
R-HSA-8878166	Transcriptional regulation by RUNX2	Gene expression (Transcription)	4.6e-05	CDKN1A,COL1A1,GLI3,HIVEP3,MSX2,PSMB1,PSMB3,PSMD13,PSMD2,PSMD9,PSME2,RUNX2	rs1045288,rs11498198,rs11545169,rs12717,rs14259,rs17363472,rs1800215,rs2230681,rs2395655,rs2483689,rs2810566,rs2991344,rs4242182,rs4907,rs558800798,rs7146672,rs846266,rs929387,rs9439043
R-HSA-9610379	HCMV Late Events	Disease	4.6e-05	NUP153,NUP160,NUP205,NUP210,NUP214,NUP43,NUP58,NUP62,SEH1L,VPS37A,VPS37C	rs103612,rs1062798,rs11556093,rs145446416,rs2228375,rs2274136,rs2280084,rs354478,rs354479,rs3732671,rs3764796,rs3816605,rs6505776,rs6795271,rs6906499,rs754382,rs760416353,rs7628051,rs7810767
R-HSA-187037	Signaling by NTRK1 (TRKA)	Signal Transduction	4.8e-05	AP2S1,DUSP7,ID3,NGF,NTRK1,PIK3CA,PLCG1,RALGDS,REST,RPS6KA2,RPS6KA5	rs11574,rs201610483,rs202010878,rs2228246,rs2230461,rs312185,rs3796529,rs558428940,rs623361,rs6330,rs753381,rs9347162,rs943687
R-HSA-2029480	Fcgamma receptor (FCGR) dependent phagocytosis	Immune System	5.5e-05	BAIAP2,CYFIP2,DOCK1,FCGR2A,HSP90AA1,MYH9,MYO10,MYO1C,MYO5A,MYO9B,PIK3CA,PLCG1,PTK2,VAV2,VAV3,WIPF1	rs117099942,rs11750538,rs147122501,rs1545620,rs1724577,rs1801274,rs2228246,rs2230461,rs2269529,rs25901,rs397712438,rs4969391,rs4972450,rs602990,rs7248508,rs7528153,rs753381,rs79812711,rs8005905,rs8081370,rs869801,rs9905106
R-HSA-1442490	Collagen degradation	Extracellular matrix organization	5.9e-05	COL10A1,COL11A1,COL11A2,COL12A1,COL14A1,COL16A1,COL17A1,COL18A1,COL1A1,COL1A2,COL23A1,COL3A1,COL4A1,COL4A2,COL4A3,COL4A6,COL5A3,COL6A1,COL6A2,COL6A3,COL6A5,COL6A6,COL9A1,COL9A2,COL9A3,CTSB,MMP11,MMP14,MMP3,MMP9,TMPRSS6	rs10178458,rs1042065,rs1042703,rs1042704,rs1053312,rs1064583,rs11164663,rs1131296,rs1135056,rs11355796,rs12338,rs12488457,rs1453241,rs1497312,rs1516446,rs1676486,rs16827497,rs17116350,rs17576,rs17577,rs1800215,rs1800255,rs2161468,rs2228567,rs2235324,rs2250889,rs2270669,rs2287803,rs2287813,rs240736,rs28381984,rs2839110,rs322117,rs34770879,rs34976864,rs3745584,rs3753841,rs3815745,rs3815746,rs42524,…
R-HSA-1280218	Adaptive Immune System	Immune System	6e-05	ACTR1B,AP1B1,AP1G1,AP2S1,ASB15,ASB16,ASB18,BTLA,BTN3A2,BTN3A3,BTNL2,BTNL8,BTRC,C3,CD101,CD19,CD200,CD200R1,CD207,CD300A,CD300E,CD300LD,CD300LF,CD86,CLEC2D,COL17A1,COL1A1,COL1A2,COL3A1,COLEC12,CRTAM,CTLA4,CTSB,CTSC,CTSH,CTSS,CYBA,DTX3L,DYNC1H1,ELOB,ERAP1,ERAP2,FBXL13,FBXL18,FBXO2,FBXO30,FBXW8,FYB1,HECTD1,HECTD2,HERC3,HERC6,HLA-DMB,HLA-DPB1,HLA-DRA,HLA-E,HLA-F,ICAM1,ICAM3,ICAM5,IFITM1,ITGA4,ITGAL,I…	rs10208844,rs1036938,rs1042337,rs1045288,rs1045706,rs10458896,rs1047286,rs10502,rs1056538,rs10772256,rs10782008,rs11068230,rs1129055,rs1131199,rs1132610,rs1135816,rs114347679,rs1143676,rs11545169,rs11668530,rs117009784,rs11710339,rs12338,rs12584,rs1264457,rs12717,rs12755088,rs12975366,rs13096789,rs1315794,rs142582117,rs14259,rs143311398,rs14362,rs1465878,rs147868237,rs149121815,rs1516446,rs165753…
R-HSA-5173105	O-linked glycosylation	Metabolism of proteins	6e-05	A4GNT,ADAMTS10,ADAMTS12,ADAMTS13,ADAMTS14,ADAMTS16,ADAMTS18,ADAMTS19,ADAMTS3,ADAMTS4,ADAMTS5,ADAMTS8,ADAMTSL1,ADAMTSL2,ADAMTSL3,ADAMTSL4,B3GLCT,B3GNT3,B3GNT7,B3GNT8,B3GNTL1,C1GALT1C1,DAG1,GALNT11,GALNT18,GALNT4,GALNTL5,GCNT1,GCNT7,MUC12,MUC15,MUC16,MUC17,MUC21,MUC3A,MUC4,MUC5B,MUC6,MUC7,POMGNT1,POMT1,SBSPON,SEMA5B,SPON2,ST6GALNAC3,THSD7A,THSD7B	rs10206850,rs1035442,rs10402812,rs1041073,rs10422567,rs1056951,rs1059768,rs10808115,rs10823607,rs10953315,rs10999516,rs1104760,rs11222085,rs11247975,rs11640912,rs11766125,rs1184626,rs11979706,rs12981679,rs13095016,rs1344572,rs139960671,rs140206840,rs1423051,rs150270324,rs1530507,rs1559172,rs15783,rs1596797,rs1596798,rs1634730,rs17261572,rs1833778,rs1863968,rs2071460,rs2075853,rs2086310,rs2131107,…
R-HSA-5250924	B-WICH complex positively regulates rRNA expression	Gene expression (Transcription)	6.1e-05	CD3EAP,ERCC6,MYO1C,POLR1A,POLR1E,POLR2E,TAF1C	rs10814571,rs12459404,rs2228528,rs3212986,rs4253072,rs4782591,rs4832242,rs8081370,rs9905106
R-HSA-2168880	Scavenging of heme from plasma	Vesicle-mediated transport	6.2e-05	APOL1,CD163,HPR,LRP1	rs12646,rs150685787,rs2239785,rs4883263,rs7397167
R-HSA-6805567	Keratinization	Developmental Biology	6.3e-05	DSC1,DSG2,DSG3,DSG4,DSP,EVPL,JUP,KLK14,KLK5,KRT1,KRT10,KRT13,KRT15,KRT19,KRT23,KRT24,KRT25,KRT27,KRT28,KRT3,KRT32,KRT35,KRT36,KRT37,KRT38,KRT39,KRT40,KRT5,KRT6A,KRT6B,KRT7,KRT71,KRT72,KRT74,KRT75,KRT76,KRT77,KRT78,KRT79,KRT81,KRT83,KRT86,KRTAP10-1,KRTAP10-10,KRTAP10-11,KRTAP10-2,KRTAP10-3,KRTAP10-4,KRTAP10-6,KRTAP10-7,KRTAP10-8,KRTAP10-9,KRTAP12-3,KRTAP13-2,KRTAP16-1,KRTAP22-1,KRTAP27-1,KRTAP29-1…	rs1050784,rs1055935,rs10783528,rs10788611,rs11170183,rs11170187,rs11170271,rs112658494,rs1126821,rs11309872,rs1131471,rs11549949,rs11549950,rs117085626,rs1214464,rs12453338,rs12791610,rs12833456,rs12951399,rs1380866,rs14024,rs1409136,rs142165420,rs143856828,rs147685834,rs148928902,rs1497383,rs150498297,rs1567759,rs1611762,rs1611764,rs17558560,rs17800159,rs17845411,rs17855579,rs183854,rs198915,rs2…
R-HSA-2408522	Selenoamino acid metabolism	Metabolism	6.4e-05	CTH,EPRS,IARS,INMT,PSTK,RARS,RPL10,RPL28,RPL31,RPS27L,RPS9,SEPSECS	rs1021737,rs1132610,rs12012747,rs2230301,rs2302339,rs2302340,rs2302566,rs2305734,rs244903,rs2729835,rs3736582,rs45448592,rs4720015,rs556155,rs62133127,rs746924
R-HSA-3247509	Chromatin modifying enzymes	Chromatin organization	6.7e-05	ASH1L,ATF7IP,BRD8,BRWD1,DOT1L,EHMT2,ELP1,ELP2,ELP5,EPC1,KANSL1,KANSL2,KAT14,KAT6A,KDM3A,KDM3B,KDM4B,KDM4C,KDM4D,KMT2B,KMT2C,KMT2E,KMT5B,MTA1,NCOR2,NSD3,PADI3,PADI4,PADI6,PHF21A,PRDM16,PRMT3,RBBP7,RELA,REST,SETD7,SETDB2,SMARCA2,SMYD2,SMYD3,SUPT20H	rs1041439,rs11203366,rs11203367,rs1134647,rs117986340,rs1205193,rs13707,rs140561687,rs144838667,rs16970649,rs1785928,rs1785934,rs185811622,rs200319177,rs201324168,rs2030259,rs2056844,rs2057413,rs2183573,rs2229840,rs2230792,rs2230793,rs2231909,rs2272629,rs231591,rs2512606,rs2521988,rs2620836,rs372345714,rs3736508,rs3740853,rs3741628,rs3750300,rs3796529,rs3815308,rs3824276,rs412051,rs4863656,rs4971…
R-HSA-4839726	Chromatin organization	Chromatin organization	6.7e-05	ASH1L,ATF7IP,BRD8,BRWD1,DOT1L,EHMT2,ELP1,ELP2,ELP5,EPC1,KANSL1,KANSL2,KAT14,KAT6A,KDM3A,KDM3B,KDM4B,KDM4C,KDM4D,KMT2B,KMT2C,KMT2E,KMT5B,MTA1,NCOR2,NSD3,PADI3,PADI4,PADI6,PHF21A,PRDM16,PRMT3,RBBP7,RELA,REST,SETD7,SETDB2,SMARCA2,SMYD2,SMYD3,SUPT20H	rs1041439,rs11203366,rs11203367,rs1134647,rs117986340,rs1205193,rs13707,rs140561687,rs144838667,rs16970649,rs1785928,rs1785934,rs185811622,rs200319177,rs201324168,rs2030259,rs2056844,rs2057413,rs2183573,rs2229840,rs2230792,rs2230793,rs2231909,rs2272629,rs231591,rs2512606,rs2521988,rs2620836,rs372345714,rs3736508,rs3740853,rs3741628,rs3750300,rs3796529,rs3815308,rs3824276,rs412051,rs4863656,rs4971…
R-HSA-212165	Epigenetic regulation of gene expression	Gene expression (Transcription)	7e-05	CD3EAP,CDK7,DNMT1,EHMT2,ERCC6,MTA1,MTF2,MYO1C,PHF1,POLR1A,POLR1E,POLR2E,RBBP7,TAF1C,TET1,TET2,TTF1	rs10814571,rs10823229,rs12459404,rs13707,rs2228528,rs2454206,rs2815427,rs2972388,rs3116713,rs3212986,rs3739914,rs4253072,rs4782591,rs4832242,rs67984110,rs75616428,rs758945809,rs7887,rs8081370,rs8999,rs9905106
R-HSA-3858494	Beta-catenin independent WNT signaling	Signal Transduction	7e-05	AP2S1,AXIN2,FZD6,MOV10,PDE6B,PLCB2,PRKCA,PSMB1,PSMB3,PSMD13,PSMD2,PSMD9,PSME2,ROR1,ROR2,SCRIB,TNRC6A	rs10098508,rs1045288,rs10761129,rs10902758,rs11545169,rs12717,rs14259,rs151095542,rs2230681,rs2240308,rs312185,rs3808553,rs4907,rs4924446,rs61753730,rs6504459,rs6558394,rs7146672,rs72770407,rs72770408,rs7527017
R-HSA-427389	ERCC6 (CSB) and EHMT2 (G9a) positively regulate rRNA expression	Gene expression (Transcription)	7.1e-05	EHMT2,ERCC6,MTA1,RBBP7,TTF1	rs13707,rs2228528,rs3739914,rs4253072,rs67984110,rs7887,rs8999
R-HSA-212436	Generic Transcription Pathway	Gene expression (Transcription)	8.2e-05	ABCA6,AIFM2,ATM,ATR,AURKA,AURKB,BANP,BARD1,BCL2L14,BIRC5,BRIP1,CAMK2D,CBX8,CCNA2,CDK7,CDKN1A,CHEK1,CITED1,COL1A1,CR1,CSF2,CTDP1,CTLA4,DNA2,E2F1,E2F7,EGFR,EHMT2,ELOA2,ELOB,EPC1,ERBB2,ESR2,EXO1,FANCI,FOXO6,GATA2,GLI3,GLS2,GPAM,GPRIN1,HDAC5,HIVEP3,HTT,IGFBP1,IL3,ITGA2B,ITGA4,ITGAL,JMY,KAT6A,KMT2B,KMT2C,KMT2E,LBR,LIFR,MEN1,MGA,MOV10,MSX2,NBN,NCOR2,NOC2L,NOTCH3,NOTCH4,NR1D2,NR1H2,NR1H3,NR3C2,OPRM1,PCK…	rs1020694,rs10209238,rs10270226,rs1033545,rs10402252,rs10409531,rs10410649,rs10416584,rs10417163,rs10419826,rs10421121,rs10421285,rs10422063,rs10422961,rs1043424,rs1044009,rs1045051,rs1045288,rs1047840,rs1047972,rs1048108,rs1049925,rs1054485,rs1058808,rs1059476,rs10625512,rs10787428,rs10902221,rs10999147,rs112426189,rs11246020,rs1130609,rs1133327,rs1134647,rs1136201,rs1143646,rs1143676,rs1144507,…
R-HSA-5083635	Defective B3GALTL causes Peters-plus syndrome (PpS)	Disease	8.2e-05	ADAMTS10,ADAMTS12,ADAMTS13,ADAMTS14,ADAMTS16,ADAMTS18,ADAMTS19,ADAMTS3,ADAMTS4,ADAMTS5,ADAMTS8,ADAMTSL1,ADAMTSL2,ADAMTSL3,ADAMTSL4,B3GLCT,SBSPON,SEMA5B,SPON2,THSD7A,THSD7B	rs10206850,rs1041073,rs10823607,rs10999516,rs11222085,rs11247975,rs11640912,rs140206840,rs150270324,rs1530507,rs1863968,rs2086310,rs2131535,rs226794,rs2276782,rs2279279,rs2285744,rs2291219,rs2301612,rs2303983,rs25754,rs28647808,rs34024143,rs35478105,rs35767802,rs41317515,rs4144691,rs4233367,rs4483821,rs47,rs4747096,rs4842838,rs4954474,rs56055939,rs59331088,rs6595908,rs6597630,rs685523,rs7252299,r…
R-HSA-73856	RNA Polymerase II Transcription Termination	Gene expression (Transcription)	8.9e-05	FYTTD1,SNRPD3,SNRPF,SRSF4	rs10859974,rs202133451,rs2230677,rs2230678,rs2230679,rs3205525
R-HSA-9664407	Parasite infection	Disease	9e-05	BAIAP2,CYFIP2,DOCK1,MYH9,MYO10,MYO1C,MYO5A,MYO9B,PTK2,VAV2,VAV3,WIPF1	rs117099942,rs11750538,rs147122501,rs1545620,rs1724577,rs2269529,rs25901,rs397712438,rs4969391,rs4972450,rs602990,rs7248508,rs7528153,rs79812711,rs8081370,rs869801,rs9905106
R-HSA-9664417	Leishmania phagocytosis	Disease	9e-05	BAIAP2,CYFIP2,DOCK1,MYH9,MYO10,MYO1C,MYO5A,MYO9B,PTK2,VAV2,VAV3,WIPF1	rs117099942,rs11750538,rs147122501,rs1545620,rs1724577,rs2269529,rs25901,rs397712438,rs4969391,rs4972450,rs602990,rs7248508,rs7528153,rs79812711,rs8081370,rs869801,rs9905106
R-HSA-9664422	FCGR3A-mediated phagocytosis	Disease	9e-05	BAIAP2,CYFIP2,DOCK1,MYH9,MYO10,MYO1C,MYO5A,MYO9B,PTK2,VAV2,VAV3,WIPF1	rs117099942,rs11750538,rs147122501,rs1545620,rs1724577,rs2269529,rs25901,rs397712438,rs4969391,rs4972450,rs602990,rs7248508,rs7528153,rs79812711,rs8081370,rs869801,rs9905106
R-HSA-5654738	Signaling by FGFR2	Signal Transduction	0.000106	MKNK1,PIK3CA,PLCG1,POLR2A,POLR2E	rs12459404,rs2228246,rs2230461,rs34881418,rs4344809,rs6671527,rs753381
R-HSA-166663	Initial triggering of complement	Immune System	0.000118	C1S,C3,CFB,FCN2,MASP2,MBL2	rs1047286,rs12146727,rs12614,rs12711521,rs17549193,rs1800450,rs2230199,rs7851696
R-HSA-5173214	O-glycosylation of TSR domain-containing proteins	Metabolism of proteins	0.00012	ADAMTS10,ADAMTS12,ADAMTS13,ADAMTS14,ADAMTS16,ADAMTS18,ADAMTS19,ADAMTS3,ADAMTS4,ADAMTS5,ADAMTS8,ADAMTSL1,ADAMTSL2,ADAMTSL3,ADAMTSL4,B3GLCT,SBSPON,SEMA5B,SPON2,THSD7A,THSD7B	rs10206850,rs1041073,rs10823607,rs10999516,rs11222085,rs11247975,rs11640912,rs140206840,rs150270324,rs1530507,rs1863968,rs2086310,rs2131535,rs226794,rs2276782,rs2279279,rs2285744,rs2291219,rs2301612,rs2303983,rs25754,rs28647808,rs34024143,rs35478105,rs35767802,rs41317515,rs4144691,rs4233367,rs4483821,rs47,rs4747096,rs4842838,rs4954474,rs56055939,rs59331088,rs6595908,rs6597630,rs685523,rs7252299,r…
R-HSA-5668914	Diseases of metabolism	Disease	0.00013	ACAN,ADAMTS10,ADAMTS12,ADAMTS13,ADAMTS14,ADAMTS16,ADAMTS18,ADAMTS19,ADAMTS3,ADAMTS4,ADAMTS5,ADAMTS8,ADAMTSL1,ADAMTSL2,ADAMTSL3,ADAMTSL4,ALG11,ALG12,ALG6,ALG8,ARSB,B3GLCT,C1GALT1C1,CHST3,CHST6,CSF2RA,CUBN,CYP11B2,DAG1,DPM2,FMO3,GAA,GALK1,GBE1,GGT1,GIF,GLB1,GPC4,GUSB,GYG2,GYS2,HEXA,HEXB,HSPG2,IDH1,IDUA,LCT,LFNG,MAN1B1,MCCC1,MMAB,MOGS,MTR,MTRR,MUC12,MUC15,MUC16,MUC17,MUC21,MUC3A,MUC4,MUC5B,MUC6,MUC7…	rs10205485,rs10206850,rs1035442,rs10402812,rs1041073,rs10422567,rs1044009,rs1048369,rs1063588,rs1065757,rs1071598,rs10808115,rs10823607,rs10953315,rs10999516,rs1104760,rs11208257,rs11222085,rs11247975,rs1126690,rs1126728,rs1126823,rs1129980,rs1130866,rs1141321,rs11640912,rs117435647,rs11766125,rs11797037,rs11979706,rs1276712,rs12981679,rs13095016,rs1344572,rs139960671,rs140206840,rs1423051,rs1502…
R-HSA-73864	RNA Polymerase I Transcription	Gene expression (Transcription)	0.00013	CD3EAP,CDK7,EHMT2,ERCC6,MTA1,POLR1A,POLR1E,POLR2E,RBBP7,TAF1C,TTF1	rs10814571,rs12459404,rs13707,rs2228528,rs2972388,rs3212986,rs3739914,rs4253072,rs4782591,rs4832242,rs67984110,rs7887,rs8999
R-HSA-8873719	RAB geranylgeranylation	Metabolism of proteins	0.000135	RAB19,RAB37,RAB3D,RABGGTA	rs2034310,rs2948386,rs318687,rs35489971,rs729421
R-HSA-5683057	MAPK family signaling cascades	Signal Transduction	0.00017	ACTN2,ARTN,BTC,CAMK2D,CSF2,CSF2RA,DUSP7,EGFR,ERBB2,ERBB3,FGFR4,FLT3,FN1,GFRA2,IL17RD,IL3,ITGA2B,ITGB3,KLB,MARK3,MOV10,NRG1,NRG3,NRTN,PDGFRA,PRKACG,PSMB1,PSMB3,PSMD13,PSMD2,PSMD9,PSME2,PTK2,PTPRA,RAG1,RAG2,RASAL1,RASGRP4,RET,SPTA1,SPTB,SPTBN2,SPTBN4,SPTBN5,TEK,TNRC6A,VWF	rs10137161,rs1045288,rs1058808,rs1063856,rs1128397,rs11355106,rs1136201,rs11545169,rs1178027,rs11938093,rs1197665,rs1197683,rs1210795,rs12442525,rs1250209,rs12593397,rs12717,rs1284879,rs139113046,rs14259,rs145614809,rs1456235,rs151095542,rs17180350,rs17618244,rs1799939,rs1800378,rs1884282,rs1933437,rs202010878,rs216311,rs216321,rs2227983,rs2230681,rs2242637,rs2482965,rs25882,rs28722602,rs351855,r…
R-HSA-68875	Mitotic Prophase	Cell Cycle	0.000176	LPIN1,LPIN3,MCPH1,NEK9,NUMA1,NUP153,NUP160,NUP205,NUP210,NUP214,NUP43,NUP58,NUP62,PRKCA,SEH1L,TMPO,VRK2	rs10146482,rs103612,rs1051061,rs1062798,rs11556093,rs12625565,rs145446416,rs2228375,rs2274136,rs2280084,rs2442513,rs2515569,rs354478,rs354479,rs3732671,rs3816605,rs4614906,rs4669769,rs6504459,rs6505776,rs6795271,rs6906499,rs7133258,rs74985106,rs760416353,rs7628051,rs7810767,rs930557
R-HSA-977225	Amyloid fiber formation	Metabolism of proteins	0.000181	APOA4,BACE1,CALCA,GGA1,GGA3,HSPG2,LTF,MFGE8,PSENEN,SORL1,TTR	rs140112498,rs1699107,rs1792120,rs1800458,rs1874792,rs1878326,rs2073495,rs2291827,rs3736360,rs5104,rs5239,rs539765,rs777729315,rs8075276,rs897471,rs989994
R-HSA-73854	RNA Polymerase I Promoter Clearance	Gene expression (Transcription)	0.000188	CD3EAP,CDK7,EHMT2,ERCC6,MTA1,POLR1A,POLR1E,POLR2E,RBBP7,TAF1C,TTF1	rs10814571,rs12459404,rs13707,rs2228528,rs2972388,rs3212986,rs3739914,rs4253072,rs4782591,rs4832242,rs67984110,rs7887,rs8999
R-HSA-5689603	UCH proteinases	Metabolism of proteins	0.000192	ASXL1,BARD1,PSMB1,PSMB3,PSMD13,PSMD2,PSMD9,PSME2,SENP8,TGFB1	rs1045288,rs1048108,rs11545169,rs12717,rs14259,rs1800470,rs2229571,rs2230681,rs4907,rs6058694,rs7146672,rs930871
R-HSA-9609690	HCMV Early Events	Disease	0.000195	DYNC1H1,EGFR,NCOR2,NUP153,NUP160,NUP205,NUP210,NUP214,NUP43,NUP58,NUP62,RBBP7,SEH1L,TUBA3E,TUBA4A,TUBA4B	rs10208844,rs103612,rs1062798,rs11556093,rs145446416,rs201324168,rs2227983,rs2228375,rs2229840,rs2274136,rs2280084,rs354478,rs354479,rs3732671,rs3816605,rs6505776,rs6795271,rs67984110,rs6906499,rs7594971,rs760416353,rs7628051,rs775444653,rs7810767
R-HSA-163200	Respiratory electron transport, ATP synthesis by chemiosmotic coupling, and heat production by uncoupling proteins.	Metabolism	0.000248	CYC1,ETFB,NDUFA5,NDUFC2,NDUFV2,NDUFV3,PM20D1,SCO2,SLC25A27,TRAP1,UCP2,UQCRFS1	rs1053874,rs10595,rs1130426,rs118062590,rs140523,rs1891460,rs35884480,rs660339,rs7820984,rs8100724,rs8875,rs906807
R-HSA-5693565	Recruitment and ATM-mediated phosphorylation of repair and signaling proteins at DNA double strand breaks	DNA Repair	0.000256	ABRAXAS1,ATM,BARD1,KDM4B,NBN,RNF168	rs1048108,rs12642536,rs1805794,rs2229571,rs2620836,rs3796129,rs659243
R-HSA-6807505	RNA polymerase II transcribes snRNA genes	Gene expression (Transcription)	0.000259	CDK7,ICE1,INTS2,POLR2A,POLR2E,SNAPC4,ZNF143	rs10743108,rs12459404,rs2578500,rs2619844,rs2972388,rs3812571,rs4344809,rs606072
R-HSA-110330	Recognition and association of DNA glycosylase with site containing an affected purine	DNA Repair	0.00026	ACD,MUTYH,NEIL3	rs1876268,rs3219484,rs6979
R-HSA-110331	Cleavage of the damaged purine	DNA Repair	0.00026	ACD,MUTYH,NEIL3	rs1876268,rs3219484,rs6979
R-HSA-73927	Depurination	DNA Repair	0.00026	ACD,MUTYH,NEIL3	rs1876268,rs3219484,rs6979
R-HSA-168164	Toll Like Receptor 3 (TLR3) Cascade	Immune System	0.000264	BTRC,DUSP7,MAP2K3,NOD1,RELA,RPS6KA2,RPS6KA5,SARM1,TAB3	rs11437594,rs201610483,rs202010878,rs2075820,rs33911218,rs374054341,rs4151060,rs5927629,rs61759893,rs704,rs9347162,rs943687
R-HSA-391251	Protein folding	Metabolism of proteins	0.000352	ARL2,CCT6B,CCT7,RGS6,SKIV2L,TBCC,TBCD,TUBA3E,TUBA4A,TUBA4B,VBP1	rs10208844,rs11628539,rs139247672,rs2074647,rs2234026,rs2292971,rs3785522,rs437179,rs572013,rs664226,rs7594971,rs8020134,rs931196,rs9635769
R-HSA-5250913	Positive epigenetic regulation of rRNA expression	Gene expression (Transcription)	0.000357	CD3EAP,EHMT2,ERCC6,MTA1,MYO1C,POLR1A,POLR1E,POLR2E,RBBP7,TAF1C,TTF1	rs10814571,rs12459404,rs13707,rs2228528,rs3212986,rs3739914,rs4253072,rs4782591,rs4832242,rs67984110,rs7887,rs8081370,rs8999,rs9905106
R-HSA-8875878	MET promotes cell motility	Signal Transduction	0.000377	COL11A1,COL11A2,COL1A1,COL1A2,COL24A1,COL27A1,COL3A1,COL5A3,FN1,ITGA3,LAMA1,LAMA2,LAMA3,LAMA4,LAMA5,LAMB1,LAMC1,LAMC3,PTK2,TNS3,TNS4	rs1050348,rs10901333,rs10982134,rs11161747,rs11164663,rs1154233,rs1250209,rs12607841,rs139340161,rs1516446,rs1676486,rs1800215,rs1800255,rs2032567,rs20556,rs20558,rs2161468,rs2229848,rs2241671,rs2275140,rs2287803,rs2287813,rs2290207,rs2293362,rs2427283,rs2427284,rs2427286,rs2567705,rs2567706,rs2567707,rs2808770,rs35710474,rs3737137,rs3739510,rs3739512,rs3745584,rs3753841,rs3764424,rs3810548,rs381…
R-HSA-166665	Terminal pathway of complement	Immune System	0.000382	C5,C6,C7,C8A,C8B,C8G,C9	rs1013579,rs1063499,rs143908758,rs17300936,rs17611,rs17612,rs1801033,rs3733801,rs700233,rs7850844
R-HSA-1257604	PIP3 activates AKT signaling	Signal Transduction	0.000399	BTC,CASP9,CBX8,CD19,CD86,CDKN1A,EGFR,ERBB2,ERBB3,ESR2,FGFR4,FOXO6,HDAC5,IER3,KLB,MAF1,MOV10,MTA1,NEDD4,NRG1,NRG3,PDGFRA,PHC1,PIK3AP1,PIK3CA,PIK3R3,PIP4K2A,PPARG,PRR5,PSMB1,PSMB3,PSMD13,PSMD2,PSMD9,PSME2,RBBP7,REST,RICTOR,SALL4,STRN,THEM4,TNRC6A	rs1045288,rs1049925,rs1052576,rs1058808,rs1129055,rs1136201,rs11545169,rs11546144,rs11938093,rs12092825,rs12717,rs13707,rs14259,rs151095542,rs17618244,rs1801282,rs1884282,rs2043112,rs2227983,rs2230461,rs2230469,rs2230681,rs228757,rs2303579,rs2303580,rs2395655,rs2681417,rs2904880,rs3094124,rs351855,rs35597368,rs35700578,rs3748229,rs3748805,rs376618,rs3796529,rs3924999,rs4359027,rs4889891,rs4907,rs…
R-HSA-195258	RHO GTPase Effectors	Signal Transduction	0.0004	AHCTF1,AURKB,BAIAP2,BIRC5,CENPF,CENPN,CENPO,CENPP,CENPQ,CENPU,CFTR,CIT,CLIP1,CYBA,CYFIP2,DYNC1H1,INCENP,IQGAP2,IQGAP3,ITGB3BP,KDM4C,KIF18A,KIF2B,KLC1,KNL1,KNTC1,LIMK2,MAD1L1,MEN1,MYH11,MYH9,MYLK,NCF4,NDC80,NDE1,NSL1,NUF2,NUP160,NUP43,PRC1,PRKCA,PTK2,RHOD,ROCK2,SEH1L,SKA1,SPC25,SPDL1,TUBA3E,TUBA4A,TUBA4B,WIPF1,ZWILCH,ZWINT	rs10120210,rs10208844,rs10458896,rs1059476,rs11071896,rs11264498,rs1129167,rs11802875,rs11837038,rs11858113,rs12410563,rs12911738,rs145446416,rs147122501,rs1550116,rs15702,rs16970911,rs17747633,rs1801368,rs189689357,rs201960644,rs2071214,rs2075939,rs213950,rs2230774,rs2241666,rs2269529,rs2277283,rs2412541,rs2431363,rs2455230,rs2488269,rs2549887,rs2959656,rs335524,rs34758505,rs34860658,rs3743503,r…
R-HSA-5663202	Diseases of signal transduction by growth factor receptors and second messengers	Disease	0.000408	AKAP9,AP3B1,BCR,BIN2,BTC,CAMK2D,CASP9,CD19,CD86,CDKN1A,CLCN6,CNTRL,CTBP2,CUX1,EGFR,ERBB2,ERBB3,ESR2,FAM114A2,FAM131B,FGFR4,FN1,FOXO6,FZD6,HDAC5,HEYL,HHAT,HSP90AA1,ITGA2B,ITGB3,JAG2,KANK1,KIAA1549,KLB,KREMEN2,LRP6,MARK3,MIB2,MYO18A,NCOR2,NEURL1,NRG1,NRG3,PDGFRA,PIK3AP1,PIK3CA,PIK3R3,PLCG1,POLR2A,POLR2E,PRR5,PSENEN,PSMB1,PSMB3,PSMD13,PSMD2,PSMD9,PSME2,PTPN12,RICTOR,SNW1,STRN,TGFB1,VWF,ZC3HAV1	rs10137161,rs1045288,rs1052576,rs1057744,rs1058808,rs1063242,rs1063856,rs10818503,rs10818504,rs11191737,rs1129055,rs1136201,rs11545169,rs11641195,rs11938093,rs12092825,rs12459404,rs1250209,rs12717,rs12755088,rs140504,rs14259,rs148672807,rs17618244,rs176960,rs17854363,rs1800378,rs1800470,rs1884282,rs198400,rs201324168,rs2043112,rs216311,rs216321,rs2227983,rs2228246,rs2229840,rs2230461,rs2230681,rs…
R-HSA-8866654	E3 ubiquitin ligases ubiquitinate target proteins	Metabolism of proteins	0.00044	PEX2,RNF144A,RNF181,RNF40	rs10087163,rs364891,rs6643,rs7195142
R-HSA-9658195	Leishmania infection	Disease	0.000476	ADCY3,ADRB1,BAIAP2,C3,CALCA,CALCB,CALCR,CALCRL,CD163,CTSG,CYBA,CYFIP2,DOCK1,DPEP1,DPEP2,DRD1,ENTPD5,FCGR2A,FSHR,GGT1,GGT5,GIP,GLP1R,GPR20,GPR39,IL1A,INSL3,LHCGR,MEFV,MYH9,MYO10,MYO1C,MYO5A,MYO9B,NPSR1,NT5E,P2RX4,P2RX7,PLCG1,PRKACG,PRKAR1A,PTK2,RELA,RHBDF2,RLN3,RXFP2,TSHB,TSHR,VAV2,VAV3,WIPF1	rs10305420,rs1042044,rs1047286,rs10776792,rs10875472,rs1126464,rs11676272,rs117099942,rs11750538,rs1231122,rs1231123,rs139908345,rs147122501,rs1545620,rs1653624,rs17076657,rs1724577,rs17525809,rs17561,rs1801197,rs1801253,rs1801274,rs1991517,rs202133451,rs2228246,rs2229523,rs2230199,rs2241764,rs2269529,rs2275984,rs2291725,rs2293275,rs2302234,rs255051,rs25644,rs25901,rs2907373,rs324981,rs3730386,rs…
R-HSA-157579	Telomere Maintenance	Cell Cycle	0.00053	ACD,CHTF8,CTC1,DNA2,POLA2,PRIM1,RTEL1,STN1,WRN	rs10786775,rs143561296,rs1801195,rs187660163,rs2277339,rs2487999,rs3027238,rs3208008,rs3826543,rs487989,rs6979
R-HSA-611105	Respiratory electron transport	Metabolism	0.00053	CYC1,ETFB,NDUFA5,NDUFC2,NDUFV2,NDUFV3,SCO2,TRAP1,UQCRFS1	rs1053874,rs10595,rs1130426,rs118062590,rs140523,rs7820984,rs8100724,rs8875,rs906807
R-HSA-6807070	PTEN Regulation	Signal Transduction	0.00053	CBX8,HDAC5,MAF1,MOV10,MTA1,NEDD4,PHC1,PPARG,PSMB1,PSMB3,PSMD13,PSMD2,PSMD9,PSME2,RBBP7,REST,SALL4,TNRC6A	rs1045288,rs1049925,rs11545169,rs11546144,rs12717,rs13707,rs14259,rs151095542,rs1801282,rs2230681,rs228757,rs2303579,rs2303580,rs3796529,rs4889891,rs4907,rs6126344,rs62043855,rs67984110,rs7146672,rs72770407,rs72770408
R-HSA-69052	Switching of origins to a post-replicative state	DNA Replication;Cell Cycle	0.00053	CCNA2,CDT1,MCM4,PSMB1,PSMB3,PSMD13,PSMD2,PSMD9,PSME2	rs1045288,rs11545169,rs12717,rs14259,rs144458606,rs2230681,rs480727,rs4907,rs507329,rs7146672,rs762679,rs769242
R-HSA-5693606	DNA Double Strand Break Response	DNA Repair	0.000534	ABRAXAS1,ATM,BARD1,KDM4B,KPNA2,NBN,RNF168	rs1048108,rs12642536,rs142968438,rs1805794,rs2229571,rs2620836,rs3796129,rs659243
R-HSA-5628897	TP53 Regulates Metabolic Genes	Gene expression (Transcription)	0.000538	GLS2,MOV10,PRDX5,PRKAG2,PRKAG3,SCO2,SESN1,TNRC6A	rs140523,rs151095542,rs2273668,rs2657879,rs692243,rs72770407,rs72770408,rs7938623,rs9648725
R-HSA-1500620	Meiosis	Cell Cycle;Reproduction	0.000557	ACD,ATM,ATR,BRCA2,DIDO1,MLH3,MSH4,NBN,SMC1B,SUN1,SYCE2,SYCP1,SYNE1,SYNE2	rs11628107,rs136603,rs150731809,rs169547,rs175081,rs1805794,rs1883848,rs1890908,rs2147377,rs2227928,rs2306916,rs34124242,rs34843668,rs35700578,rs3829767,rs4027402,rs4027404,rs4027405,rs4645434,rs4902264,rs5745325,rs6461378,rs659243,rs6911096,rs6979,rs76699382,rs8010699,rs8010911,rs8012,rs910148,rs998147
R-HSA-2029482	Regulation of actin dynamics for phagocytic cup formation	Immune System	0.000557	BAIAP2,CYFIP2,DOCK1,FCGR2A,HSP90AA1,MYH9,MYO10,MYO1C,MYO5A,MYO9B,PTK2,VAV2,VAV3,WIPF1	rs117099942,rs11750538,rs147122501,rs1545620,rs1724577,rs1801274,rs2269529,rs25901,rs397712438,rs4969391,rs4972450,rs602990,rs7248508,rs7528153,rs79812711,rs8005905,rs8081370,rs869801,rs9905106
R-HSA-72695	Formation of the ternary complex, and subsequently, the 43S complex	Metabolism of proteins	0.000567	EIF3B,RPS27L,RPS9	rs1132610,rs2729835,rs62133127,rs9690787
R-HSA-5083632	Defective C1GALT1C1 causes Tn polyagglutination syndrome (TNPS)	Disease	0.000623	C1GALT1C1,MUC12,MUC15,MUC16,MUC17,MUC21,MUC3A,MUC4,MUC5B,MUC6,MUC7	rs1035442,rs10402812,rs10422567,rs10808115,rs10953315,rs1104760,rs11766125,rs11979706,rs12981679,rs13095016,rs1344572,rs139960671,rs1423051,rs1559172,rs15783,rs1596797,rs1596798,rs1634730,rs17261572,rs1833778,rs2075853,rs2177336,rs2246901,rs2259292,rs2547063,rs2547065,rs2547067,rs2591592,rs2672785,rs2688513,rs28463186,rs28542401,rs2943502,rs2943512,rs2943516,rs2943517,rs2943529,rs2943531,rs376455…
R-HSA-375165	NCAM signaling for neurite out-growth	Developmental Biology	0.000708	ARTN,CACNA1C,CACNA1H,CACNA1S,CNTN2,COL3A1,COL4A1,COL4A2,COL4A3,COL5A3,COL6A1,COL6A2,COL6A3,COL6A5,COL6A6,COL9A1,COL9A2,COL9A3,GFRA2,NRTN,PTK2,PTPRA,RPS6KA5,SPTA1,SPTB,SPTBN2,SPTBN4,SPTBN5	rs10178458,rs1053312,rs1054645,rs1128397,rs1131296,rs1135056,rs11355796,rs1178027,rs1197665,rs1197683,rs1210795,rs12139527,rs12406479,rs12442525,rs12488457,rs12593397,rs12742169,rs140441717,rs1453241,rs1456235,rs1497312,rs1516446,rs16827497,rs17180350,rs1800255,rs201610483,rs2161468,rs2228567,rs2229866,rs2242637,rs2270669,rs2275697,rs2287803,rs2287813,rs2482965,rs28381984,rs2839110,rs322117,rs374…
R-HSA-162906	HIV Infection	Disease	0.00075	AP1B1,AP1G1,AP2S1,BTRC,CDK7,CTDP1,DOCK2,ELOA2,ELOB,KPNA1,LIG4,NUP153,NUP160,NUP205,NUP210,NUP214,NUP43,NUP58,NUP62,PDCD6IP,POLR2A,POLR2E,PSMB1,PSMB3,PSMD13,PSMD2,PSMD9,PSME2,SEH1L,SLC25A6,TAF15,TAF2,TAF3,TAF4B,TAF7L,VPS37A,VPS37C	rs103612,rs1045288,rs1062798,rs112426189,rs1127732,rs11545169,rs11556093,rs11654604,rs1244229,rs12459404,rs12717,rs12963653,rs14005,rs14259,rs145446416,rs17646221,rs17855830,rs1805388,rs1805389,rs2010834,rs2228375,rs2230681,rs2274136,rs2280084,rs2571028,rs2857465,rs2972388,rs312185,rs354478,rs354479,rs35899692,rs3732671,rs3764796,rs3816605,rs4036,rs4151060,rs4344809,rs4678193,rs4907,rs5951328,rs6…
R-HSA-176814	Activation of APC/C and APC/C:Cdc20 mediated degradation of mitotic proteins	Cell Cycle	0.000762	CCNA2,PSMB1,PSMB3,PSMD13,PSMD2,PSMD9,PSME2	rs1045288,rs11545169,rs12717,rs14259,rs2230681,rs4907,rs7146672,rs769242
R-HSA-5578749	Transcriptional regulation by small RNAs	Gene expression (Transcription)	0.000901	NUP153,NUP160,NUP205,NUP210,NUP214,NUP43,NUP58,NUP62,POLR2A,POLR2E,SEH1L,TNRC6A	rs103612,rs1062798,rs11556093,rs12459404,rs145446416,rs2228375,rs2274136,rs2280084,rs354478,rs354479,rs3732671,rs3816605,rs4344809,rs6505776,rs6795271,rs6906499,rs72770407,rs72770408,rs760416353,rs7628051,rs7810767
R-HSA-168273	Influenza Viral RNA Transcription and Replication	Disease	0.000938	GRSF1,HSP90AA1,NUP153,NUP160,NUP205,NUP210,NUP214,NUP43,NUP58,NUP62,POLR2A,POLR2E,RPL10,RPL28,RPL31,RPS27L,RPS9,SEH1L	rs103612,rs1062798,rs1132610,rs11556093,rs12012747,rs12459404,rs145446416,rs2228375,rs2274136,rs2280084,rs2729835,rs354478,rs354479,rs3732671,rs3816605,rs4344809,rs45448592,rs62133127,rs6505776,rs6795271,rs6813092,rs6906499,rs746924,rs760416353,rs7628051,rs7810767,rs8005905
R-HSA-9006925	Intracellular signaling by second messengers	Signal Transduction	0.000967	ADCY3,BTC,CAMK2D,CAMKK1,CAMKK2,CASP9,CBX8,CD19,CD86,CDKN1A,EGFR,ERBB2,ERBB3,ESR2,FGFR4,FOXO6,HDAC5,IER3,KLB,KPNA2,MAF1,MOV10,MTA1,NEDD4,NRG1,NRG3,PDE1C,PDGFRA,PHC1,PIK3AP1,PIK3CA,PIK3R3,PIP4K2A,PLCG1,PPARG,PRKACG,PRKAR1A,PRKCA,PRR5,PSMB1,PSMB3,PSMD13,PSMD2,PSMD9,PSME2,RBBP7,REST,RICTOR,SALL4,STRN,THEM4,TNRC6A	rs1045288,rs1049925,rs1052576,rs1058808,rs1129055,rs1132780,rs1136201,rs11545169,rs11546144,rs11676272,rs11938093,rs12092825,rs12717,rs13707,rs14259,rs142968438,rs151095542,rs17618244,rs1801282,rs1884282,rs2043112,rs215607,rs2227983,rs2228246,rs2230461,rs2230469,rs2230681,rs228757,rs2302234,rs2303579,rs2303580,rs2395655,rs2681417,rs2904880,rs2907373,rs3094124,rs351855,rs35367671,rs35597368,rs3570…
R-HSA-77352	Beta oxidation of butanoyl-CoA to acetyl-CoA	Metabolism	0.000978	ACADS,ACSM3,ACSM6,ECHS1,HADH	rs1049951,rs11074471,rs11188225,rs4956145,rs555404,rs5716,rs591157
R-HSA-71291	Metabolism of amino acids and derivatives	Metabolism	0.001009	ADO,AGMAT,AGXT2,AMDHD1,APIP,ASNS,ASPG,CPS1,CTH,DBT,DCT,DDC,DDO,DHTKD1,DMGDH,DUOX1,DUOX2,ECHS1,EPRS,GCAT,GCDH,GCSH,GLS2,GSTZ1,HDC,HGD,HIBCH,HPD,IARS,IDO2,IL4I1,INMT,IVD,IYD,MCCC1,MTAP,MTR,MTRR,OCA2,PDHX,PIPOX,PRODH,PRODH2,PSMB1,PSMB3,PSMD13,PSMD2,PSMD9,PSME2,PSTK,PYCR3,RARS,RPL10,RPL28,RPL31,RPS27L,RPS9,SEPSECS,SLC25A10,SLC45A2,SLC6A12,SLC6A7,SQOR,TH,TPO,TSHB,TYR	rs1021737,rs1044032,rs1045288,rs1046428,rs1047883,rs1047891,rs1049674,rs1049951,rs1058180,rs1062798,rs10776792,rs10995311,rs11150813,rs1126799,rs1126809,rs1132610,rs1154510,rs11545169,rs118136428,rs12012747,rs12021720,rs12717,rs1279138,rs12941884,rs14259,rs144460082,rs146251081,rs148375080,rs16939752,rs17740607,rs1801394,rs1805087,rs180749,rs1976165,rs1977420,rs199886374,rs2001616,rs2062988,rs223…
R-HSA-168255	Influenza Infection	Disease	0.001055	GRSF1,HSP90AA1,KPNA1,KPNA2,NUP153,NUP160,NUP205,NUP210,NUP214,NUP43,NUP58,NUP62,POLR2A,POLR2E,RPL10,RPL28,RPL31,RPS27L,RPS9,SEH1L,SLC25A6,TGFB1	rs103612,rs1062798,rs1132610,rs11556093,rs12012747,rs12459404,rs14005,rs142968438,rs145446416,rs1800470,rs2228375,rs2274136,rs2280084,rs2729835,rs354478,rs354479,rs3732671,rs3816605,rs4344809,rs45448592,rs4678193,rs62133127,rs6505776,rs6795271,rs6813092,rs6906499,rs746924,rs760416353,rs7628051,rs7810767,rs8005905
R-HSA-1168372	Downstream signaling events of B Cell Receptor (BCR)	Immune System	0.001099	BTRC,PSMB1,PSMB3,PSMD13,PSMD2,PSMD9,PSME2,RELA	rs1045288,rs11545169,rs12717,rs14259,rs2230681,rs4151060,rs4907,rs61759893,rs7146672
R-HSA-176409	APC/C:Cdc20 mediated degradation of mitotic proteins	Cell Cycle	0.001118	CCNA2,PSMB1,PSMB3,PSMD13,PSMD2,PSMD9,PSME2	rs1045288,rs11545169,rs12717,rs14259,rs2230681,rs4907,rs7146672,rs769242
R-HSA-5654727	Negative regulation of FGFR2 signaling	Signal Transduction	0.001118	MKNK1	rs34881418,rs6671527
R-HSA-9607240	FLT3 Signaling	Immune System	0.001179	ACTN2,ARTN,BTC,CAMK2D,CSF2,CSF2RA,DUSP7,EGFR,ERBB2,ERBB3,FGFR4,FLT3,FN1,GFRA2,IL17RD,IL3,ITGA2B,ITGB3,KLB,MARK3,NRG1,NRG3,NRTN,PDGFRA,PIK3CA,PSMB1,PSMB3,PSMD13,PSMD2,PSMD9,PSME2,PTK2,PTPRA,RASAL1,RASGRP4,RET,SPTA1,SPTB,SPTBN2,SPTBN4,SPTBN5,TEK,THEM4,VWF	rs10137161,rs1045288,rs1058808,rs1063856,rs1128397,rs11355106,rs1136201,rs11545169,rs1178027,rs11938093,rs1197665,rs1197683,rs1210795,rs12442525,rs1250209,rs12593397,rs12717,rs1284879,rs14259,rs1456235,rs17180350,rs17618244,rs1799939,rs1800378,rs1884282,rs1933437,rs202010878,rs216311,rs216321,rs2227983,rs2230461,rs2230681,rs2242637,rs2482965,rs25882,rs28722602,rs351855,rs35367671,rs35597368,rs374…
R-HSA-8856688	Golgi-to-ER retrograde transport	Vesicle-mediated transport	0.001243	BICD2,COPE,DYNC1H1,KIF15,KIF16B,KIF18A,KIF19,KIF1B,KIF20B,KIF2B,KIF3C,KIF4B,KLC1,PLA2G4A,TUBA3E,TUBA4A,TUBA4B,USE1	rs10208844,rs10330,rs10458896,rs1062465,rs1129777,rs11710339,rs1465878,rs1886996,rs1886997,rs200086216,rs2271535,rs2307198,rs3803824,rs41274458,rs414528,rs4561518,rs4561519,rs6034464,rs6580126,rs7594971,rs775444653,rs861539
R-HSA-166166	MyD88-independent TLR4 cascade	Immune System	0.001309	BTRC,DUSP7,LY96,MAP2K3,NOD1,RELA,RPS6KA2,RPS6KA5,SARM1,TAB3,TLR4	rs11437594,rs201610483,rs202010878,rs2075820,rs33911218,rs374054341,rs4151060,rs4986790,rs4986791,rs5927629,rs61759893,rs6472812,rs704,rs9347162,rs943687
R-HSA-937061	TRIF(TICAM1)-mediated TLR4 signaling	Immune System	0.001309	BTRC,DUSP7,LY96,MAP2K3,NOD1,RELA,RPS6KA2,RPS6KA5,SARM1,TAB3,TLR4	rs11437594,rs201610483,rs202010878,rs2075820,rs33911218,rs374054341,rs4151060,rs4986790,rs4986791,rs5927629,rs61759893,rs6472812,rs704,rs9347162,rs943687
R-HSA-72662	Activation of the mRNA upon binding of the cap-binding complex and eIFs, and subsequent binding to 43S	Metabolism of proteins	0.001502	EIF3B,EIF4B,EIF4G1,RPS27L,RPS9	rs1132610,rs13319149,rs146008363,rs2178403,rs2729835,rs62133127,rs9690787
R-HSA-5684996	MAPK1/MAPK3 signaling	Signal Transduction	0.001523	ACTN2,ARTN,BTC,CAMK2D,CSF2,CSF2RA,DUSP7,EGFR,ERBB2,ERBB3,FGFR4,FLT3,FN1,GFRA2,IL17RD,IL3,ITGA2B,ITGB3,KLB,MARK3,NRG1,NRG3,NRTN,PDGFRA,PSMB1,PSMB3,PSMD13,PSMD2,PSMD9,PSME2,PTK2,PTPRA,RASAL1,RASGRP4,RET,SPTA1,SPTB,SPTBN2,SPTBN4,SPTBN5,TEK,VWF	rs10137161,rs1045288,rs1058808,rs1063856,rs1128397,rs11355106,rs1136201,rs11545169,rs1178027,rs11938093,rs1197665,rs1197683,rs1210795,rs12442525,rs1250209,rs12593397,rs12717,rs1284879,rs14259,rs1456235,rs17180350,rs17618244,rs1799939,rs1800378,rs1884282,rs1933437,rs202010878,rs216311,rs216321,rs2227983,rs2230681,rs2242637,rs2482965,rs25882,rs28722602,rs351855,rs35367671,rs35597368,rs376618,rs3924…
R-HSA-174184	Cdc20:Phospho-APC/C mediated degradation of Cyclin A	Cell Cycle	0.001533	CCNA2,PSMB1,PSMB3,PSMD13,PSMD2,PSMD9,PSME2	rs1045288,rs11545169,rs12717,rs14259,rs2230681,rs4907,rs7146672,rs769242
R-HSA-69017	CDK-mediated phosphorylation and removal of Cdc6	DNA Replication;Cell Cycle	0.001533	CCNA2,PSMB1,PSMB3,PSMD13,PSMD2,PSMD9,PSME2	rs1045288,rs11545169,rs12717,rs14259,rs2230681,rs4907,rs7146672,rs769242
R-HSA-198725	Nuclear Events (kinase and transcription factor activation)	Signal Transduction	0.001544	DUSP7,ID3,REST,RPS6KA2,RPS6KA5	rs11574,rs201610483,rs202010878,rs3796529,rs9347162,rs943687
R-HSA-5675221	Negative regulation of MAPK pathway	Signal Transduction;Immune System	0.001556	DUSP7,MARK3	rs10137161,rs202010878
R-HSA-179419	APC:Cdc20 mediated degradation of cell cycle proteins prior to satisfation of the cell cycle checkpoint	Cell Cycle	0.001566	CCNA2,PSMB1,PSMB3,PSMD13,PSMD2,PSMD9,PSME2	rs1045288,rs11545169,rs12717,rs14259,rs2230681,rs4907,rs7146672,rs769242
R-HSA-174154	APC/C:Cdc20 mediated degradation of Securin	Cell Cycle	0.001575	PSMB1,PSMB3,PSMD13,PSMD2,PSMD9,PSME2	rs1045288,rs11545169,rs12717,rs14259,rs2230681,rs4907,rs7146672
R-HSA-1660662	Glycosphingolipid metabolism	Metabolism	0.001598	ARSA,ARSB,ARSD,ARSE,ARSG,B4GALNT1,ENPP7,ESYT2,ESYT3,GALC,GLB1,GM2A,HEXA,HEXB,NEU3,NEU4,SMPD1,SMPD2,SUMF1,SUMF2,UGT8	rs1048719,rs1050239,rs1065757,rs1071598,rs10935282,rs11098261,rs11236283,rs11545301,rs13233513,rs139719997,rs1476387,rs153477,rs153478,rs1800431,rs2228431,rs2819590,rs35143646,rs421262,rs4245575,rs4302331,rs61740602,rs62000424,rs7222013,rs743616,rs7637099,rs774895,rs820878
R-HSA-5607764	CLEC7A (Dectin-1) signaling	Immune System	0.00163	BTRC,CARD9,CCL22,CLEC7A,PSMB1,PSMB3,PSMD13,PSMD2,PSMD9,PSME2,RELA,TAB3	rs1045288,rs11545169,rs12717,rs14259,rs16910526,rs2230681,rs4077515,rs4151060,rs4359426,rs4907,rs5927629,rs61759893,rs7146672
R-HSA-5083625	Defective GALNT3 causes familial hyperphosphatemic tumoral calcinosis (HFTC)	Disease	0.001643	MUC12,MUC15,MUC16,MUC17,MUC21,MUC3A,MUC4,MUC5B,MUC6,MUC7	rs1035442,rs10402812,rs10422567,rs10808115,rs10953315,rs1104760,rs11766125,rs11979706,rs12981679,rs13095016,rs1344572,rs139960671,rs1423051,rs1559172,rs15783,rs1596797,rs1596798,rs1634730,rs1833778,rs2075853,rs2177336,rs2246901,rs2259292,rs2547063,rs2547065,rs2547067,rs2591592,rs2672785,rs2688513,rs28463186,rs28542401,rs2943502,rs2943512,rs2943516,rs2943517,rs2943529,rs2943531,rs3764556,rs4729647…
R-HSA-5083636	Defective GALNT12 causes colorectal cancer 1 (CRCS1)	Disease	0.001643	MUC12,MUC15,MUC16,MUC17,MUC21,MUC3A,MUC4,MUC5B,MUC6,MUC7	rs1035442,rs10402812,rs10422567,rs10808115,rs10953315,rs1104760,rs11766125,rs11979706,rs12981679,rs13095016,rs1344572,rs139960671,rs1423051,rs1559172,rs15783,rs1596797,rs1596798,rs1634730,rs1833778,rs2075853,rs2177336,rs2246901,rs2259292,rs2547063,rs2547065,rs2547067,rs2591592,rs2672785,rs2688513,rs28463186,rs28542401,rs2943502,rs2943512,rs2943516,rs2943517,rs2943529,rs2943531,rs3764556,rs4729647…
R-HSA-397795	G-protein beta:gamma signalling	Signal Transduction	0.001744	PLCB2	rs4924446
R-HSA-8868773	rRNA processing in the nucleus and cytosol	Metabolism of RNA	0.001824	DCAF13,DDX52,DHX37,DIS3,EBNA1BP2,ERI1,EXOSC5,EXOSC7,FTSJ3,IMP4,NAT10,NOB1,NOL9,NOP14,PDCD11,PELP1,PNO1,PWP2,RIOK1,RPL10,RPL28,RPL31,RPS27L,RPS9,THUMPD1,UTP14A,UTP14C,UTP20,UTP25,WDR46	rs10082778,rs1054090,rs10853751,rs11057939,rs11074471,rs1132610,rs11542411,rs11558556,rs11598673,rs12012747,rs13106867,rs13963,rs14398,rs182489624,rs2020945,rs2044693,rs2288672,rs2515960,rs2584625,rs2727288,rs2729835,rs2957516,rs3130257,rs3134253,rs35183830,rs368444449,rs3742289,rs3811348,rs4447263,rs45448592,rs4883918,rs4908923,rs56160149,rs585627,rs61747285,rs62133127,rs663824,rs6693391,rs66934…
R-HSA-5654726	Negative regulation of FGFR1 signaling	Signal Transduction	0.001829	MKNK1	rs34881418,rs6671527
R-HSA-69278	Cell Cycle, Mitotic	Cell Cycle	0.001842	AHCTF1,AKAP9,ALMS1,ANKLE2,AURKA,AURKB,BIRC5,BTRC,CCNA2,CCP110,CDC45,CDK5RAP2,CDK7,CDKN1A,CDT1,CENPF,CENPN,CENPO,CENPP,CENPQ,CENPU,CEP131,CEP152,CEP164,CEP192,CEP70,CEP72,CLIP1,CNTRL,DNA2,DYNC1H1,E2F1,E2F2,EML4,ESCO1,ESCO2,ESPL1,FBXL18,FBXO5,GINS1,GTSE1,HAUS6,HMMR,HSP90AA1,INCENP,IST1,ITGB3BP,KIF18A,KIF2B,KNL1,KNTC1,LBR,LIN37,LIN54,LPIN1,LPIN3,MAD1L1,MCM10,MCM4,MCPH1,NCAPD2,NCAPH,NDC80,NDE1,NEK9,N…	rs10120210,rs10146482,rs10202624,rs10208844,rs1031639,rs103612,rs1045288,rs10458896,rs1046097,rs1047972,rs1051061,rs1052161,rs1056685,rs1059476,rs1062798,rs1063242,rs10781634,rs10818503,rs10818504,rs10887621,rs11071896,rs11080618,rs1110719,rs1129167,rs1130609,rs1132375,rs11545169,rs11556093,rs11802875,rs11837038,rs11858113,rs12171042,rs12366,rs12410563,rs12625565,rs12717,rs12911738,rs1318648,rs13…
R-HSA-6791226	Major pathway of rRNA processing in the nucleolus and cytosol	Metabolism of RNA	0.001844	DCAF13,DDX52,DHX37,DIS3,EBNA1BP2,ERI1,EXOSC5,EXOSC7,FTSJ3,IMP4,NOB1,NOL9,NOP14,PDCD11,PELP1,PNO1,PWP2,RIOK1,RPL10,RPL28,RPL31,RPS27L,RPS9,UTP14A,UTP14C,UTP20,UTP25,WDR46	rs10082778,rs1054090,rs10853751,rs11057939,rs1132610,rs11542411,rs11558556,rs11598673,rs12012747,rs13106867,rs13963,rs14398,rs182489624,rs2020945,rs2044693,rs2288672,rs2515960,rs2584625,rs2727288,rs2729835,rs3130257,rs3134253,rs35183830,rs368444449,rs3742289,rs3811348,rs4447263,rs45448592,rs4883918,rs4908923,rs56160149,rs585627,rs61747285,rs62133127,rs663824,rs6693391,rs6693400,rs6794,rs7163,rs72…
R-HSA-419037	NCAM1 interactions	Developmental Biology	0.001849	ARTN,CACNA1C,CACNA1H,CACNA1S,CNTN2,COL3A1,COL4A1,COL4A2,COL4A3,COL5A3,COL6A1,COL6A2,COL6A3,COL6A5,COL6A6,COL9A1,COL9A2,COL9A3,GFRA2,NRTN	rs10178458,rs1053312,rs1054645,rs1128397,rs1131296,rs1135056,rs11355796,rs12139527,rs12406479,rs12488457,rs12742169,rs140441717,rs1453241,rs1497312,rs1516446,rs16827497,rs1800255,rs2161468,rs2228567,rs2229866,rs2242637,rs2270669,rs2275697,rs2287803,rs2287813,rs28381984,rs2839110,rs322117,rs3745584,rs3815745,rs3815746,rs3850625,rs45628843,rs4984636,rs536174,rs55703767,rs6436669,rs6728818,rs7614116…
R-HSA-9013694	Signaling by NOTCH4	Signal Transduction	0.002	NOTCH4,PSENEN,PSMB1,PSMB3,PSMD13,PSMD2,PSMD9,PSME2,SNW1	rs1045288,rs11545169,rs12717,rs14259,rs176960,rs2230681,rs422951,rs4907,rs7146672,rs777729315,rs915894
R-HSA-3700989	Transcriptional Regulation by TP53	Gene expression (Transcription)	0.002006	AIFM2,ATM,ATR,AURKA,AURKB,BANP,BARD1,BCL2L14,BIRC5,BRIP1,CCNA2,CDK7,CDKN1A,CHEK1,CTDP1,DNA2,E2F1,E2F7,EHMT2,ELOA2,ELOB,EXO1,FANCI,GLS2,JMY,KAT6A,MOV10,NBN,NOC2L,PERP,PIDD1,PIP4K2A,PMS2,POLR2A,POLR2E,POU4F2,PRDM1,PRDX5,PRKAG2,PRKAG3,PRR5,RABGGTA,RAD17,RBBP7,RBL1,RICTOR,RMI1,RMI2,SCO2,SESN1,SETD9,SMYD2,TAF15,TAF2,TAF3,TAF4B,TAF7L,TNFRSF10B,TNKS1BP1,TNRC6A,TOPBP1,TP53AIP1,TP53I3,TTC5,USP2,WRN	rs10209238,rs1045051,rs1047840,rs1047972,rs1048108,rs1059476,rs10902221,rs10999147,rs112426189,rs1134647,rs11601431,rs11640138,rs11654604,rs1244229,rs12459404,rs12963653,rs13152799,rs13265018,rs140523,rs147787006,rs151095542,rs1635498,rs1776148,rs17803620,rs17855830,rs1801195,rs1802683,rs1805321,rs1805794,rs187660163,rs1982151,rs2010834,rs2043112,rs2071214,rs2227928,rs2228006,rs2229571,rs2230469,…
R-HSA-1461973	Defensins	Immune System	0.002075	ART1,DEFB124,DEFB127,TLR1	rs1006459,rs16995685,rs2280134,rs35123761,rs5743618,rs5743810,rs756776247
R-HSA-72165	mRNA Splicing - Minor Pathway	Metabolism of RNA	0.002075	POLR2A,POLR2E,SNRPD3,SNRPF	rs10859974,rs12459404,rs202133451,rs4344809
R-HSA-72649	Translation initiation complex formation	Metabolism of proteins	0.002205	EIF3B,EIF4B,EIF4G1,RPS27L,RPS9	rs1132610,rs13319149,rs146008363,rs2178403,rs2729835,rs62133127,rs9690787
R-HSA-72702	Ribosomal scanning and start codon recognition	Metabolism of proteins	0.002205	EIF3B,EIF4B,EIF4G1,RPS27L,RPS9	rs1132610,rs13319149,rs146008363,rs2178403,rs2729835,rs62133127,rs9690787
R-HSA-202424	Downstream TCR signaling	Immune System	0.002231	BTRC,HLA-DPB1,HLA-DRA,PIK3CA,PRKCQ,PSMB1,PSMB3,PSMD13,PSMD2,PSMD9,PSME2,RELA	rs1045288,rs11545169,rs12717,rs14259,rs14362,rs2230461,rs2230681,rs2236379,rs4151060,rs4907,rs61759893,rs7146672,rs7192
R-HSA-69242	S Phase	Cell Cycle	0.002358	CCNA2,CDC45,CDK7,CDKN1A,CDT1,DNA2,E2F1,ESCO1,ESCO2,GINS1,LIN37,LIN54,MCM4,POLA2,POLE,POLE4,PRIM1,PSMB1,PSMB3,PSMD13,PSMD2,PSMD9,PSME2,WAPL	rs1031639,rs1045288,rs10887621,rs11545169,rs12366,rs12717,rs13381941,rs13447203,rs14259,rs144458606,rs170758,rs187660163,rs2230681,rs2277339,rs2395655,rs2972388,rs3213176,rs4732748,rs480727,rs487989,rs4907,rs507329,rs5745066,rs6076347,rs6535411,rs7146672,rs762679,rs769242
R-HSA-5687128	MAPK6/MAPK4 signaling	Signal Transduction	0.002418	MOV10,PRKACG,PSMB1,PSMB3,PSMD13,PSMD2,PSMD9,PSME2,RAG1,RAG2,TNRC6A	rs1045288,rs11545169,rs12717,rs139113046,rs14259,rs145614809,rs151095542,rs2230681,rs3730386,rs4907,rs7146672,rs72770407,rs72770408
R-HSA-9031628	NGF-stimulated transcription	Signal Transduction	0.002419	ID3,REST	rs11574,rs3796529
R-HSA-190236	Signaling by FGFR	Signal Transduction	0.002604	FGFR4,FGFRL1,FLRT2,FLRT3,KLB,MKNK1,PIK3CA,PLCG1,POLR2A,POLR2E	rs12459404,rs17618244,rs17646457,rs2228246,rs2230461,rs34881418,rs351855,rs376618,rs4344809,rs4647930,rs4975017,rs6079391,rs6671527,rs753381
R-HSA-69239	Synthesis of DNA	DNA Replication;Cell Cycle	0.002702	CCNA2,CDC45,CDT1,DNA2,GINS1,MCM4,POLA2,POLE,POLE4,PRIM1,PSMB1,PSMB3,PSMD13,PSMD2,PSMD9,PSME2	rs1045288,rs11545169,rs12366,rs12717,rs13447203,rs14259,rs144458606,rs187660163,rs2230681,rs2277339,rs480727,rs487989,rs4907,rs507329,rs5745066,rs6076347,rs7146672,rs762679,rs769242
R-HSA-9006936	Signaling by TGF-beta family members	Signal Transduction	0.002742	AMH,ARHGEF18,BMPR1A,CGN,MEN1,NCOR2,PPP1R15A,RBL1,SKIL,SNW1,TGFB1,TGIF1,TRIM33	rs10417628,rs11528010,rs11571510,rs144143337,rs147787006,rs176960,rs1800470,rs201324168,rs2229840,rs2287918,rs2959656,rs3772173,rs556052,rs557806,rs564196,rs610308,rs611251,rs6537825,rs9329368
R-HSA-114452	Activation of BH3-only proteins	Programmed Cell Death	0.002743	E2F1	rs3213176
R-HSA-451326	Activation of kainate receptors upon glutamate binding	Neuronal System	0.002743	PLCB2	rs4924446
R-HSA-176408	Regulation of APC/C activators between G1/S and early anaphase	Cell Cycle	0.002777	BTRC,CCNA2,FBXO5,PSMB1,PSMB3,PSMD13,PSMD2,PSMD9,PSME2	rs1045288,rs11545169,rs12717,rs14259,rs2073260,rs2230681,rs4151060,rs4907,rs7146672,rs769242
R-HSA-2160916	Hyaluronan uptake and degradation	Metabolism	0.002782	CD44,GUSB,HEXA,HEXB,HMMR,HYAL2,HYAL3,STAB2	rs13100173,rs1467558,rs1609860,rs1800431,rs2271637,rs299295,rs709210,rs820878,rs9530,rs9666607
R-HSA-3000170	Syndecan interactions	Extracellular matrix organization	0.002856	COL1A1,COL1A2,COL3A1,COL5A3,FN1,ITGAV,ITGB3,ITGB4,PRKCA,SDC1,SDC4,TGFB1,TNC,VTN	rs10205485,rs11437594,rs1250209,rs1516446,rs1757095,rs1800215,rs1800255,rs1800470,rs2161468,rs2228384,rs2230616,rs2287803,rs2287813,rs3745584,rs3815745,rs3815746,rs42524,rs5918,rs6504459,rs704,rs871443
R-HSA-5673001	RAF/MAP kinase cascade	Signal Transduction;Immune System	0.002867	ACTN2,ARTN,BTC,CAMK2D,CSF2,CSF2RA,DUSP7,EGFR,ERBB2,ERBB3,FGFR4,FLT3,FN1,GFRA2,IL17RD,IL3,ITGA2B,ITGB3,KLB,MARK3,NRG1,NRG3,NRTN,PDGFRA,PSMB1,PSMB3,PSMD13,PSMD2,PSMD9,PSME2,PTK2,PTPRA,RASAL1,RASGRP4,RET,SPTA1,SPTB,SPTBN2,SPTBN4,SPTBN5,TEK,VWF	rs10137161,rs1045288,rs1058808,rs1063856,rs1128397,rs11355106,rs1136201,rs11545169,rs1178027,rs11938093,rs1197665,rs1197683,rs1210795,rs12442525,rs1250209,rs12593397,rs12717,rs1284879,rs14259,rs1456235,rs17180350,rs17618244,rs1799939,rs1800378,rs1884282,rs1933437,rs202010878,rs216311,rs216321,rs2227983,rs2230681,rs2242637,rs2482965,rs25882,rs28722602,rs351855,rs35367671,rs35597368,rs376618,rs3924…
R-HSA-5653656	Vesicle-mediated transport	Vesicle-mediated transport	0.002906	AAK1,ACBD3,ALPP,ALS2,ANK3,ANKRD27,AP1B1,AP1G1,AP2S1,AP3B1,AP3S1,AP4B1,APOB,APOL1,BICD2,BTC,CCZ1B,CD163,CFTR,CLTCL1,COG1,COG3,COG4,COL1A1,COL1A2,COL3A1,COL4A1,COL4A2,COLEC12,COPE,CTSC,CUX1,DAB2,DENND1C,DENND2A,DENND3,DENND5A,DENND6B,DTNBP1,DYNC1H1,EGFR,EPN2,EXOC6,EXOC7,F5,FCHO2,FNBP1,GCC2,GGA1,GGA3,GJA3,GJA4,GJA9,GJB7,GOLGA1,GOLGA5,GOLGB1,GOSR2,HGS,HPR,HPS4,HSP90AA1,HSP90B1,HSPH1,IGF2R,ITSN2,KIAA0…	rs10208844,rs1023000,rs1026128,rs10330,rs1040835,rs1043149,rs10458896,rs10501,rs1051006,rs1062087,rs1062465,rs10821668,rs1129777,rs113120872,rs11386977,rs11609348,rs116891695,rs117068593,rs11710339,rs11732887,rs11938093,rs1197665,rs1197683,rs1210795,rs1217401,rs12442525,rs12593397,rs12646,rs12930787,rs13026692,rs13162502,rs1326331,rs140112498,rs143774398,rs1456235,rs145992513,rs1465878,rs14712250…
R-HSA-69481	G2/M Checkpoints	Cell Cycle	0.003009	ABRAXAS1,ATM,ATR,BARD1,BRIP1,CDC45,CHEK1,CLSPN,DNA2,EXO1,GTSE1,MCM10,MCM4,NBN,PSMB1,PSMB3,PSMD13,PSMD2,PSMD9,PSME2,RAD17,RMI1,RMI2,RNF168,TOPBP1,WRN	rs1045051,rs1045288,rs1047840,rs1048108,rs11545169,rs11640138,rs12642536,rs12717,rs13447203,rs140054,rs14259,rs1635498,rs1776148,rs1801195,rs1805794,rs187660163,rs1982151,rs2227928,rs2229571,rs2230681,rs2274110,rs3192149,rs34124242,rs3796129,rs429744,rs438289,rs4907,rs4986764,rs506504,rs659243,rs7146672,rs735943,rs7537203,rs762679,rs7905784
R-HSA-8948751	Regulation of PTEN stability and activity	Signal Transduction	0.003069	NEDD4,PSMB1,PSMB3,PSMD13,PSMD2,PSMD9,PSME2	rs1045288,rs11545169,rs12717,rs14259,rs2230681,rs2303579,rs2303580,rs4907,rs62043855,rs7146672
R-HSA-5658442	Regulation of RAS by GAPs	Signal Transduction;Immune System	0.00307	PSMB1,PSMB3,PSMD13,PSMD2,PSMD9,PSME2,RASAL1	rs1045288,rs11545169,rs12717,rs1284879,rs14259,rs2230681,rs4907,rs7146672
R-HSA-72312	rRNA processing	Metabolism of RNA	0.003123	DCAF13,DDX52,DHX37,DIS3,EBNA1BP2,ELAC2,ERI1,EXOSC5,EXOSC7,FTSJ3,IMP4,MRM3,NAT10,NOB1,NOL9,NOP14,PDCD11,PELP1,PNO1,PWP2,RIOK1,RPL10,RPL28,RPL31,RPS27L,RPS9,THUMPD1,TRMT10C,UTP14A,UTP14C,UTP20,UTP25,WDR46	rs10082778,rs1054090,rs10853751,rs11057939,rs11074471,rs1132610,rs11542411,rs11558556,rs11598673,rs12012747,rs13106867,rs13963,rs14398,rs182489624,rs2020945,rs2044693,rs2249542,rs2288672,rs2515960,rs2584625,rs2727288,rs2729835,rs2957516,rs3130257,rs3134253,rs35183830,rs368444449,rs3742289,rs3762735,rs3811348,rs4447263,rs45448592,rs4792311,rs4883918,rs4908923,rs56160149,rs585627,rs61747285,rs62133…
R-HSA-174084	Autodegradation of Cdh1 by Cdh1:APC/C	Cell Cycle	0.003146	PSMB1,PSMB3,PSMD13,PSMD2,PSMD9,PSME2	rs1045288,rs11545169,rs12717,rs14259,rs2230681,rs4907,rs7146672
R-HSA-380108	Chemokine receptors bind chemokines	Signal Transduction	0.003151	ACKR2,CCL22,CCRL2,CXCL16,XCR1	rs1050998,rs2277680,rs3204849,rs4359426,rs762567904,rs9865715
R-HSA-168181	Toll Like Receptor 7/8 (TLR7/8) Cascade	Immune System	0.003279	BTRC,DUSP7,LY96,MAP2K3,MAP3K1,NOD1,RELA,RPS6KA2,RPS6KA5,TAB3,TLR4	rs201610483,rs202010878,rs2075820,rs33911218,rs4151060,rs4986790,rs4986791,rs5927629,rs61759893,rs6472812,rs702689,rs832582,rs9347162,rs943687
R-HSA-975155	MyD88 dependent cascade initiated on endosome	Immune System	0.003279	BTRC,DUSP7,LY96,MAP2K3,MAP3K1,NOD1,RELA,RPS6KA2,RPS6KA5,TAB3,TLR4	rs201610483,rs202010878,rs2075820,rs33911218,rs4151060,rs4986790,rs4986791,rs5927629,rs61759893,rs6472812,rs702689,rs832582,rs9347162,rs943687
R-HSA-195253	Degradation of beta-catenin by the destruction complex	Signal Transduction	0.003554	AXIN2,BTRC,CTBP2,PSMB1,PSMB3,PSMD13,PSMD2,PSMD9,PSME2,TLE2	rs1045288,rs11545169,rs118030930,rs12717,rs14259,rs2230681,rs2240308,rs2946994,rs3012075,rs3781411,rs4151060,rs4907,rs7146672
R-HSA-1221632	Meiotic synapsis	Reproduction;Cell Cycle	0.003823	ACD,ATR,DIDO1,SMC1B,SUN1,SYCE2,SYCP1,SYNE1,SYNE2	rs11628107,rs136603,rs150731809,rs1883848,rs1890908,rs2147377,rs2227928,rs2306916,rs34124242,rs34843668,rs35700578,rs3829767,rs4027402,rs4027404,rs4027405,rs4645434,rs4902264,rs6461378,rs6911096,rs6979,rs76699382,rs8010699,rs8010911,rs8012,rs910148,rs998147
R-HSA-168138	Toll Like Receptor 9 (TLR9) Cascade	Immune System	0.004046	BTRC,DUSP7,EEA1,LY96,MAP2K3,MAP3K1,NOD1,RELA,RPS6KA2,RPS6KA5,TAB3,TLR4	rs10745623,rs201610483,rs202010878,rs2075820,rs33911218,rs4151060,rs4986790,rs4986791,rs5927629,rs61759893,rs6472812,rs702689,rs832582,rs9347162,rs943687
R-HSA-5362517	Signaling by Retinoic Acid	Signal Transduction	0.004152	ADH4,ALDH1A2,PDHX	rs1126671,rs118136428,rs1867380
R-HSA-5357801	Programmed Cell Death	Programmed Cell Death	0.004163	ACIN1,ADD1,APIP,CARD8,CASP7,CASP9,CLSPN,DAPK1,DCC,DSG2,DSG3,DSP,E2F1,GZMB,KPNA1,LY96,OPA1,PLEC,PRKCQ,PSMB1,PSMB3,PSMD13,PSMD2,PSMD9,PSME2,PTK2,TJP2,TLR4,TNFRSF10B	rs1045288,rs1052576,rs1056719,rs11545169,rs12717,rs13265018,rs1380866,rs140826611,rs14259,rs1977420,rs2227309,rs2227310,rs2229080,rs2230681,rs2236379,rs2278792,rs2288876,rs2309428,rs3213176,rs34774441,rs4678193,rs4907,rs4961,rs4963,rs4986790,rs4986791,rs6472812,rs6929069,rs7002002,rs7146672,rs7537203,rs7624750,rs7921977,rs79241126,rs79812711,rs8192917,rs941719
R-HSA-202403	TCR signaling	Immune System	0.004179	BTRC,CD101,FYB1,HLA-DPB1,HLA-DRA,PIK3CA,PLCG1,PRKCQ,PSMB1,PSMB3,PSMD13,PSMD2,PSMD9,PSME2,PTPN22,PTPRJ,RELA	rs1045288,rs11545169,rs12717,rs14259,rs14362,rs17235773,rs2228246,rs2230461,rs2230681,rs2236379,rs2249265,rs2476601,rs3754112,rs379707,rs4151060,rs4752904,rs4907,rs61759893,rs7146672,rs7192,rs753381
R-HSA-5654732	Negative regulation of FGFR3 signaling	Signal Transduction	0.004274	MKNK1	rs34881418,rs6671527
R-HSA-168256	Immune System	Immune System	0.004347	A1BG,ABCA13,ACTN2,ACTR1B,ADAM8,ADAR,ADGRE3,AIP,ANPEP,AP1B1,AP1G1,AP2S1,APOB,ARHGAP45,ARSA,ARSB,ART1,ARTN,ASB15,ASB16,ASB18,ATG5,ATP11A,ATP6V0A4,ATP6V1B1,ATP6V1C2,ATP7A,ATP8B4,BAIAP2,BIN2,BIRC5,BPI,BPIFB1,BPIFB4,BPIFB6,BRWD1,BTC,BTLA,BTN3A2,BTN3A3,BTNL2,BTNL8,BTRC,C1S,C3,C4BPA,C5,C5AR1,C6,C7,C8A,C8B,C8G,C9,CAMK2D,CARD9,CASP9,CCL22,CD101,CD180,CD19,CD200,CD200R1,CD207,CD27,CD300A,CD300E,CD300LD,CD3…	rs1006459,rs1013579,rs10137161,rs10205485,rs10208844,rs10258719,rs10277,rs1035442,rs103612,rs1036199,rs1036938,rs10402812,rs1041439,rs1042114,rs10422567,rs1042337,rs1045288,rs1045706,rs10458896,rs1045922,rs1047286,rs1048401,rs1048425,rs1048443,rs1048719,rs1049100,rs1049107,rs10493821,rs10502,rs1051393,rs1052576,rs1054486,rs1054487,rs1056538,rs1058808,rs1059091,rs1061170,rs1061622,rs1062571,rs1062…
R-HSA-6799198	Complex I biogenesis	Metabolism	0.004425	NDUFA5,NDUFC2,NDUFV2,NDUFV3	rs10595,rs118062590,rs8875,rs906807
R-HSA-112382	Formation of RNA Pol II elongation complex	Gene expression (Transcription)	0.004443	CDK7,CTDP1,ELOA2,ELOB,POLR2A,POLR2E	rs12459404,rs17855830,rs2010834,rs2571028,rs2972388,rs4036,rs4344809,rs8017,rs892586
R-HSA-75955	RNA Polymerase II Transcription Elongation	Gene expression (Transcription)	0.004443	CDK7,CTDP1,ELOA2,ELOB,POLR2A,POLR2E	rs12459404,rs17855830,rs2010834,rs2571028,rs2972388,rs4036,rs4344809,rs8017,rs892586
R-HSA-975138	TRAF6 mediated induction of NFkB and MAP kinases upon TLR7/8 or 9 activation	Immune System	0.004551	BTRC,DUSP7,LY96,MAP2K3,MAP3K1,NOD1,RELA,RPS6KA2,RPS6KA5,TAB3,TLR4	rs201610483,rs202010878,rs2075820,rs33911218,rs4151060,rs4986790,rs4986791,rs5927629,rs61759893,rs6472812,rs702689,rs832582,rs9347162,rs943687
R-HSA-381340	Transcriptional regulation of white adipocyte differentiation	Developmental Biology	0.00496	CHD9,HELZ2,NCOR2,PCK1,PPARG,RELA,SREBF2,TGFB1,THRAP3,ZNF638	rs1800470,rs1801282,rs1804020,rs1804160,rs201218245,rs201324168,rs2228314,rs2229840,rs310631,rs310632,rs3743771,rs438363,rs61759893,rs6425977
R-HSA-199991	Membrane Trafficking	Vesicle-mediated transport	0.005093	AAK1,ACBD3,ALPP,ALS2,ANK3,ANKRD27,AP1B1,AP1G1,AP2S1,AP3B1,AP3S1,AP4B1,APOB,BICD2,BTC,CCZ1B,CFTR,CLTCL1,COG1,COG3,COG4,COPE,CTSC,CUX1,DAB2,DENND1C,DENND2A,DENND3,DENND5A,DENND6B,DTNBP1,DYNC1H1,EGFR,EPN2,EXOC6,EXOC7,F5,FCHO2,FNBP1,GCC2,GGA1,GGA3,GJA3,GJA4,GJA9,GJB7,GOLGA1,GOLGA5,GOLGB1,GOSR2,HGS,HPS4,IGF2R,ITSN2,KIAA0319,KIF15,KIF16B,KIF18A,KIF19,KIF1B,KIF20B,KIF2B,KIF3C,KIF4B,KLC1,LDLRAP1,LMAN1,LR…	rs10208844,rs1023000,rs1026128,rs10330,rs1040835,rs1043149,rs10458896,rs10501,rs1051006,rs1062087,rs1062465,rs10821668,rs1129777,rs113120872,rs11386977,rs11609348,rs117068593,rs11710339,rs11732887,rs11938093,rs1197665,rs1197683,rs1210795,rs1217401,rs12442525,rs12593397,rs12930787,rs13026692,rs13162502,rs1326331,rs140112498,rs143774398,rs1456235,rs145992513,rs1465878,rs147122501,rs148955366,rs1572…
R-HSA-6811442	Intra-Golgi and retrograde Golgi-to-ER traffic	Vesicle-mediated transport	0.0053	ALPP,BICD2,COG1,COG3,COG4,COPE,CUX1,DYNC1H1,GCC2,GOLGA1,GOLGA5,GOSR2,IGF2R,KIF15,KIF16B,KIF18A,KIF19,KIF1B,KIF20B,KIF2B,KIF3C,KIF4B,KLC1,MAN2A2,PLA2G4A,PLIN3,RHOBTB3,SCOC,TGOLN2,TUBA3E,TUBA4A,TUBA4B,USE1,VPS52	rs10208844,rs1026128,rs10330,rs1040835,rs10458896,rs1062465,rs1129777,rs11710339,rs13026692,rs143774398,rs1465878,rs1886996,rs1886997,rs197922,rs200086216,rs2106673,rs2271430,rs2271535,rs2274285,rs2307198,rs2718698,rs34899,rs3637,rs3803824,rs3931036,rs41274458,rs414528,rs4240199,rs4247303,rs4561518,rs4561519,rs583134,rs6034464,rs629849,rs634710,rs6580126,rs7594971,rs775444653,rs782150063,rs803064…
R-HSA-74752	Signaling by Insulin receptor	Signal Transduction	0.005372	ATP6V0A4,ATP6V1B1,ATP6V1C2,FGFR4,FLT3,KLB,PIK3CA,TCIRG1,THEM4	rs10258719,rs1198849,rs17618244,rs17720303,rs1933437,rs2230461,rs351855,rs36027301,rs3748805,rs376618,rs4975017
R-HSA-174178	APC/C:Cdh1 mediated degradation of Cdc20 and other APC/C:Cdh1 targeted proteins in late mitosis/early G1	Cell Cycle	0.005772	AURKA,AURKB,PSMB1,PSMB3,PSMD13,PSMD2,PSMD9,PSME2	rs1045288,rs1047972,rs1059476,rs11545169,rs12717,rs14259,rs2230681,rs4907,rs7146672
R-HSA-1461957	Beta defensins	Immune System	0.006366	DEFB124,DEFB127,TLR1	rs1006459,rs16995685,rs5743618,rs5743810,rs756776247
R-HSA-6814122	Cooperation of PDCL (PhLP1) and TRiC/CCT in G-protein beta folding	Metabolism of proteins	0.006366	CCT6B,CCT7,RGS6	rs11628539,rs139247672,rs2074647,rs8020134,rs931196,rs9635769
R-HSA-109581	Apoptosis	Programmed Cell Death	0.006609	ACIN1,ADD1,APIP,CARD8,CASP7,CASP9,CLSPN,DAPK1,DCC,DSG2,DSG3,DSP,E2F1,GZMB,KPNA1,LY96,OPA1,PLEC,PRKCQ,PSMB1,PSMB3,PSMD13,PSMD2,PSMD9,PSME2,PTK2,TJP2,TLR4,TNFRSF10B	rs1045288,rs1052576,rs1056719,rs11545169,rs12717,rs13265018,rs1380866,rs140826611,rs14259,rs1977420,rs2227309,rs2227310,rs2229080,rs2230681,rs2236379,rs2278792,rs2288876,rs2309428,rs3213176,rs34774441,rs4678193,rs4907,rs4961,rs4963,rs4986790,rs4986791,rs6472812,rs6929069,rs7002002,rs7146672,rs7537203,rs7624750,rs7921977,rs79241126,rs79812711,rs8192917,rs941719
R-HSA-74751	Insulin receptor signalling cascade	Signal Transduction	0.006613	FGFR4,FLT3,KLB,PIK3CA,THEM4	rs17618244,rs1933437,rs2230461,rs351855,rs3748805,rs376618,rs4975017
R-HSA-418597	G alpha (z) signalling events	Signal Transduction	0.006619	ADCY3,PRKCA,PRKCQ,RGS16	rs1144566,rs11676272,rs2236379,rs6504459
R-HSA-202040	G-protein activation	Signal Transduction	0.006999	OPRM1	rs540825
R-HSA-400042	Adrenaline,noradrenaline inhibits insulin secretion	Metabolism	0.006999	CACNA1C	rs140441717
R-HSA-69306	DNA Replication	DNA Replication	0.007208	CCNA2,CDC45,CDT1,DNA2,E2F1,E2F2,GINS1,MCM10,MCM4,POLA2,POLE,POLE4,PRIM1,PSMB1,PSMB3,PSMD13,PSMD2,PSMD9,PSME2	rs1045288,rs11545169,rs12366,rs12717,rs13447203,rs14259,rs144458606,rs187660163,rs2075995,rs2230681,rs2274110,rs2277339,rs3213176,rs480727,rs487989,rs4907,rs507329,rs5745066,rs6076347,rs7146672,rs762679,rs769242,rs7905784
R-HSA-4086400	PCP/CE pathway	Signal Transduction	0.007362	AP2S1,FZD6,PRKCA,PSMB1,PSMB3,PSMD13,PSMD2,PSMD9,PSME2,ROR1,ROR2,SCRIB	rs10098508,rs1045288,rs10761129,rs11545169,rs12717,rs14259,rs2230681,rs312185,rs3808553,rs4907,rs61753730,rs6504459,rs6558394,rs7146672,rs7527017
R-HSA-1280215	Cytokine Signaling in Immune system	Immune System	0.00739	ACTN2,ADAR,AIP,ARTN,BIRC5,BRWD1,BTC,BTRC,CAMK2D,CCL22,CD27,CD44,CD86,CDKN1A,CIITA,COL1A2,CSF1,CSF2,CSF2RA,CTSG,DDX58,DUSP7,EBI3,EDA2R,EDARADD,EGFR,EIF4G1,ERBB2,ERBB3,F13A1,FGFR4,FLNB,FLT3,FN1,FPR1,GBP1,GBP3,GBP6,GFRA2,GHR,GSTA2,GSTO1,HAVCR2,HLA-DPB1,HLA-DQB1,HLA-DRA,HLA-E,HLA-F,HSP90AA1,HSP90B1,ICAM1,IFI27,IFI35,IFIT2,IFITM1,IFITM2,IFNA10,IFNA17,IFNA4,IFNAR2,IFNGR1,IFNL2,IFNL3,IL10RA,IL10RB,IL11,…	rs10137161,rs10205485,rs10277,rs103612,rs1036199,rs1041439,rs1042114,rs1045288,rs1048401,rs1048425,rs1048443,rs1049100,rs1049107,rs10493821,rs1051393,rs1058808,rs1059091,rs1061622,rs1062571,rs1062798,rs1063856,rs10742787,rs10742809,rs10769224,rs10813831,rs1116221,rs1128397,rs1129055,rs1130432,rs1131356,rs1131454,rs1131668,rs11355106,rs1136201,rs1143678,rs1143683,rs1147504,rs1150258,rs11509438,rs1…
R-HSA-77286	mitochondrial fatty acid beta-oxidation of saturated fatty acids	Metabolism	0.007569	ACADM,ACADS,ACSM3,ACSM6,ECHS1,HADH,MECR	rs1049951,rs11074471,rs11188225,rs1128400,rs147559466,rs4956145,rs555404,rs5716,rs591157
R-HSA-174143	APC/C-mediated degradation of cell cycle proteins	Cell Cycle	0.008152	AURKA,AURKB,BTRC,CCNA2,FBXO5,PSMB1,PSMB3,PSMD13,PSMD2,PSMD9,PSME2	rs1045288,rs1047972,rs1059476,rs11545169,rs12717,rs14259,rs2073260,rs2230681,rs4151060,rs4907,rs7146672,rs769242
R-HSA-453276	Regulation of mitotic cell cycle	Cell Cycle	0.008152	AURKA,AURKB,BTRC,CCNA2,FBXO5,PSMB1,PSMB3,PSMD13,PSMD2,PSMD9,PSME2	rs1045288,rs1047972,rs1059476,rs11545169,rs12717,rs14259,rs2073260,rs2230681,rs4151060,rs4907,rs7146672,rs769242
R-HSA-449147	Signaling by Interleukins	Immune System	0.008162	AIP,BIRC5,BRWD1,BTRC,CCL22,CD86,CDKN1A,COL1A2,CSF1,CSF2,CSF2RA,CTSG,DUSP7,EBI3,F13A1,FN1,FPR1,GSTA2,GSTO1,HAVCR2,HSP90AA1,HSP90B1,ICAM1,IFNL2,IFNL3,IL10RA,IL10RB,IL11,IL13,IL15RA,IL17RC,IL17RE,IL19,IL1A,IL1R1,IL1RL2,IL20RA,IL22RA1,IL23R,IL24,IL27RA,IL3,IL31RA,IL36A,IL37,IRAK3,ITGAM,ITGAX,ITGB2,LAMA5,LCP1,LIFR,MAP2K3,MAP3K3,MMP3,MMP9,MTAP,NOD1,OPRD1,OPRM1,OSMR,PDCD4,PIK3CA,PIK3R3,PSMB1,PSMB3,PSMD1…	rs10205485,rs10277,rs1036199,rs1041439,rs1042114,rs1045288,rs1061622,rs1129055,rs1143678,rs1143683,rs1147504,rs1150258,rs11509438,rs1152888,rs11545169,rs116891695,rs1250209,rs12717,rs1342642,rs139113046,rs139559004,rs14259,rs145614809,rs1555498,rs161704,rs17561,rs17576,rs17577,rs1799969,rs1800470,rs1884444,rs200531029,rs201610483,rs202010878,rs20541,rs2056844,rs2071214,rs2075820,rs2180314,rs21835…
R-HSA-1839126	FGFR2 mutant receptor activation	Disease	0.008213	POLR2A,POLR2E	rs12459404,rs4344809
R-HSA-420092	Glucagon-type ligand receptors	Signal Transduction	0.008213	GIP,GLP1R	rs10305420,rs1042044,rs2291725,rs6923761
R-HSA-450294	MAP kinase activation	Immune System	0.00833	BTRC,DUSP7,MAP2K3,NOD1,RPS6KA2,RPS6KA5,TAB3	rs201610483,rs202010878,rs2075820,rs33911218,rs4151060,rs5927629,rs9347162,rs943687
R-HSA-4608870	Asymmetric localization of PCP proteins	Signal Transduction	0.00846	PSMB1,PSMB3,PSMD13,PSMD2,PSMD9,PSME2,SCRIB	rs10098508,rs1045288,rs11545169,rs12717,rs14259,rs2230681,rs4907,rs6558394,rs7146672
R-HSA-446203	Asparagine N-linked glycosylation	Metabolism of proteins	0.008852	ALG10B,ALG11,ALG12,ALG6,ALG8,AMDHD2,ANK3,B4GALT4,COG1,COG3,COG4,COPE,CTSC,DDOST,DPM2,DYNC1H1,EDEM2,ENGASE,F5,FUCA1,FUT3,FUT8,GLB1,GMPPB,GOLGB1,GOSR2,LMAN1,MAN1B1,MAN2A2,MARCH6,MIA2,MIA3,MOGS,NEU3,NEU4,SCFD1,SEC16A,SEC16B,SEC23A,SEC23IP,SERPINA1,SPTA1,SPTB,SPTBN2,SPTBN4,SPTBN5,ST3GAL5,ST6GAL2,ST6GALNAC3,ST8SIA6,STX17,TRAPPC10,TRAPPC5,TUBA3E,TUBA4A,TUBA4B,UGGT2	rs10208844,rs1026128,rs10330,rs1063588,rs10821668,rs11236283,rs1138484,rs11545301,rs1184626,rs1197665,rs1197683,rs1210795,rs12442525,rs12593397,rs12937557,rs13551,rs1456235,rs146197042,rs1466685,rs148567595,rs148955366,rs17180350,rs197922,rs2071152,rs2106673,rs217086,rs2268416,rs2274285,rs229150,rs2298711,rs2475298,rs2482965,rs28362459,rs2936053,rs33988592,rs34558933,rs35949016,rs3742289,rs374642…
R-HSA-390471	Association of TriC/CCT with target proteins during biosynthesis	Metabolism of proteins	0.009025	CCT6B,CCT7,SKIV2L	rs139247672,rs437179,rs931196,rs9635769
R-HSA-68886	M Phase	Cell Cycle	0.009117	AHCTF1,AKAP9,ALMS1,ANKLE2,AURKB,BIRC5,CCP110,CDK5RAP2,CENPF,CENPN,CENPO,CENPP,CENPQ,CENPU,CEP131,CEP152,CEP164,CEP192,CEP70,CEP72,CLIP1,CNTRL,DYNC1H1,EML4,ESPL1,FBXO5,HAUS6,HSP90AA1,INCENP,IST1,ITGB3BP,KIF18A,KIF2B,KNL1,KNTC1,LBR,LPIN1,LPIN3,MAD1L1,MCPH1,NCAPD2,NCAPH,NDC80,NDE1,NEK9,NSL1,NUF2,NUMA1,NUP153,NUP160,NUP205,NUP210,NUP214,NUP43,NUP58,NUP62,PCM1,PCNT,PLK4,PRKCA,PSMB1,PSMB3,PSMD13,PSMD2,…	rs10120210,rs10146482,rs10202624,rs10208844,rs103612,rs1045288,rs10458896,rs1046097,rs1051061,rs1052161,rs1056685,rs1059476,rs1062798,rs1063242,rs10781634,rs10818503,rs10818504,rs10887621,rs11071896,rs11080618,rs1110719,rs1129167,rs1132375,rs11545169,rs11556093,rs11802875,rs11837038,rs11858113,rs12171042,rs12410563,rs12625565,rs12717,rs12911738,rs1318648,rs14259,rs145446416,rs148672807,rs1550116,…
R-HSA-5654741	Signaling by FGFR3	Signal Transduction	0.009226	MKNK1,PIK3CA,PLCG1	rs2228246,rs2230461,rs34881418,rs6671527,rs753381
R-HSA-211000	Gene Silencing by RNA	Gene expression (Transcription)	0.009259	BCDIN3D,DROSHA,HSP90AA1,MAEL,MOV10L1,NUP153,NUP160,NUP205,NUP210,NUP214,NUP43,NUP58,NUP62,PIWIL1,POLR2A,POLR2E,SEH1L,TDRD12,TDRD6,TDRKH,TNRC6A	rs103612,rs1062798,rs1106042,rs11169172,rs11556093,rs11578336,rs11881633,rs12459404,rs143608766,rs145446416,rs17853082,rs2228375,rs2272843,rs2274136,rs2280084,rs2340601,rs34554682,rs35110475,rs354478,rs354479,rs3732671,rs3799277,rs3810971,rs3816605,rs4344809,rs55656741,rs6505776,rs6795271,rs6906499,rs72770407,rs72770408,rs760416353,rs7628051,rs7810767,rs8005905,rs9381472,rs9617066
R-HSA-8939902	Regulation of RUNX2 expression and activity	Gene expression (Transcription)	0.009777	HIVEP3,MSX2,PSMB1,PSMB3,PSMD13,PSMD2,PSMD9,PSME2,RUNX2	rs1045288,rs11498198,rs11545169,rs12717,rs14259,rs17363472,rs2230681,rs2483689,rs2810566,rs2991344,rs4242182,rs4907,rs558800798,rs7146672,rs9439043
R-HSA-2990846	SUMOylation	Metabolism of proteins	0.010546	AURKA,AURKB,BIRC5,CBX8,DNMT1,INCENP,MBD1,MTA1,NCOR2,NR1H2,NR1H3,NR3C2,NUP153,NUP160,NUP205,NUP210,NUP214,NUP43,NUP58,NUP62,PHC1,PPARG,RELA,RNF168,RWDD3,SEH1L,SMC5,SMC6,SP100,SUMO3,WRN,XPC	rs103612,rs1047972,rs1049925,rs1059476,rs1062798,rs11556093,rs1180116,rs125555,rs13050872,rs13707,rs145446416,rs149936944,rs1801195,rs1801282,rs1812152,rs201324168,rs2071214,rs2167079,rs2228375,rs2229840,rs2274136,rs2277283,rs2280084,rs2296308,rs259358,rs300169,rs300175,rs354478,rs354479,rs3732671,rs3796129,rs3816605,rs4889891,rs5522,rs61759893,rs6505776,rs676314,rs6795271,rs6906499,rs7129085,rs7…
R-HSA-1169091	Activation of NF-kappaB in B cells	Immune System	0.010677	BTRC,PSMB1,PSMB3,PSMD13,PSMD2,PSMD9,PSME2,RELA	rs1045288,rs11545169,rs12717,rs14259,rs2230681,rs4151060,rs4907,rs61759893,rs7146672
R-HSA-168142	Toll Like Receptor 10 (TLR10) Cascade	Immune System	0.010868	BTRC,DUSP7,MAP2K3,MAP3K1,NOD1,RELA,RPS6KA2,RPS6KA5,TAB3,TLR10,TLR5	rs11466649,rs201610483,rs202010878,rs2075820,rs33911218,rs4151060,rs45528236,rs5744168,rs5744174,rs5927629,rs61759893,rs702689,rs7512943,rs832582,rs9347162,rs943687
R-HSA-168176	Toll Like Receptor 5 (TLR5) Cascade	Immune System	0.010868	BTRC,DUSP7,MAP2K3,MAP3K1,NOD1,RELA,RPS6KA2,RPS6KA5,TAB3,TLR10,TLR5	rs11466649,rs201610483,rs202010878,rs2075820,rs33911218,rs4151060,rs45528236,rs5744168,rs5744174,rs5927629,rs61759893,rs702689,rs7512943,rs832582,rs9347162,rs943687
R-HSA-674695	RNA Polymerase II Pre-transcription Events	Gene expression (Transcription)	0.010868	CDK7,CTDP1,ELOA2,ELOB,POLR2A,POLR2E,TAF15,TAF2,TAF3,TAF4B,TAF7L	rs112426189,rs11654604,rs1244229,rs12459404,rs12963653,rs17855830,rs2010834,rs2571028,rs2972388,rs35899692,rs4036,rs4344809,rs5951328,rs8017,rs892586,rs9297605
R-HSA-72202	Transport of Mature Transcript to Cytoplasm	Metabolism of RNA	0.010868	FYTTD1,NUP153,NUP160,NUP205,NUP210,NUP214,NUP43,NUP58,NUP62,SEH1L,SRSF4	rs103612,rs1062798,rs11556093,rs145446416,rs2228375,rs2230677,rs2230678,rs2230679,rs2274136,rs2280084,rs3205525,rs354478,rs354479,rs3732671,rs3816605,rs6505776,rs6795271,rs6906499,rs760416353,rs7628051,rs7810767
R-HSA-975871	MyD88 cascade initiated on plasma membrane	Immune System	0.010868	BTRC,DUSP7,MAP2K3,MAP3K1,NOD1,RELA,RPS6KA2,RPS6KA5,TAB3,TLR10,TLR5	rs11466649,rs201610483,rs202010878,rs2075820,rs33911218,rs4151060,rs45528236,rs5744168,rs5744174,rs5927629,rs61759893,rs702689,rs7512943,rs832582,rs9347162,rs943687
R-HSA-1474165	Reproduction	Reproduction	0.011432	ACD,ADAM30,ATM,ATR,BRCA2,CATSPER1,CATSPERD,CATSPERG,DIDO1,KCNU1,MLH3,MSH4,NBN,OVGP1,SMC1B,SUN1,SYCE2,SYCP1,SYNE1,SYNE2,ZP1,ZP2,ZP3	rs10067,rs11628107,rs136603,rs150731809,rs16885577,rs169547,rs175081,rs1805794,rs1883848,rs1890908,rs2075520,rs2147377,rs2227928,rs2286428,rs2302182,rs2305925,rs2306916,rs2485319,rs2641348,rs34124242,rs34843668,rs35700578,rs3814747,rs3829767,rs4027402,rs4027404,rs4027405,rs4645434,rs489172,rs4902264,rs5745325,rs6461378,rs659243,rs6911096,rs6979,rs74676082,rs76699382,rs7825,rs8010699,rs8010911,rs8…
R-HSA-5678895	Defective CFTR causes cystic fibrosis	Disease	0.011562	CFTR,PSMB1,PSMB3,PSMD13,PSMD2,PSMD9,PSME2	rs1045288,rs11545169,rs12717,rs14259,rs213950,rs2230681,rs4907,rs7146672
R-HSA-4086398	Ca2+ pathway	Signal Transduction	0.011642	AXIN2,FZD6,MOV10,PDE6B,PLCB2,PRKCA,TNRC6A	rs10902758,rs151095542,rs2240308,rs3808553,rs4924446,rs61753730,rs6504459,rs72770407,rs72770408
R-HSA-9660821	ADORA2B mediated anti-inflammatory cytokines production	Disease	0.011721	ADCY3,ADRB1,CALCA,CALCB,CALCR,CALCRL,DRD1,FSHR,GIP,GLP1R,GPR20,GPR39,INSL3,LHCGR,NPSR1,PRKACG,PRKAR1A,RLN3,RXFP2,TSHB,TSHR	rs10305420,rs1042044,rs10776792,rs10875472,rs11676272,rs139908345,rs17076657,rs1801197,rs1801253,rs1991517,rs2241764,rs2291725,rs2293275,rs2302234,rs2907373,rs324981,rs3730386,rs5239,rs6165,rs6166,rs6523,rs6923761,rs698577,rs78161395
R-HSA-2024096	HS-GAG degradation	Metabolism	0.011731	GLB1,GPC4,GUSB,HPSE,HPSE2,HSPG2,IDUA,NAGLU,SDC1,SDC4,SGSH	rs10205485,rs1048369,rs10883100,rs11099592,rs1129980,rs1874792,rs2228384,rs2291827,rs3736360,rs3755955,rs4302331,rs6831280,rs7503034,rs7637099,rs86312,rs897471,rs9530,rs989994
R-HSA-3108232	SUMO E3 ligases SUMOylate target proteins	Metabolism of proteins	0.012033	AURKA,AURKB,BIRC5,CBX8,DNMT1,INCENP,MBD1,MTA1,NCOR2,NR1H2,NR1H3,NR3C2,NUP153,NUP160,NUP205,NUP210,NUP214,NUP43,NUP58,NUP62,PHC1,PPARG,RELA,RNF168,SEH1L,SMC5,SMC6,SP100,SUMO3,WRN,XPC	rs103612,rs1047972,rs1049925,rs1059476,rs1062798,rs11556093,rs1180116,rs125555,rs13050872,rs13707,rs145446416,rs149936944,rs1801195,rs1801282,rs1812152,rs201324168,rs2071214,rs2167079,rs2228375,rs2229840,rs2274136,rs2277283,rs2280084,rs300169,rs300175,rs354478,rs354479,rs3732671,rs3796129,rs3816605,rs4889891,rs5522,rs61759893,rs6505776,rs676314,rs6795271,rs6906499,rs7129085,rs746712199,rs75616428…
R-HSA-112316	Neuronal System	Neuronal System	0.012319	ACTN2,ADCY3,AKAP5,AP2S1,APBA1,APBA3,CACNA1A,CACNA1B,CAMK2D,CAMKK1,CAMKK2,CHAT,CHRNA9,EPB41L2,EPB41L5,GABBR1,GABRA6,GABRQ,GABRR1,GABRR2,GLS2,GRIN3A,GRIN3B,GRIP1,GRM1,HOMER3,HTR3C,HTR3D,HTR3E,KCNAB2,KCNC2,KCNG4,KCNH2,KCNH3,KCNH5,KCNJ10,KCNJ11,KCNJ15,KCNK10,KCNK13,KCNK18,KCNK6,KCNMB3,KCNS1,KIF17,KPNA2,LRRC4B,MYO6,NAAA,NRG1,NRXN1,NRXN3,PANX1,PDLIM5,PLCB2,PPFIA1,PPFIA3,PPFIA4,PPFIBP1,PPFIBP2,PPM1F,PRK…	rs10009228,rs1000952,rs1013940,rs10208844,rs1059240,rs10989591,rs113209368,rs1132780,rs11355106,rs1138800,rs11546144,rs11589347,rs11626446,rs11646443,rs11676272,rs12200969,rs12409352,rs1256149,rs13107595,rs13277,rs13413205,rs142968438,rs143962239,rs147042091,rs150866100,rs17762463,rs1805123,rs199844166,rs199886374,rs2076485,rs2194816,rs2230033,rs2278973,rs2296225,rs2302234,rs2303053,rs2657879,rs2…
R-HSA-4641262	Disassembly of the destruction complex and recruitment of AXIN to the membrane	Signal Transduction	0.012406	LRP6,WNT8B	rs2302685,rs3793771
R-HSA-5362768	Hh mutants that don't undergo autocatalytic processing are degraded by ERAD	Disease	0.012449	PSMB1,PSMB3,PSMD13,PSMD2,PSMD9,PSME2	rs1045288,rs11545169,rs12717,rs14259,rs2230681,rs4907,rs7146672
R-HSA-2173789	TGF-beta receptor signaling activates SMADs	Signal Transduction	0.012547	PPP1R15A,TGFB1	rs1800470,rs556052,rs557806,rs564196,rs610308,rs611251
R-HSA-456926	Thrombin signalling through proteinase activated receptors (PARs)	Hemostasis	0.012547	GNA12,GNA15	rs2644275,rs310680
R-HSA-3000480	Scavenging by Class A Receptors	Vesicle-mediated transport	0.013087	APOB,COL1A1,COL1A2,COL3A1,COL4A1,COL4A2,COLEC12,HSP90B1,MSR1,SCARA5	rs116891695,rs1516446,rs17058207,rs1800215,rs1800255,rs2229388,rs2305025,rs42524,rs536174,rs568413,rs584542,rs676210,rs679899,rs76917531,rs7990383,rs9515185
R-HSA-448424	Interleukin-17 signaling	Immune System	0.013285	BTRC,DUSP7,IL17RC,IL17RE,MAP2K3,NOD1,RPS6KA2,RPS6KA5,TAB3	rs201610483,rs202010878,rs2075820,rs279549,rs33911218,rs4151060,rs455863,rs5927629,rs708567,rs9347162,rs943687
R-HSA-68949	Orc1 removal from chromatin	DNA Replication;Cell Cycle	0.013285	CCNA2,CDT1,MCM4,PSMB1,PSMB3,PSMD13,PSMD2,PSMD9,PSME2	rs1045288,rs11545169,rs12717,rs14259,rs144458606,rs2230681,rs480727,rs4907,rs507329,rs7146672,rs762679,rs769242
R-HSA-5689901	Metalloprotease DUBs	Metabolism of proteins	0.013301	ABRAXAS1,BARD1,MYSM1	rs1048108,rs12139511,rs12642536,rs17118103,rs2229571,rs232777
R-HSA-8939243	RUNX1 interacts with co-factors whose precise effect on RUNX1 targets is not known	Gene expression (Transcription)	0.013301	CBX8,PHC1,SMARCA2	rs1049925,rs4889891,rs62534884
R-HSA-5696394	DNA Damage Recognition in GG-NER	DNA Repair	0.013385	DDB1,PARP2,XPC	rs2260655,rs3093926,rs746712199
R-HSA-432040	Vasopressin regulates renal water homeostasis via Aquaporins	Transport of small molecules	0.013411	ADCY3,MYO5B,PRKACG,PRKAR1A	rs11676272,rs1815930,rs2298624,rs2302234,rs2907373,rs3730386
R-HSA-5655253	Signaling by FGFR2 in disease	Disease	0.013411	PIK3CA,PLCG1,POLR2A,POLR2E	rs12459404,rs2228246,rs2230461,rs4344809,rs753381
R-HSA-977444	GABA B receptor activation	Neuronal System	0.013411	ADCY3,GABBR1,KCNJ10,KCNJ15	rs11676272,rs12409352,rs2076485,rs2230033,rs3129034,rs8337
R-HSA-991365	Activation of GABAB receptors	Neuronal System	0.013411	ADCY3,GABBR1,KCNJ10,KCNJ15	rs11676272,rs12409352,rs2076485,rs2230033,rs3129034,rs8337
R-HSA-8964043	Plasma lipoprotein clearance	Transport of small molecules	0.013651	AP2S1,APOB,APOBR,APOC1,CES3,CUBN,HDLBP,LDLRAP1,LIPA,LIPC,NPC1,NR1H2,NR1H3,PCSK9,SCARB1	rs11591147,rs11891776,rs1276712,rs1727,rs17468739,rs1788799,rs1801222,rs1801224,rs1801231,rs1805082,rs2070845,rs2167079,rs2796835,rs312185,rs3829462,rs40832,rs4238001,rs505151,rs568413,rs584542,rs6078,rs61743167,rs6687605,rs676210,rs676314,rs679899,rs72654453
R-HSA-162587	HIV Life Cycle	Disease	0.013895	CDK7,CTDP1,ELOA2,ELOB,KPNA1,LIG4,NUP153,NUP160,NUP205,NUP210,NUP214,NUP43,NUP58,NUP62,PDCD6IP,POLR2A,POLR2E,SEH1L,TAF15,TAF2,TAF3,TAF4B,TAF7L,VPS37A,VPS37C	rs103612,rs1062798,rs112426189,rs1127732,rs11556093,rs11654604,rs1244229,rs12459404,rs12963653,rs145446416,rs17855830,rs1805388,rs1805389,rs2010834,rs2228375,rs2274136,rs2280084,rs2571028,rs2972388,rs354478,rs354479,rs35899692,rs3732671,rs3764796,rs3816605,rs4036,rs4344809,rs4678193,rs5951328,rs6505776,rs6795271,rs6906499,rs754382,rs760416353,rs7628051,rs7810767,rs8017,rs892586,rs9297605
R-HSA-1566948	Elastic fibre formation	Extracellular matrix organization	0.014272	EFEMP2,EMILIN1,EMILIN3,FBLN1,FBN1,FBN2,FBN3,FN1,GDF5,ITGA8,ITGAV,ITGB3,LOX,LOXL2,LOXL4,LTBP1,LTBP2,TGFB1,VTN	rs1041135,rs1063582,rs11437594,rs1250209,rs12608849,rs136730,rs144887983,rs154001,rs1800449,rs1800470,rs1983864,rs2230616,rs2235592,rs224331,rs2736976,rs35340726,rs4422143,rs4775765,rs4804271,rs5918,rs601314,rs61505039,rs704,rs7245429,rs7246376,rs9333269
R-HSA-420499	Class C/3 (Metabotropic glutamate/pheromone receptors)	Signal Transduction	0.014311	GABBR1,GPRC6A,GRM1,GRM8,TAS1R1,TAS1R2,TAS1R3,TAS2R10,TAS2R13,TAS2R14,TAS2R20,TAS2R38,TAS2R4,TAS2R40,TAS2R42,TAS2R8,TAS2R9	rs1015443,rs10260248,rs10864628,rs1451772,rs1669413,rs1726866,rs2076485,rs2234001,rs2234002,rs2274911,rs2537817,rs28360548,rs2941,rs307377,rs3129034,rs35937022,rs3741845,rs597468,rs6907580,rs6923492,rs7135018,rs78124913,rs8337,rs9701796
R-HSA-1268020	Mitochondrial protein import	Protein localization	0.014627	CMC2,COA6,COX17,CYC1,MTX1,PITRM1,SAMM50,SLC25A6	rs1007863,rs10910420,rs14005,rs3182535,rs3814596,rs4242746,rs4688023,rs760077,rs7820984,rs935939
R-HSA-5358346	Hedgehog ligand biogenesis	Signal Transduction	0.014627	HHAT,PSMB1,PSMB3,PSMD13,PSMD2,PSMD9,PSME2,SCUBE2	rs1045288,rs11545169,rs12717,rs14259,rs2230681,rs2294851,rs4907,rs7146672,rs7395988
R-HSA-9020702	Interleukin-1 signaling	Immune System	0.0154	BTRC,IL1A,IL1R1,IRAK3,MAP3K3,NOD1,PSMB1,PSMB3,PSMD13,PSMD2,PSMD9,PSME2,RELA,SQSTM1,TAB3	rs10277,rs1045288,rs1152888,rs11545169,rs12717,rs14259,rs17561,rs2075820,rs2230681,rs28362304,rs4151060,rs4907,rs5927629,rs61759893,rs7146672,rs767116028
R-HSA-167021	PLC-gamma1 signalling	Signal Transduction	0.015651	NGF,NTRK1,PLCG1	rs2228246,rs558428940,rs6330,rs753381
R-HSA-193681	Ceramide signalling	Signal Transduction	0.015651	NGF,NGFR,SMPD2	rs1476387,rs2072446,rs6330
R-HSA-3878781	Glycogen storage disease type IV (GBE1)	Disease	0.015651	GBE1,GYG2,GYS2	rs11797037,rs2172397,rs2229519,rs2306180,rs2306734
R-HSA-1306955	GRB7 events in ERBB2 signaling	Signal Transduction	0.015652	ERBB2,ERBB3,GRB7,NRG1	rs1058808,rs1136201,rs2952142,rs3924999,rs773123
R-HSA-5662702	Melanin biosynthesis	Metabolism	0.015652	DCT,OCA2,SLC45A2,TYR	rs1126809,rs144460082,rs2287949,rs74653330
R-HSA-5693537	Resolution of D-Loop Structures	DNA Repair	0.015782	ATM,BARD1,BRCA2,BRIP1,DNA2,EME2,EXO1,GEN1,NBN,RMI1,RMI2,RTEL1,SLX4,WRN,XRCC3	rs1047840,rs1048108,rs11640138,rs149936944,rs1635498,rs169547,rs1776148,rs1801195,rs1805794,rs1812152,rs187660163,rs1982151,rs2229571,rs300169,rs300175,rs3208008,rs3810813,rs429744,rs438289,rs4986764,rs61753376,rs659243,rs735943,rs861539
R-HSA-112409	RAF-independent MAPK1/3 activation	Signal Transduction	0.016109	DUSP7	rs202010878
R-HSA-5654695	PI-3K cascade:FGFR2	Signal Transduction	0.016109	PIK3CA	rs2230461
R-HSA-428930	Thromboxane signalling through TP receptor	Hemostasis	0.016116	GNA15	rs310680
R-HSA-982772	Growth hormone receptor signaling	Immune System	0.016116	GHR	rs6180
R-HSA-109606	Intrinsic Pathway for Apoptosis	Programmed Cell Death	0.017266	APIP,CARD8,CASP7,CASP9,E2F1,GZMB	rs1052576,rs140826611,rs1977420,rs2227309,rs2227310,rs2288876,rs3213176,rs7921977,rs8192917
R-HSA-8878159	Transcriptional regulation by RUNX3	Gene expression (Transcription)	0.01744	CDKN1A,ITGA4,ITGAL,PSMB1,PSMB3,PSMD13,PSMD2,PSMD9,PSME2,RORC,RUNX3,SNW1,TGFB1,ZFHX3	rs1045288,rs1143676,rs11545169,rs12717,rs14259,rs149133285,rs176960,rs1800470,rs200531029,rs2230433,rs2230681,rs2395655,rs4907,rs6672420,rs7146672
R-HSA-156588	Glucuronidation	Metabolism	0.017662	UGT1A10,UGT1A7,UGT1A8,UGT1A9,UGT2A1,UGT2A2,UGT2A3,UGT2B10,UGT2B15,UGT2B28,UGT2B7,UGT3A1	rs1042597,rs1070895,rs13128286,rs1347046,rs17868323,rs1902023,rs201775548,rs4235127,rs61361928,rs6811810
R-HSA-8957275	Post-translational protein phosphorylation	Metabolism of proteins	0.017858	AMBN,AMTN,APOA5,APOB,APOL1,C3,CALU,CHGB,CP,CSF1,F5,FAM20A,FBN1,FN1,HRC,HSP90B1,IGFBP1,ITIH2,KNG1,LAMB1,LAMC1,LTBP1,MEN1,MFGE8,MIA3,PCSK9,PDIA6,PNPLA2,QSOX1,SCG3,SERPINA1,SERPINA10,TF,TGOLN2,TMEM132A,TNC,VCAN,WFS1	rs1047286,rs1138693,rs11591147,rs116891695,rs1250209,rs146167261,rs150685787,rs160278,rs1656922,rs1757095,rs17855475,rs1801212,rs1878326,rs20556,rs20558,rs2230199,rs2239785,rs2290228,rs2302234,rs2305710,rs2307040,rs236151,rs236152,rs2469887,rs2692696,rs2907373,rs2936053,rs2959656,rs3135507,rs333971,rs35286445,rs35340726,rs35524242,rs35710474,rs3637,rs3745297,rs3745298,rs4240199,rs4247303,rs442214…
R-HSA-9609507	Protein localization	Protein localization	0.017899	ACOT2,ACOT4,ACOX1,ALDH3A2,AMACR,BAAT,BAG6,CMC2,COA6,COX17,CRAT,CYC1,DDO,ECH1,ECI2,IDH1,MTX1,NUDT19,NUDT7,OTOF,PEX16,PEX2,PIPOX,PITRM1,SAMM50,SLC25A6,TYSND1,VAPA	rs1007863,rs10087163,rs1052486,rs10742772,rs10910420,rs1135640,rs113598754,rs12941884,rs14005,rs1976165,rs2229259,rs2278008,rs2287939,rs308925,rs308926,rs3118635,rs3177253,rs3182535,rs34218846,rs35697832,rs3742819,rs3744032,rs3814596,rs41281027,rs4242746,rs4665855,rs4688023,rs4746970,rs7216,rs7494,rs760077,rs7820984,rs8108621,rs935939,rs9419
R-HSA-112314	Neurotransmitter receptors and postsynaptic signal transmission	Neuronal System	0.018297	ACTN2,ADCY3,AKAP5,AP2S1,APBA1,CAMK2D,CAMKK1,CAMKK2,CHRNA9,GABBR1,GABRA6,GABRQ,GABRR1,GABRR2,GRIN3A,GRIN3B,GRIP1,HTR3C,HTR3D,HTR3E,KCNJ10,KCNJ15,KIF17,KPNA2,MYO6,NRG1,PLCB2,PPM1F,PRKACG,PRKAG2,PRKAG3,PRKAR1A,PRKCA,RPS6KA2,TUBA3E,TUBA4A,TUBA4B	rs10009228,rs1000952,rs10208844,rs10989591,rs1132780,rs11355106,rs11676272,rs12200969,rs12409352,rs1256149,rs13277,rs142968438,rs150866100,rs199844166,rs2076485,rs2230033,rs2296225,rs2302234,rs282129,rs2907373,rs312185,rs3129034,rs34788368,rs34907804,rs35367671,rs3730386,rs3810651,rs3817190,rs3924999,rs4924446,rs522496,rs55662069,rs631357,rs6504459,rs6766410,rs6807362,rs692243,rs7214723,rs7594971…
R-HSA-112399	IRS-mediated signalling	Signal Transduction	0.018397	FGFR4,FLT3,KLB,PIK3CA,THEM4	rs17618244,rs1933437,rs2230461,rs351855,rs3748805,rs376618,rs4975017
R-HSA-2122947	NOTCH1 Intracellular Domain Regulates Transcription	Signal Transduction	0.018397	HDAC5,HEYL,NCOR2,SNW1,TLE2	rs118030930,rs176960,rs201324168,rs2229840,rs228757,rs784625
R-HSA-3214842	HDMs demethylate histones	Chromatin organization	0.018397	KDM3A,KDM3B,KDM4B,KDM4C,KDM4D	rs2030259,rs2620836,rs3740853,rs6865472,rs913588
R-HSA-512988	Interleukin-3, Interleukin-5 and GM-CSF signaling	Immune System	0.018397	CSF2,CSF2RA,IL3,PIK3CA,PIK3R3	rs2230461,rs25882,rs28722602,rs40401,rs785467
R-HSA-5654696	Downstream signaling of activated FGFR2	Signal Transduction	0.018612	PIK3CA,PLCG1	rs2228246,rs2230461,rs753381
R-HSA-5673000	RAF activation	Signal Transduction;Immune System	0.018612	CAMK2D,MARK3	rs10137161,rs35367671
R-HSA-112315	Transmission across Chemical Synapses	Neuronal System	0.018703	ACTN2,ADCY3,AKAP5,AP2S1,APBA1,CACNA1A,CACNA1B,CAMK2D,CAMKK1,CAMKK2,CHAT,CHRNA9,GABBR1,GABRA6,GABRQ,GABRR1,GABRR2,GLS2,GRIN3A,GRIN3B,GRIP1,HTR3C,HTR3D,HTR3E,KCNJ10,KCNJ15,KIF17,KPNA2,MYO6,NAAA,NRG1,PLCB2,PPFIA1,PPFIA3,PPFIA4,PPM1F,PRKACG,PRKAG2,PRKAG3,PRKAR1A,PRKCA,RPS6KA2,SLC18A3,SLC1A6,SLC22A1,SLC22A2,SLC5A7,SLC6A12,TUBA3E,TUBA4A,TUBA4B	rs10009228,rs1000952,rs1013940,rs10208844,rs10989591,rs1132780,rs11355106,rs11676272,rs12200969,rs12409352,rs1256149,rs13277,rs142968438,rs150866100,rs199844166,rs199886374,rs2076485,rs2230033,rs2278973,rs2296225,rs2302234,rs2303053,rs2657879,rs282129,rs2907373,rs312185,rs3129034,rs316019,rs34788368,rs34907804,rs35367671,rs3730386,rs3810651,rs3817190,rs3924999,rs4838544,rs4924446,rs522496,rs53954…
R-HSA-5696398	Nucleotide Excision Repair	DNA Repair	0.019747	CDK7,CHD1L,DDB1,ERCC1,ERCC5,ERCC6,PARP2,POLE,POLE4,POLR2A,POLR2E,SUMO3,USP45,UVSSA,XPC,XRCC1,ZNF830	rs12366,rs12459404,rs13050872,rs17356233,rs1799782,rs2228528,rs2260655,rs2276904,rs25487,rs2682557,rs2972388,rs3093926,rs3212986,rs4253072,rs4344809,rs4950394,rs5745066,rs6570065,rs746712199,rs931196,rs9514066,rs9514067
R-HSA-6811434	COPI-dependent Golgi-to-ER retrograde traffic	Vesicle-mediated transport	0.019908	COPE,KIF15,KIF16B,KIF18A,KIF19,KIF1B,KIF20B,KIF2B,KIF3C,KIF4B,KLC1,TUBA3E,TUBA4A,TUBA4B,USE1	rs10208844,rs10330,rs10458896,rs1062465,rs1129777,rs11710339,rs1465878,rs1886996,rs1886997,rs2271535,rs3803824,rs41274458,rs414528,rs4561518,rs4561519,rs6034464,rs6580126,rs7594971,rs861539
R-HSA-5621480	Dectin-2 family	Immune System	0.020845	CLEC10A,CLEC4A,MUC12,MUC15,MUC16,MUC17,MUC21,MUC3A,MUC4,MUC5B,MUC6,MUC7	rs1035442,rs10402812,rs10422567,rs10808115,rs10953315,rs1104760,rs11766125,rs11979706,rs12981679,rs13095016,rs1344572,rs139960671,rs1423051,rs1559172,rs15783,rs1596797,rs1596798,rs1634730,rs1833778,rs2024301,rs2075853,rs2177336,rs2246901,rs2259292,rs2547063,rs2547065,rs2547067,rs2591592,rs2672785,rs2688513,rs28463186,rs28542401,rs2943502,rs2943512,rs2943516,rs2943517,rs2943529,rs2943531,rs3764556…
R-HSA-5693554	Resolution of D-loop Structures through Synthesis-Dependent Strand Annealing (SDSA)	DNA Repair	0.020845	ATM,BARD1,BRCA2,BRIP1,DNA2,EXO1,NBN,RMI1,RMI2,RTEL1,WRN,XRCC3	rs1047840,rs1048108,rs11640138,rs1635498,rs169547,rs1776148,rs1801195,rs1805794,rs187660163,rs1982151,rs2229571,rs3208008,rs429744,rs438289,rs4986764,rs659243,rs735943,rs861539
R-HSA-1640170	Cell Cycle	Cell Cycle	0.021402	ABRAXAS1,ACD,AHCTF1,AKAP9,ALMS1,ANKLE2,ATM,ATR,AURKA,AURKB,BARD1,BIRC5,BRCA2,BRIP1,BTRC,CCNA2,CCP110,CDC45,CDK5RAP2,CDK7,CDKN1A,CDT1,CENPF,CENPN,CENPO,CENPP,CENPQ,CENPU,CENPW,CEP131,CEP152,CEP164,CEP192,CEP70,CEP72,CHEK1,CHTF8,CLIP1,CLSPN,CNTRL,CTC1,DIDO1,DNA2,DYNC1H1,E2F1,E2F2,EML4,ESCO1,ESCO2,ESPL1,EXO1,FBXL18,FBXO5,GINS1,GTSE1,HAUS6,HJURP,HMMR,HSP90AA1,INCENP,IST1,ITGB3BP,KIF18A,KIF2B,KNL1,KNT…	rs10120210,rs10146482,rs10202624,rs10208844,rs1031639,rs103612,rs1045051,rs1045288,rs10458896,rs1046097,rs1047840,rs1047972,rs1048108,rs1051061,rs1052161,rs1056685,rs1059476,rs1062798,rs1063242,rs10781634,rs10786775,rs10818503,rs10818504,rs10887621,rs11071896,rs11080618,rs1110719,rs1129167,rs1130609,rs1132375,rs11545169,rs11556093,rs11628107,rs11640138,rs11802875,rs11837038,rs11858113,rs12171042,…
R-HSA-1980143	Signaling by NOTCH1	Signal Transduction	0.021474	DLK1,HDAC5,HEYL,JAG2,MIB2,NCOR2,NEURL1,PSENEN,SNW1,TLE2	rs1057744,rs11191737,rs118030930,rs12755088,rs176960,rs201324168,rs2229840,rs228757,rs6575799,rs7418389,rs777729315,rs784625
R-HSA-109582	Hemostasis	Hemostasis	0.021766	A1BG,A2M,ACTN2,AKAP1,APOB,BCAR1,CABLES2,CALU,CARMIL1,CD109,CD44,CD48,CEACAM5,CEACAM6,CHID1,CLEC1B,CLEC3B,COL1A1,COL1A2,CTSW,DAGLB,DGKB,DGKG,DOCK1,DOCK2,DOCK5,DOCK8,DOCK9,ECM1,EPCAM,F12,F13A1,F13B,F5,F7,F9,FCAMR,FERMT3,FN1,GATA2,GNA12,GNA15,GRB7,GYPA,GYPB,HBE1,HBG2,HRG,IFNA10,IFNA17,IFNA4,IGF2,IGLL1,ITGA1,ITGA2B,ITGA3,ITGA4,ITGAL,ITGAM,ITGAV,ITGAX,ITGB2,ITGB3,JMJD1C,KCNMB3,KIF15,KIF16B,KIF18A,KIF1…	rs1001238,rs1004588,rs1012899,rs10205485,rs10208844,rs1035539,rs10414166,rs1042464,rs10458896,rs1049434,rs10497520,rs1055430,rs1057335,rs1058285,rs1062465,rs1062571,rs1063479,rs1063856,rs10761725,rs10770125,rs10770136,rs10837771,rs10837814,rs11036815,rs11036913,rs11053646,rs1126497,rs1129777,rs1132783,rs11355106,rs1135901,rs1143676,rs1143678,rs1143683,rs11548735,rs11710339,rs117633128,rs12476289,…
R-HSA-453279	Mitotic G1 phase and G1/S transition	Cell Cycle	0.021786	CCNA2,CDC45,CDK7,CDKN1A,CDT1,E2F1,E2F2,FBXO5,LIN37,LIN54,MCM10,MCM4,POLA2,POLE,POLE4,PPP2R3B,PRIM1,PSMB1,PSMB3,PSMD13,PSMD2,PSMD9,PSME2,RBL1,RRM2	rs1031639,rs1045288,rs1130609,rs11545169,rs12366,rs12717,rs13447203,rs14259,rs144458606,rs147787006,rs170758,rs2073260,rs2075995,rs2230681,rs2274110,rs2277339,rs2395655,rs2972388,rs3213176,rs3813593,rs480727,rs487989,rs4907,rs507329,rs5745066,rs6535411,rs7146672,rs762679,rs769242,rs7905784
R-HSA-1234174	Cellular response to hypoxia	Cellular responses to external stimuli	0.021956	EGLN1,ELOB,HIF1AN,HIF3A,PSMB1,PSMB3,PSMD13,PSMD2,PSMD9,PSME2	rs1045288,rs11545169,rs12717,rs14259,rs2230681,rs2295778,rs3764609,rs4036,rs4907,rs61750991,rs7146672,rs8017
R-HSA-5696399	Global Genome Nucleotide Excision Repair (GG-NER)	DNA Repair	0.02233	CDK7,CHD1L,DDB1,ERCC1,ERCC5,PARP2,POLE,POLE4,SUMO3,USP45,XPC,XRCC1	rs12366,rs13050872,rs17356233,rs1799782,rs2260655,rs25487,rs2682557,rs2972388,rs3093926,rs3212986,rs4950394,rs5745066,rs6570065,rs746712199,rs9514066,rs9514067
R-HSA-351202	Metabolism of polyamines	Metabolism	0.022478	AGMAT,PSMB1,PSMB3,PSMD13,PSMD2,PSMD9,PSME2	rs1045288,rs11545169,rs12717,rs14259,rs2230681,rs4907,rs6429757,rs7146672
R-HSA-5387390	Hh mutants abrogate ligand secretion	Disease	0.022478	HHAT,PSMB1,PSMB3,PSMD13,PSMD2,PSMD9,PSME2	rs1045288,rs11545169,rs12717,rs14259,rs2230681,rs2294851,rs4907,rs7146672
R-HSA-5676590	NIK-->noncanonical NF-kB signaling	Immune System	0.022478	BTRC,PSMB1,PSMB3,PSMD13,PSMD2,PSMD9,PSME2	rs1045288,rs11545169,rs12717,rs14259,rs2230681,rs4151060,rs4907,rs7146672
R-HSA-68827	CDT1 association with the CDC6:ORC:origin complex	DNA Replication	0.022478	CDT1,PSMB1,PSMB3,PSMD13,PSMD2,PSMD9,PSME2	rs1045288,rs11545169,rs12717,rs14259,rs144458606,rs2230681,rs480727,rs4907,rs507329,rs7146672
R-HSA-2129379	Molecules associated with elastic fibres	Extracellular matrix organization	0.022615	EFEMP2,EMILIN1,EMILIN3,FBLN1,FBN1,FBN2,FBN3,FN1,GDF5,ITGA8,ITGAV,ITGB3,LTBP1,LTBP2,TGFB1,VTN	rs1041135,rs11437594,rs1250209,rs12608849,rs136730,rs144887983,rs154001,rs1800470,rs2230616,rs2235592,rs224331,rs2736976,rs35340726,rs4422143,rs4775765,rs4804271,rs5918,rs601314,rs61505039,rs704,rs7245429,rs7246376,rs9333269
R-HSA-69656	Cyclin A:Cdk2-associated events at S phase entry	Cell Cycle	0.022755	CCNA2,CDK7,CDKN1A,E2F1,LIN37,LIN54,PSMB1,PSMB3,PSMD13,PSMD2,PSMD9,PSME2	rs1031639,rs1045288,rs11545169,rs12717,rs14259,rs170758,rs2230681,rs2395655,rs2972388,rs3213176,rs4907,rs6535411,rs7146672,rs769242
R-HSA-162599	Late Phase of HIV Life Cycle	Disease	0.02287	CDK7,CTDP1,ELOA2,ELOB,NUP153,NUP160,NUP205,NUP210,NUP214,NUP43,NUP58,NUP62,PDCD6IP,POLR2A,POLR2E,SEH1L,TAF15,TAF2,TAF3,TAF4B,TAF7L,VPS37A,VPS37C	rs103612,rs1062798,rs112426189,rs1127732,rs11556093,rs11654604,rs1244229,rs12459404,rs12963653,rs145446416,rs17855830,rs2010834,rs2228375,rs2274136,rs2280084,rs2571028,rs2972388,rs354478,rs354479,rs35899692,rs3732671,rs3764796,rs3816605,rs4036,rs4344809,rs5951328,rs6505776,rs6795271,rs6906499,rs754382,rs760416353,rs7628051,rs7810767,rs8017,rs892586,rs9297605
R-HSA-2428928	IRS-related events triggered by IGF1R	Signal Transduction	0.023873	FGFR4,FLT3,IGF2,KLB,PIK3CA,THEM4	rs10770125,rs17618244,rs1933437,rs2230461,rs351855,rs3748805,rs376618,rs4975017
R-HSA-75815	Ubiquitin-dependent degradation of Cyclin D	Cell Cycle	0.023873	PSMB1,PSMB3,PSMD13,PSMD2,PSMD9,PSME2	rs1045288,rs11545169,rs12717,rs14259,rs2230681,rs4907,rs7146672
R-HSA-1663150	The activation of arylsulfatases	Metabolism of proteins	0.024326	ARSA,ARSB,ARSD,ARSE,ARSG,SUMF1,SUMF2	rs1065757,rs1071598,rs2228431,rs2819590,rs35143646,rs4245575,rs62000424,rs7222013,rs743616
R-HSA-2428924	IGF1R signaling cascade	Signal Transduction	0.024552	FGFR4,FLT3,IGF2,KLB,PIK3CA,THEM4	rs10770125,rs17618244,rs1933437,rs2230461,rs351855,rs3748805,rs376618,rs4975017
R-HSA-6811436	COPI-independent Golgi-to-ER retrograde traffic	Vesicle-mediated transport	0.024552	BICD2,DYNC1H1,PLA2G4A,TUBA3E,TUBA4A,TUBA4B	rs10208844,rs200086216,rs2307198,rs7594971,rs775444653
R-HSA-5693571	Nonhomologous End-Joining (NHEJ)	DNA Repair	0.024564	ABRAXAS1,ATM,BARD1,LIG4,NBN,PAXIP1,POLM,RIF1,RNF168	rs1048108,rs1065177,rs12642536,rs1805388,rs1805389,rs1805794,rs2123465,rs2229571,rs2444257,rs2444263,rs3218660,rs3501,rs3796129,rs659243,rs7575451
R-HSA-392170	ADP signalling through P2Y purinoceptor 12	Hemostasis	0.024688	P2RY12	rs3732765
R-HSA-1369062	ABC transporters in lipid homeostasis	Transport of small molecules	0.024948	ABCA10,ABCA12,ABCA2,ABCA5,ABCA6,ABCA7,ABCA9,ABCG5,ABCG8	rs1860447,rs2302134,rs2302294,rs3745842,rs3752246,rs3764645,rs4147934,rs4148211,rs4968839,rs4968849,rs536009,rs557491,rs6544718,rs6720173,rs7212506,rs7560008,rs908828,rs9909216
R-HSA-2243919	Crosslinking of collagen fibrils	Extracellular matrix organization	0.024948	COL1A1,COL1A2,COL4A1,COL4A2,COL4A3,COL4A6,LOX,LOXL2,LOXL4	rs10178458,rs1042065,rs1063582,rs1800215,rs1800449,rs1983864,rs28381984,rs42524,rs536174,rs55703767,rs6436669,rs7990383,rs9515185
R-HSA-163685	Integration of energy metabolism	Metabolism	0.025193	ACACB,ADCY3,AKAP5,CACNA1A,CACNA1C,FFAR1,GLP1R,GNA15,KCNC2,KCNJ11,PLCB2,PRKACG,PRKAG2,PRKAR1A,PRKCA,RAPGEF3,SLC2A2	rs10305420,rs1042044,rs11676272,rs1256149,rs140441717,rs147042091,rs17848802,rs2016123,rs2075260,rs2300455,rs2301151,rs2302234,rs2907373,rs310680,rs3730386,rs4924446,rs5215,rs5219,rs539546830,rs5400,rs6504459,rs6923761,rs9648725
R-HSA-977068	Termination of O-glycan biosynthesis	Metabolism of proteins	0.026328	MUC12,MUC15,MUC16,MUC17,MUC21,MUC3A,MUC4,MUC5B,MUC6,MUC7,ST6GALNAC3	rs1035442,rs10402812,rs10422567,rs10808115,rs10953315,rs1104760,rs11766125,rs1184626,rs11979706,rs12981679,rs13095016,rs1344572,rs139960671,rs1423051,rs1559172,rs15783,rs1596797,rs1596798,rs1634730,rs1833778,rs2075853,rs2177336,rs2246901,rs2259292,rs2547063,rs2547065,rs2547067,rs2591592,rs2672785,rs2688513,rs28463186,rs28542401,rs2943502,rs2943512,rs2943516,rs2943517,rs2943529,rs2943531,rs3764556…
R-HSA-5693568	Resolution of D-loop Structures through Holliday Junction Intermediates	DNA Repair	0.026555	ATM,BARD1,BRCA2,BRIP1,DNA2,EME2,EXO1,GEN1,NBN,RMI1,RMI2,SLX4,WRN,XRCC3	rs1047840,rs1048108,rs11640138,rs149936944,rs1635498,rs169547,rs1776148,rs1801195,rs1805794,rs1812152,rs187660163,rs1982151,rs2229571,rs300169,rs300175,rs3810813,rs429744,rs438289,rs4986764,rs61753376,rs659243,rs735943,rs861539
R-HSA-2187338	Visual phototransduction	Signal Transduction	0.026873	ABCA4,AKR1B10,AKR1C4,APOA4,APOB,BCO1,BCO2,CNGA1,CNGB1,CYP4V2,GPC4,GRK4,GUCA1A,GUCY2D,GUCY2F,HSD17B6,HSPG2,LRP1,LRP2,LRP8,MYO7A,NAPEPLD,PDE6B,PLB1,PRKCA,PRKCQ,RDH8,RETSAT,RGS9BP,SAG,SDC1,SDC4,SLC24A1,STRA6,TTR	rs10205485,rs1024323,rs1046974,rs1046976,rs1048369,rs1055138,rs10902758,rs1129980,rs1132156,rs11681826,rs12934922,rs13336595,rs147593839,rs1644731,rs17134592,rs1800458,rs1874792,rs200297933,rs2075252,rs2199619,rs2217401,rs2228384,rs2229263,rs2236379,rs2276288,rs2277339,rs2291827,rs259290,rs2960306,rs3112831,rs3181009,rs3736360,rs3743171,rs3820198,rs4728329,rs4880718,rs4926972,rs502209,rs5104,rs51…
R-HSA-8853884	Transcriptional Regulation by VENTX	Gene expression (Transcription)	0.027308	EHMT2,MOV10,RELA,TNRC6A	rs151095542,rs61759893,rs72770407,rs72770408,rs7887
R-HSA-444821	Relaxin receptors	Signal Transduction	0.027346	INSL3,INSL5,RLN3,RXFP2,RXFP4	rs17076657,rs2152051,rs549148,rs6523,rs78161395
R-HSA-201451	Signaling by BMP	Signal Transduction	0.027641	AMH,BMPR1A	rs10417628,rs11528010
R-HSA-75067	Processing of Capped Intronless Pre-mRNA	Metabolism of RNA	0.027641	SNRPD3,SNRPF	rs10859974,rs202133451
R-HSA-381426	Regulation of Insulin-like Growth Factor (IGF) transport and uptake by Insulin-like Growth Factor Binding Proteins (IGFBPs)	Metabolism of proteins	0.027999	AMBN,AMTN,APOA5,APOB,APOL1,C3,CALU,CHGB,CP,CSF1,CTSG,F5,FAM20A,FBN1,FN1,HRC,HSP90B1,IGF2,IGFBP1,ITIH2,KLK1,KNG1,LAMB1,LAMC1,LTBP1,MEN1,MFGE8,MIA3,PAPPA,PCSK9,PDIA6,PNPLA2,QSOX1,SCG3,SERPINA1,SERPINA10,TF,TGOLN2,TMEM132A,TNC,VCAN,WFS1	rs1047286,rs10770125,rs1138693,rs11591147,rs116891695,rs1250209,rs146167261,rs150685787,rs160278,rs1656922,rs1757095,rs17855475,rs1801212,rs1878326,rs20556,rs20558,rs2230199,rs2239785,rs2290228,rs2302234,rs2305710,rs2307040,rs236151,rs236152,rs2469887,rs2692696,rs2907373,rs2936053,rs2959656,rs3135507,rs333971,rs35286445,rs35340726,rs35524242,rs35710474,rs3637,rs3745297,rs3745298,rs4240199,rs42473…
R-HSA-187687	Signalling to ERKs	Signal Transduction	0.028146	NGF,NTRK1,RALGDS	rs558428940,rs623361,rs6330
R-HSA-6807878	COPI-mediated anterograde transport	Metabolism of proteins;Vesicle-mediated transport	0.028769	ANK3,COG1,COG3,COG4,COPE,DYNC1H1,GOLGB1,GOSR2,SPTA1,SPTB,SPTBN2,SPTBN4,SPTBN5,TUBA3E,TUBA4A,TUBA4B	rs10208844,rs1026128,rs10330,rs10821668,rs1197665,rs1197683,rs1210795,rs12442525,rs12593397,rs1456235,rs17180350,rs197922,rs2274285,rs2482965,rs33988592,rs3931036,rs4930388,rs506028,rs61733984,rs61750839,rs7594971,rs775444653,rs814501,rs863931
R-HSA-1296071	Potassium Channels	Neuronal System	0.029111	GABBR1,KCNAB2,KCNC2,KCNG4,KCNH2,KCNH3,KCNH5,KCNJ10,KCNJ11,KCNJ15,KCNK10,KCNK13,KCNK18,KCNK6,KCNMB3,KCNS1	rs113209368,rs11589347,rs11646443,rs12409352,rs143962239,rs147042091,rs17762463,rs1805123,rs2076485,rs2230033,rs3129034,rs34989303,rs3814848,rs4902176,rs5215,rs5219,rs67346047,rs734784,rs7645550,rs8337
R-HSA-69202	Cyclin E associated events during G1/S transition	Cell Cycle	0.029612	CCNA2,CDK7,CDKN1A,E2F1,LIN37,LIN54,PSMB1,PSMB3,PSMD13,PSMD2,PSMD9,PSME2	rs1031639,rs1045288,rs11545169,rs12717,rs14259,rs170758,rs2230681,rs2395655,rs2972388,rs3213176,rs4907,rs6535411,rs7146672,rs769242
R-HSA-166016	Toll Like Receptor 4 (TLR4) Cascade	Immune System	0.029839	BPI,BTRC,CD180,DUSP7,IRAK3,ITGAM,ITGB2,LY96,MAP2K3,MAP3K1,NOD1,RELA,RPS6KA2,RPS6KA5,SARM1,SFTPD,SIGIRR,TAB3,TLR1,TLR4,TLR6	rs1143678,rs1143683,rs11437594,rs1152888,rs1341023,rs1697144,rs201610483,rs202010878,rs2075820,rs2243639,rs235330,rs3210908,rs33911218,rs374054341,rs4151060,rs4358188,rs4986790,rs4986791,rs5741804,rs5743509,rs5743618,rs5743810,rs5744463,rs5927629,rs61759893,rs6472812,rs702689,rs704,rs721917,rs756776247,rs832582,rs9347162,rs943687
R-HSA-3371497	HSP90 chaperone cycle for steroid hormone receptors (SHR)	Cellular responses to external stimuli	0.030405	DYNC1H1,HSP90AA1,HSPA1L,NR3C2,TUBA3E,TUBA4A,TUBA4B	rs10208844,rs2075800,rs2227956,rs5522,rs7594971,rs775444653,rs8005905
R-HSA-4641258	Degradation of DVL	Signal Transduction	0.030405	DACT1,PSMB1,PSMB3,PSMD13,PSMD2,PSMD9,PSME2	rs1045288,rs11545169,rs12717,rs14259,rs191649775,rs2230681,rs4907,rs698025,rs7146672
R-HSA-69541	Stabilization of p53	Cell Cycle	0.030405	ATM,PSMB1,PSMB3,PSMD13,PSMD2,PSMD9,PSME2	rs1045288,rs11545169,rs12717,rs14259,rs2230681,rs4907,rs659243,rs7146672
R-HSA-1234176	Oxygen-dependent proline hydroxylation of Hypoxia-inducible Factor Alpha	Cellular responses to external stimuli	0.032102	EGLN1,ELOB,HIF3A,PSMB1,PSMB3,PSMD13,PSMD2,PSMD9,PSME2	rs1045288,rs11545169,rs12717,rs14259,rs2230681,rs3764609,rs4036,rs4907,rs61750991,rs7146672,rs8017
R-HSA-69563	p53-Dependent G1 DNA Damage Response	Cell Cycle	0.032102	ATM,CCNA2,CDKN1A,PSMB1,PSMB3,PSMD13,PSMD2,PSMD9,PSME2	rs1045288,rs11545169,rs12717,rs14259,rs2230681,rs2395655,rs4907,rs659243,rs7146672,rs769242
R-HSA-69580	p53-Dependent G1/S DNA damage checkpoint	Cell Cycle	0.032102	ATM,CCNA2,CDKN1A,PSMB1,PSMB3,PSMD13,PSMD2,PSMD9,PSME2	rs1045288,rs11545169,rs12717,rs14259,rs2230681,rs2395655,rs4907,rs659243,rs7146672,rs769242
R-HSA-9614085	FOXO-mediated transcription	Gene expression (Transcription)	0.032102	ABCA6,CDKN1A,FOXO6,IGFBP1,PCK1,PINK1,SIRT3,SOD2,TRIM63	rs1043424,rs11246020,rs12092825,rs1804160,rs2275950,rs2302134,rs2395655,rs28365927,rs4359027,rs4619,rs4880,rs4968839,rs7212506
R-HSA-211733	Regulation of activated PAK-2p34 by proteasome mediated degradation	Programmed Cell Death	0.032885	PSMB1,PSMB3,PSMD13,PSMD2,PSMD9,PSME2	rs1045288,rs11545169,rs12717,rs14259,rs2230681,rs4907,rs7146672
R-HSA-5654736	Signaling by FGFR1	Signal Transduction	0.032885	FGFRL1,FLRT2,FLRT3,MKNK1,PIK3CA,PLCG1	rs17646457,rs2228246,rs2230461,rs34881418,rs4647930,rs6079391,rs6671527,rs753381
R-HSA-8856828	Clathrin-mediated endocytosis	Vesicle-mediated transport	0.033161	AAK1,AP2S1,APOB,BTC,CFTR,CLTCL1,DAB2,EGFR,EPN2,FCHO2,FNBP1,HGS,IGF2R,ITSN2,KIAA0319,LDLRAP1,LRP2,SLC18A3,SNX18,STON2,SYNJ2,SYT11,SYT8,TF,TGOLN2	rs1023000,rs11386977,rs11938093,rs13162502,rs185435,rs2075252,rs213950,rs2227983,rs2229263,rs2241621,rs2292474,rs2303291,rs2502601,rs2692696,rs312185,rs3637,rs3733801,rs3741231,rs41281481,rs4240199,rs4247303,rs4576240,rs568413,rs584542,rs629849,rs6587220,rs6687605,rs6715776,rs676210,rs679899,rs8066889,rs8187730,rs822522
R-HSA-418346	Platelet homeostasis	Hemostasis	0.033315	APOB,KCNMB3,LRP8,MRVI1,NOS3,P2RX3,P2RX4,P2RX6,P2RX7,PDE11A,PDE5A,PLA2G4A,SLC8A3	rs10770136,rs143962239,rs1653624,rs17525809,rs1799983,rs2162044,rs2276038,rs2277838,rs2307198,rs25644,rs34816272,rs3733526,rs3820198,rs4909945,rs4926972,rs5174,rs568413,rs584542,rs6433711,rs676210,rs679899,rs7645550
R-HSA-5632684	Hedgehog 'on' state	Signal Transduction	0.033315	CDON,DZIP1,EVC,EVC2,GLI3,IQCE,PSMB1,PSMB3,PSMD13,PSMD2,PSMD9,PSME2,PTCH1	rs1045288,rs10950797,rs11070136,rs11545169,rs12274923,rs12717,rs1383180,rs14259,rs2230681,rs2293404,rs2293407,rs357564,rs3735109,rs3740912,rs4907,rs6414624,rs684535,rs7146672,rs730469,rs846266,rs929387
R-HSA-350562	Regulation of ornithine decarboxylase (ODC)	Metabolism	0.033536	PSMB1,PSMB3,PSMD13,PSMD2,PSMD9,PSME2	rs1045288,rs11545169,rs12717,rs14259,rs2230681,rs4907,rs7146672
R-HSA-450531	Regulation of mRNA stability by proteins that bind AU-rich elements	Metabolism of RNA	0.0337	DCP2,DIS3,EIF4G1,EXOSC5,EXOSC7,NUP214,PRKCA,PSMB1,PSMB3,PSMD13,PSMD2,PSMD9,PSME2	rs103612,rs1045288,rs10853751,rs11545169,rs12717,rs13319149,rs13963,rs14259,rs2178403,rs2230681,rs33555,rs4883918,rs4907,rs6504459,rs6794,rs7146672,rs760416353
R-HSA-196854	Metabolism of vitamins and cofactors	Metabolism	0.034169	ACACB,AKR1B10,AKR1C4,APOA4,APOB,BCO1,BCO2,COASY,COQ3,COQ6,COQ7,CTRB2,CUBN,CYP8B1,ENPP2,GIF,GPC4,GSTO1,HSP90AA1,HSPG2,IDH1,LRP1,LRP2,LRP8,MCCC1,MMAB,MOCOS,MOCS3,MTHFD1,MTHFR,MTR,MTRR,MUT,NADSYN1,NAXE,NOS3,NT5E,PANK2,PANK4,PARP10,PARP4,PARP9,PLB1,PPCDC,QPRT,RETSAT,RNLS,SDC1,SDC4,SLC19A1,SLC23A1,SLC52A1,SLC52A2,SLC52A3,SLC5A6,SLC5A8,TCN1,TTR,VNN1,VNN2	rs10205485,rs10283100,rs1048369,rs1051266,rs11074359,rs1129980,rs1141321,rs11509438,rs11544989,rs11681826,rs1275533,rs1276712,rs12934922,rs1372085,rs147238447,rs1537514,rs164365,rs1709189,rs17134592,rs17848802,rs1799983,rs1800458,rs1801131,rs1801133,rs1801222,rs1801224,rs1801231,rs1801394,rs1805087,rs1822135,rs1874792,rs1950902,rs200361212,rs2075252,rs2075260,rs2199619,rs2217401,rs2228384,rs22292…
R-HSA-2206281	Mucopolysaccharidoses	Disease	0.034387	ARSB,GLB1,GUSB,IDUA,NAGLU,SGSH	rs1065757,rs1071598,rs3755955,rs4302331,rs6831280,rs7503034,rs7637099,rs86312,rs9530
R-HSA-446107	Type I hemidesmosome assembly	Cell-Cell communication	0.034387	COL17A1,DST,ITGB4,KRT5,LAMA3,PLEC	rs1154233,rs11549949,rs11549950,rs11756977,rs11758339,rs17116350,rs4712138,rs641615,rs6459166,rs7002002,rs805698,rs805708,rs805722,rs871443
R-HSA-1266738	Developmental Biology	Developmental Biology	0.035078	ADGRG6,ADGRV1,AKAP5,ALCAM,ANK3,AP2S1,ARHGEF11,ARHGEF28,ARTN,CACNA1C,CACNA1H,CACNA1S,CDH15,CDH4,CDKN1A,CDON,CDX2,CHD9,CHL1,CLTCL1,CNTN2,COL3A1,COL4A1,COL4A2,COL4A3,COL5A3,COL6A1,COL6A2,COL6A3,COL6A5,COL6A6,COL9A1,COL9A2,COL9A3,CRMP1,DAG1,DCC,DOCK1,DPPA4,DRP2,DSC1,DSCAML1,DSG2,DSG3,DSG4,DSP,E2F1,EFNA1,EGFR,EIF4G1,ELOB,EPHA1,EPHA10,EPHA6,EPHA7,EPHB6,ERBB2,EVPL,FLI1,FLRT3,GATA2,GFI1,GFRA2,GRB7,GSPT1,…	rs10037067,rs10178458,rs10208844,rs10251056,rs1044243,rs1045288,rs1050784,rs1053312,rs1054645,rs1055935,rs1058808,rs10783528,rs10788611,rs10821668,rs10951154,rs11170183,rs11170187,rs11170271,rs112658494,rs1126821,rs1128397,rs11309872,rs1131296,rs1131471,rs1132610,rs1135056,rs11355796,rs1136201,rs11386977,rs11526468,rs11545169,rs11549949,rs11549950,rs11644978,rs1169288,rs1169305,rs117085626,rs1170…
R-HSA-109704	PI3K Cascade	Signal Transduction;Immune System	0.035939	FGFR4,FLT3,KLB,PIK3CA,THEM4	rs17618244,rs1933437,rs2230461,rs351855,rs3748805,rs376618,rs4975017
R-HSA-77289	Mitochondrial Fatty Acid Beta-Oxidation	Metabolism	0.035989	ACAD11,ACADM,ACADS,ACBD6,ACOT2,ACSM3,ACSM6,ECHS1,HADH,MCAT,MCEE,MECR,MUT,THEM4,THEM5	rs1049951,rs11074471,rs11188225,rs1128400,rs1141321,rs11541017,rs13815,rs147559466,rs3748805,rs4956145,rs555404,rs5716,rs591157,rs6587624,rs6587625,rs7494,rs7536561,rs821572,rs8589
R-HSA-187577	SCF(Skp2)-mediated degradation of p27/p21	Cell Cycle	0.03609	CCNA2,CDKN1A,PSMB1,PSMB3,PSMD13,PSMD2,PSMD9,PSME2	rs1045288,rs11545169,rs12717,rs14259,rs2230681,rs2395655,rs4907,rs7146672,rs769242
R-HSA-5610780	Degradation of GLI1 by the proteasome	Signal Transduction	0.03609	BTRC,PRKACG,PSMB1,PSMB3,PSMD13,PSMD2,PSMD9,PSME2	rs1045288,rs11545169,rs12717,rs14259,rs2230681,rs3730386,rs4151060,rs4907,rs7146672
R-HSA-5610783	Degradation of GLI2 by the proteasome	Signal Transduction	0.03609	BTRC,PRKACG,PSMB1,PSMB3,PSMD13,PSMD2,PSMD9,PSME2	rs1045288,rs11545169,rs12717,rs14259,rs2230681,rs3730386,rs4151060,rs4907,rs7146672
R-HSA-977443	GABA receptor activation	Neuronal System	0.03609	ADCY3,GABBR1,GABRA6,GABRQ,GABRR1,GABRR2,KCNJ10,KCNJ15	rs11676272,rs12200969,rs12409352,rs150866100,rs2076485,rs2230033,rs282129,rs3129034,rs34907804,rs3810651,rs8337
R-HSA-428157	Sphingolipid metabolism	Metabolism	0.036559	ALDH3A2,ALDH3B2,ARSA,ARSB,ARSD,ARSE,ARSG,B4GALNT1,CERS3,CERS4,CERS5,DEGS2,ENPP7,ESYT2,ESYT3,GALC,GLB1,GM2A,HEXA,HEXB,NEU3,NEU4,PLPP2,PRKD2,SMPD1,SMPD2,SPTLC3,SUMF1,SUMF2,UGT8,VAPA	rs1048719,rs1050239,rs1065757,rs1071598,rs10935282,rs11098261,rs11236283,rs113598754,rs1138439,rs11545301,rs13233513,rs139719997,rs1476387,rs153477,rs153478,rs1551886,rs1551888,rs1800431,rs2228431,rs2242507,rs2439928,rs2447571,rs2819590,rs314665,rs35143646,rs36259,rs421262,rs4245575,rs4302331,rs61738161,rs61740602,rs62000424,rs6591270,rs7157599,rs7216,rs7222013,rs7302981,rs743616,rs7637099,rs7748…
R-HSA-5668541	TNFR2 non-canonical NF-kB pathway	Immune System	0.036957	BTRC,CD27,EDA2R,EDARADD,PSMB1,PSMB3,PSMD13,PSMD2,PSMD9,PSME2,TNFRSF11B,TNFRSF14,TNFRSF17,TNFRSF1B,TNFRSF8,TNFSF14	rs1045288,rs1061622,rs11545169,rs12717,rs1385698,rs1385699,rs14259,rs1763642,rs2073618,rs2230681,rs2532502,rs344560,rs373496,rs4151060,rs4870,rs4907,rs7146672,rs966365
R-HSA-445095	Interaction between L1 and Ankyrins	Developmental Biology	0.037174	ANK3,NRCAM,SCN10A,SCN1A,SCN1B,SCN4A,SCN7A,SCN9A,SPTA1,SPTB,SPTBN2,SPTBN4,SPTBN5	rs10821668,rs1197665,rs1197683,rs1210795,rs12442525,rs12593397,rs1456235,rs17180350,rs2058194,rs2298771,rs2482965,rs41268673,rs4930388,rs506028,rs55742440,rs61733984,rs61750839,rs6504191,rs6599241,rs6738031,rs6746030,rs67486287,rs67701503,rs6958498,rs7565062,rs814501,rs863931
R-HSA-400253	Circadian Clock	Circadian Clock	0.03762	ARNTL2,BHLHE41,BTRC,CHD9,CRTC1,F7,HELZ2,NPAS2,PER1,RAI1	rs1037921,rs11048413,rs11649804,rs137923123,rs201218245,rs2305160,rs2585405,rs310631,rs310632,rs35068024,rs3743771,rs3746266,rs3803763,rs4151060,rs438363,rs6046
R-HSA-3000484	Scavenging by Class F Receptors	Vesicle-mediated transport	0.037665	APOB,HSP90AA1,HSPH1,SCARF1	rs148641546,rs3744644,rs4790250,rs568413,rs584542,rs676210,rs679899,rs8005905
R-HSA-77346	Beta oxidation of decanoyl-CoA to octanoyl-CoA-CoA	Metabolism	0.037665	ACADM,ECHS1,HADH,MECR	rs1049951,rs1128400,rs147559466,rs4956145
R-HSA-8949275	RUNX3 Regulates Immune Response and Cell Migration	Gene expression (Transcription)	0.037665	ITGA4,ITGAL,RORC,RUNX3	rs1143676,rs200531029,rs2230433,rs6672420
R-HSA-446652	Interleukin-1 family signaling	Immune System	0.037902	BTRC,CTSG,IL13,IL1A,IL1R1,IL1RL2,IL36A,IL37,IRAK3,MAP3K3,NOD1,PSMB1,PSMB3,PSMD13,PSMD2,PSMD9,PSME2,PTPN12,PTPN14,PTPN23,RELA,SIGIRR,SQSTM1,TAB3	rs10277,rs1045288,rs1152888,rs11545169,rs12717,rs14259,rs17561,rs20541,rs2075820,rs2230681,rs2302612,rs2708947,rs2723183,rs2723192,rs28362304,rs3210908,rs4151060,rs45567233,rs4907,rs55801232,rs5927629,rs61759893,rs6780013,rs7146672,rs767116028,rs895497,rs9640663
R-HSA-111885	Opioid Signalling	Signal Transduction	0.037929	ADCY3,CAMK2D,CAMKK1,CAMKK2,KPNA2,OPRM1,PDE1C,PDE4A,PLA2G4A,PLCB2,PLCB4,PRKACG,PRKAR1A,PRKCA	rs1132780,rs11676272,rs142968438,rs201432982,rs215607,rs2302234,rs2307198,rs2907373,rs35367671,rs3730386,rs3817190,rs4924446,rs540825,rs6077510,rs6504459,rs7214723,rs977625
R-HSA-1181150	Signaling by NODAL	Developmental Biology	0.037977	NODAL	rs1904589
R-HSA-418217	G beta:gamma signalling through PLC beta	Signal Transduction	0.037977	PLCB2	rs4924446
R-HSA-5213460	RIPK1-mediated regulated necrosis	Programmed Cell Death	0.037977	TNFRSF10B	rs13265018
R-HSA-5218859	Regulated Necrosis	Programmed Cell Death	0.037977	TNFRSF10B	rs13265018
R-HSA-8876384	Listeria monocytogenes entry into host cells	Disease	0.037977	HGS	rs8066889
R-HSA-913709	O-linked glycosylation of mucins	Metabolism of proteins	0.038183	A4GNT,B3GNT3,B3GNT7,B3GNT8,B3GNTL1,C1GALT1C1,GALNT11,GALNT18,GALNT4,GALNTL5,GCNT1,GCNT7,MUC12,MUC15,MUC16,MUC17,MUC21,MUC3A,MUC4,MUC5B,MUC6,MUC7,ST6GALNAC3	rs1035442,rs10402812,rs10422567,rs1056951,rs1059768,rs10808115,rs10953315,rs1104760,rs11766125,rs1184626,rs11979706,rs12981679,rs13095016,rs1344572,rs139960671,rs1423051,rs1559172,rs15783,rs1596797,rs1596798,rs1634730,rs17261572,rs1833778,rs2071460,rs2075853,rs2177336,rs2230281,rs2246901,rs2246945,rs2259292,rs2282683,rs2290130,rs2547063,rs2547065,rs2547067,rs2591592,rs2672785,rs2688513,rs28463186…
R-HSA-8864260	Transcriptional regulation by the AP-2 (TFAP2) family of transcription factors	Gene expression (Transcription)	0.038704	CDKN1A,CITED1,EGFR,ERBB2	rs1058808,rs1136201,rs2227983,rs2395655,rs3012627
R-HSA-500657	Presynaptic function of Kainate receptors	Neuronal System	0.039495	PLCB2	rs4924446
R-HSA-5654689	PI-3K cascade:FGFR1	Signal Transduction	0.039495	PIK3CA	rs2230461
R-HSA-6804115	TP53 regulates transcription of additional cell cycle genes whose exact role in the p53 pathway remain uncertain	Gene expression (Transcription)	0.039495	TNKS1BP1	rs4939134
R-HSA-180585	Vif-mediated degradation of APOBEC3G	Disease	0.040439	ELOB,PSMB1,PSMB3,PSMD13,PSMD2,PSMD9,PSME2	rs1045288,rs11545169,rs12717,rs14259,rs2230681,rs4036,rs4907,rs7146672,rs8017
R-HSA-2404192	Signaling by Type 1 Insulin-like Growth Factor 1 Receptor (IGF1R)	Signal Transduction	0.040439	CILP,FGFR4,FLT3,IGF2,KLB,PIK3CA,THEM4	rs10770125,rs17618244,rs1933437,rs2230461,rs2679117,rs2679118,rs351855,rs3748805,rs376618,rs4975017,rs938952
R-HSA-9604323	Negative regulation of NOTCH4 signaling	Signal Transduction	0.040439	NOTCH4,PSMB1,PSMB3,PSMD13,PSMD2,PSMD9,PSME2	rs1045288,rs11545169,rs12717,rs14259,rs2230681,rs422951,rs4907,rs7146672,rs915894
R-HSA-445989	TAK1 activates NFkB by phosphorylation and activation of IKKs complex	Immune System	0.040701	NOD1,RELA,TAB3	rs2075820,rs5927629,rs61759893
R-HSA-450408	AUF1 (hnRNP D0) binds and destabilizes mRNA	Metabolism of RNA	0.04098	EIF4G1,PSMB1,PSMB3,PSMD13,PSMD2,PSMD9,PSME2	rs1045288,rs11545169,rs12717,rs13319149,rs14259,rs2178403,rs2230681,rs4907,rs7146672
R-HSA-4641257	Degradation of AXIN	Signal Transduction	0.04098	AXIN2,PSMB1,PSMB3,PSMD13,PSMD2,PSMD9,PSME2	rs1045288,rs11545169,rs12717,rs14259,rs2230681,rs2240308,rs4907,rs7146672
R-HSA-71406	Pyruvate metabolism and Citric Acid (TCA) cycle	Metabolism	0.04098	ADHFE1,GSTZ1,MDH2,ME3,PDHX,SLC16A1,SUCLG2	rs10256,rs1042780,rs1046428,rs1049434,rs1060242,rs118136428,rs6720,rs902320,rs902321
R-HSA-2173788	Downregulation of TGF-beta receptor signaling	Signal Transduction	0.041036	PPP1R15A,TGFB1	rs1800470,rs556052,rs557806,rs564196,rs610308,rs611251
R-HSA-163359	Glucagon signaling in metabolic regulation	Metabolism	0.0416	ADCY3,PRKACG,PRKAR1A	rs11676272,rs2302234,rs2907373,rs3730386
R-HSA-392518	Signal amplification	Hemostasis	0.0416	GNA15,P2RY12,PLA2G4A	rs2307198,rs310680,rs3732765
R-HSA-5357905	Regulation of TNFR1 signaling	Signal Transduction	0.0416	MADD,SHARPIN,USP2	rs1051006,rs11546144,rs670906
R-HSA-166058	MyD88:MAL(TIRAP) cascade initiated on plasma membrane	Immune System	0.041961	BTRC,DUSP7,IRAK3,LY96,MAP2K3,MAP3K1,NOD1,RELA,RPS6KA2,RPS6KA5,SIGIRR,TAB3,TLR1,TLR4,TLR6	rs1152888,rs201610483,rs202010878,rs2075820,rs3210908,rs33911218,rs4151060,rs4986790,rs4986791,rs5743618,rs5743810,rs5927629,rs61759893,rs6472812,rs702689,rs756776247,rs832582,rs9347162,rs943687
R-HSA-168188	Toll Like Receptor TLR6:TLR2 Cascade	Immune System	0.041961	BTRC,DUSP7,IRAK3,LY96,MAP2K3,MAP3K1,NOD1,RELA,RPS6KA2,RPS6KA5,SIGIRR,TAB3,TLR1,TLR4,TLR6	rs1152888,rs201610483,rs202010878,rs2075820,rs3210908,rs33911218,rs4151060,rs4986790,rs4986791,rs5743618,rs5743810,rs5927629,rs61759893,rs6472812,rs702689,rs756776247,rs832582,rs9347162,rs943687
R-HSA-373080	Class B/2 (Secretin family receptors)	Signal Transduction	0.041961	ADGRE1,ADGRE2,ADGRE3,CALCA,CALCB,CALCR,CALCRL,FZD6,GIP,GLP1R,PTCH1,UCN3,WNT16,WNT8B,WNT9B	rs10305420,rs1042044,rs10904481,rs1801197,rs2228539,rs2291725,rs2524383,rs2707466,rs2908004,rs35612307,rs357564,rs370094,rs373533,rs3793771,rs3808553,rs443658,rs45508602,rs457857,rs4606855,rs461645,rs466876,rs4968281,rs5239,rs61753730,rs6923761,rs698577,rs897738
R-HSA-6803529	FGFR2 alternative splicing	Signal Transduction	0.042135	POLR2A,POLR2E	rs12459404,rs4344809
R-HSA-69473	G2/M DNA damage checkpoint	Cell Cycle	0.042276	ABRAXAS1,ATM,ATR,BARD1,BRIP1,CHEK1,DNA2,EXO1,NBN,RAD17,RMI1,RMI2,RNF168,TOPBP1,WRN	rs1045051,rs1047840,rs1048108,rs11640138,rs12642536,rs1635498,rs1776148,rs1801195,rs1805794,rs187660163,rs1982151,rs2227928,rs2229571,rs3192149,rs34124242,rs3796129,rs429744,rs438289,rs4986764,rs506504,rs659243,rs735943
R-HSA-159236	Transport of Mature mRNA derived from an Intron-Containing Transcript	Metabolism of RNA	0.043719	FYTTD1,NUP153,NUP160,NUP205,NUP210,NUP214,NUP43,NUP58,NUP62,SEH1L,SRSF4	rs103612,rs1062798,rs11556093,rs145446416,rs2228375,rs2230677,rs2230678,rs2230679,rs2274136,rs2280084,rs3205525,rs354478,rs354479,rs3732671,rs3816605,rs6505776,rs6795271,rs6906499,rs760416353,rs7628051,rs7810767
R-HSA-167152	Formation of HIV elongation complex in the absence of HIV Tat	Disease	0.045092	CDK7,CTDP1,ELOA2,ELOB,POLR2A,POLR2E	rs12459404,rs17855830,rs2010834,rs2571028,rs2972388,rs4036,rs4344809,rs8017,rs892586
R-HSA-5358351	Signaling by Hedgehog	Signal Transduction	0.046213	ADCY10,ADCY3,BTRC,CDON,DYNC2H1,DZIP1,EVC,EVC2,GLI3,HHAT,IFT140,IFT88,IQCE,PRKACG,PRKAR1A,PSMB1,PSMB3,PSMD13,PSMD2,PSMD9,PSME2,PTCH1,SCUBE2,TTC21B,TUBA4A,TULP3,WDR35	rs1045288,rs1060742,rs10895391,rs10950797,rs11070136,rs11545169,rs11676272,rs12274923,rs12717,rs1383180,rs14259,rs1432273,rs17055251,rs2071921,rs2230681,rs2293404,rs2293407,rs2293669,rs2294851,rs2302234,rs2442455,rs2907373,rs357564,rs3730386,rs3735109,rs3740912,rs4151060,rs4786350,rs4907,rs56395266,rs6414624,rs684535,rs7146672,rs730469,rs7395988,rs7592429,rs7594971,rs846266,rs929387,rs998814
R-HSA-69620	Cell Cycle Checkpoints	Cell Cycle	0.04636	ABRAXAS1,AHCTF1,ATM,ATR,AURKB,BARD1,BIRC5,BRIP1,CCNA2,CDC45,CDKN1A,CENPF,CENPN,CENPO,CENPP,CENPQ,CENPU,CHEK1,CLIP1,CLSPN,DNA2,DYNC1H1,EXO1,GTSE1,INCENP,ITGB3BP,KIF18A,KIF2B,KNL1,KNTC1,MAD1L1,MCM10,MCM4,NBN,NDC80,NDE1,NSL1,NUF2,NUP160,NUP43,PSMB1,PSMB3,PSMD13,PSMD2,PSMD9,PSME2,RAD17,RMI1,RMI2,RNF168,SEH1L,SKA1,SPC25,SPDL1,TOPBP1,WRN,ZWILCH,ZWINT	rs10120210,rs1045051,rs1045288,rs10458896,rs1047840,rs1048108,rs1059476,rs11071896,rs1129167,rs11545169,rs11640138,rs11802875,rs11837038,rs11858113,rs12410563,rs12642536,rs12717,rs12911738,rs13447203,rs140054,rs14259,rs145446416,rs1550116,rs15702,rs1635498,rs16970911,rs17747633,rs1776148,rs1801195,rs1801368,rs1805794,rs187660163,rs1982151,rs201960644,rs2071214,rs2227928,rs2229571,rs2230681,rs2241…
R-HSA-199220	Vitamin B5 (pantothenate) metabolism	Metabolism	0.047749	COASY,ENPP2,PANK2,PANK4,PPCDC,SLC5A6,VNN1,VNN2	rs10283100,rs1275533,rs2294757,rs2304899,rs3737084,rs4895944,rs615942,rs7535528
R-HSA-2142845	Hyaluronan metabolism	Metabolism	0.047749	CD44,GUSB,HEXA,HEXB,HMMR,HYAL2,HYAL3,STAB2	rs13100173,rs1467558,rs1609860,rs1800431,rs2271637,rs299295,rs709210,rs820878,rs9530,rs9666607
R-HSA-2644602	Signaling by NOTCH1 PEST Domain Mutants in Cancer	Disease	0.048304	HDAC5,HEYL,JAG2,MIB2,NCOR2,NEURL1,PSENEN,SNW1	rs1057744,rs11191737,rs12755088,rs176960,rs201324168,rs2229840,rs228757,rs7418389,rs777729315,rs784625
R-HSA-2644603	Signaling by NOTCH1 in Cancer	Disease	0.048304	HDAC5,HEYL,JAG2,MIB2,NCOR2,NEURL1,PSENEN,SNW1	rs1057744,rs11191737,rs12755088,rs176960,rs201324168,rs2229840,rs228757,rs7418389,rs777729315,rs784625
R-HSA-2644606	Constitutive Signaling by NOTCH1 PEST Domain Mutants	Disease	0.048304	HDAC5,HEYL,JAG2,MIB2,NCOR2,NEURL1,PSENEN,SNW1	rs1057744,rs11191737,rs12755088,rs176960,rs201324168,rs2229840,rs228757,rs7418389,rs777729315,rs784625
R-HSA-2894858	Signaling by NOTCH1 HD+PEST Domain Mutants in Cancer	Disease	0.048304	HDAC5,HEYL,JAG2,MIB2,NCOR2,NEURL1,PSENEN,SNW1	rs1057744,rs11191737,rs12755088,rs176960,rs201324168,rs2229840,rs228757,rs7418389,rs777729315,rs784625
R-HSA-2894862	Constitutive Signaling by NOTCH1 HD+PEST Domain Mutants	Disease	0.048304	HDAC5,HEYL,JAG2,MIB2,NCOR2,NEURL1,PSENEN,SNW1	rs1057744,rs11191737,rs12755088,rs176960,rs201324168,rs2229840,rs228757,rs7418389,rs777729315,rs784625
R-HSA-8983711	OAS antiviral response	Immune System	0.049018	DDX58,OAS1,OAS2,OAS3,RNASEL	rs10813831,rs1131454,rs1293767,rs15895,rs2285933,rs2660,rs486907,rs627928
R-HSA-1430728	Metabolism	Metabolism	0.049192	AADAC,ABCA1,ABCB11,ABCC2,ACACB,ACAD11,ACADM,ACADS,ACAN,ACAT2,ACBD6,ACOT2,ACOT4,ACOT6,ACOX1,ACP6,ACSBG1,ACSBG2,ACSF3,ACSM2A,ACSM3,ACSM6,ACSS1,ACY3,ADCY3,ADH1B,ADH4,ADH6,ADHFE1,ADO,ADPRM,AGMAT,AGT,AGXT2,AIP,AK7,AK9,AKAP5,AKR1B10,AKR1C4,AKR7A3,ALDH1B1,ALDH3A1,ALDH3A2,ALDH3B2,ALOX12,ALOXE3,AMACR,AMDHD1,APIP,APOA4,APOA5,APOB,ARSA,ARSB,ARSD,ARSE,ARSG,ASNS,ASPG,ATIC,B3GALT5,B3GAT2,B3GNT3,B3GNT7,B4GALNT1…	rs10021593,rs10205485,rs1021737,rs10256,rs10283100,rs10305420,rs103612,rs10419308,rs1042044,rs1042079,rs1042597,rs1042780,rs1044032,rs1045288,rs1046428,rs1047303,rs1047883,rs1047891,rs1048369,rs1048719,rs1049434,rs1049674,rs1049951,rs1050239,rs1050450,rs1051266,rs1051740,rs1053874,rs1053959,rs1054486,rs1054487,rs1055138,rs1058180,rs10595,rs1060242,rs1060463,rs1062798,rs1065411,rs1065656,rs1065757…
R-HSA-6781827	Transcription-Coupled Nucleotide Excision Repair (TC-NER)	DNA Repair	0.049205	CDK7,DDB1,ERCC1,ERCC5,ERCC6,POLE,POLE4,POLR2A,POLR2E,UVSSA,XRCC1,ZNF830	rs12366,rs12459404,rs1799782,rs2228528,rs2260655,rs2276904,rs25487,rs2682557,rs2972388,rs3212986,rs4253072,rs4344809,rs5745066,rs931196,rs9514066,rs9514067
R-HSA-68867	Assembly of the pre-replicative complex	DNA Replication	0.049433	CDT1,E2F1,E2F2,MCM4,PSMB1,PSMB3,PSMD13,PSMD2,PSMD9,PSME2	rs1045288,rs11545169,rs12717,rs14259,rs144458606,rs2075995,rs2230681,rs3213176,rs480727,rs4907,rs507329,rs7146672,rs762679
R-HSA-69615	G1/S DNA Damage Checkpoints	Cell Cycle	0.049433	ATM,CCNA2,CDKN1A,CHEK1,PSMB1,PSMB3,PSMD13,PSMD2,PSMD9,PSME2	rs1045288,rs11545169,rs12717,rs14259,rs2230681,rs2395655,rs4907,rs506504,rs659243,rs7146672,rs769242
R-HSA-8852276	The role of GTSE1 in G2/M progression after G2 checkpoint	Cell Cycle	0.04953	CDKN1A,GTSE1,HSP90AA1,PSMB1,PSMB3,PSMD13,PSMD2,PSMD9,PSME2,TUBA3E,TUBA4A,TUBA4B	rs10208844,rs1045288,rs11545169,rs12717,rs140054,rs14259,rs2230681,rs2395655,rs4907,rs7146672,rs7594971,rs8005905
R-HSA-3769402	Deactivation of the beta-catenin transactivating complex	Signal Transduction	0.049914	BCL9,BCL9L,BTRC,MEN1,TLE2	rs118030930,rs2959656,rs34123504,rs34752197,rs3820129,rs4151060,rs78780803
R-HSA-3928662	EPHB-mediated forward signaling	Developmental Biology	0.049914	ARHGEF28,EPHB6,LIMK2,PTK2,ROCK2	rs17634853,rs17634865,rs2230774,rs423333,rs5997917,rs78992879,rs79812711,rs8177146
R-HSA-3899300	SUMOylation of transcription cofactors	Metabolism of proteins	0.050481	CBX8,MBD1,NCOR2,PHC1,SUMO3	rs1049925,rs125555,rs13050872,rs201324168,rs2229840,rs4889891
R-HSA-1251932	PLCG1 events in ERBB2 signaling	Signal Transduction	0.050866	EGFR,ERBB2,PLCG1	rs1058808,rs1136201,rs2227983,rs2228246,rs753381
R-HSA-3000497	Scavenging by Class H Receptors	Vesicle-mediated transport	0.050866	APOB,STAB1,STAB2	rs1609860,rs2271637,rs568413,rs584542,rs676210,rs679899,rs7630214,rs9835659
R-HSA-8964041	LDL remodeling	Transport of small molecules	0.050866	APOB,CETP,LPA	rs41272110,rs568413,rs584542,rs5882,rs676210,rs679899,rs7765781,rs7765803
R-HSA-168249	Innate Immune System	Immune System	0.052085	A1BG,ABCA13,ACTR1B,ADAM8,ADGRE3,ANPEP,APOB,ARHGAP45,ARSA,ARSB,ART1,ATG5,ATP11A,ATP6V0A4,ATP6V1B1,ATP6V1C2,ATP7A,ATP8B4,BAIAP2,BIN2,BPI,BPIFB1,BPIFB4,BPIFB6,BTRC,C1S,C3,C4BPA,C5,C5AR1,C6,C7,C8A,C8B,C8G,C9,CARD9,CASP9,CCL22,CD180,CD19,CD300A,CD300E,CD44,CD93,CDA,CEACAM6,CFB,CFH,CFHR2,CFHR4,CGAS,CHI3L1,CHIT1,CLEC10A,CLEC12A,CLEC4A,CLEC7A,CPB2,CPN2,CPNE1,CPNE3,CPPED1,CR1,CR2,CRACR2A,CRISP3,CRISPLD2,C…	rs1006459,rs1013579,rs10258719,rs1035442,rs1036938,rs10402812,rs10422567,rs1045288,rs1045922,rs1047286,rs1048719,rs1052576,rs1054486,rs1054487,rs1061170,rs1061622,rs1062571,rs1063499,rs1065757,rs1065761,rs1071598,rs10745623,rs10772256,rs10801578,rs10808115,rs10813831,rs10953315,rs1104760,rs11053646,rs11062745,rs11099592,rs11204937,rs11208257,rs1126690,rs1126728,rs1126821,rs1131769,rs113205945,rs1…
R-HSA-73886	Chromosome Maintenance	Cell Cycle	0.052744	ACD,CENPN,CENPO,CENPP,CENPQ,CENPU,CENPW,CHTF8,CTC1,DNA2,HJURP,ITGB3BP,KNL1,MIS18BP1,POLA2,PRIM1,RBBP7,RTEL1,STN1,WRN	rs10120210,rs10786775,rs11858113,rs12911738,rs143561296,rs1550116,rs16970911,rs17747633,rs1801195,rs187660163,rs2277339,rs2412541,rs2487999,rs2549887,rs3027238,rs3208008,rs34101857,rs34758505,rs34860658,rs3743503,rs3806589,rs3826543,rs41285260,rs4267943,rs487989,rs6588047,rs67984110,rs6979,rs7177192,rs8040502,rs902174,rs935939
R-HSA-162909	Host Interactions of HIV factors	Disease	0.053243	AP1B1,AP1G1,AP2S1,BTRC,DOCK2,ELOB,KPNA1,NUP153,NUP160,NUP205,NUP210,NUP214,NUP43,NUP58,NUP62,PSMB1,PSMB3,PSMD13,PSMD2,PSMD9,PSME2,SEH1L,SLC25A6	rs103612,rs1045288,rs1062798,rs11545169,rs11556093,rs12717,rs14005,rs14259,rs145446416,rs17646221,rs2228375,rs2230681,rs2274136,rs2280084,rs2857465,rs312185,rs354478,rs354479,rs3732671,rs3816605,rs4036,rs4151060,rs4678193,rs4907,rs6505776,rs6795271,rs6906499,rs7146672,rs760416353,rs7628051,rs7810767,rs8017,rs904763
R-HSA-1592230	Mitochondrial biogenesis	Organelle biogenesis and maintenance	0.053309	CHD9,CRTC1,DNAJC11,HELZ2,IMMT,MTERF1,MTX1,PERM1,POLRMT,PRKAG2,PRKAG3,SAMM50,SIRT3,SOD2,SSBP1	rs1007863,rs10266424,rs1050301,rs11246020,rs12137794,rs201218245,rs2234001,rs2234002,rs2238549,rs28365927,rs310631,rs310632,rs3743771,rs3746266,rs438363,rs4880,rs692243,rs7417106,rs760077,rs9648725
R-HSA-174824	Plasma lipoprotein assembly, remodeling, and clearance	Transport of small molecules	0.05389	A2M,ABCA1,AP2S1,APOA4,APOA5,APOB,APOBR,APOC1,CES3,CETP,CUBN,FGF21,HDLBP,LDLRAP1,LIPA,LIPC,LPA,MTTP,NPC1,NR1H2,NR1H3,PCSK5,PCSK9,PRKACG,SCARB1	rs11591147,rs11891776,rs1276712,rs1727,rs17468739,rs1788799,rs1801222,rs1801224,rs1801231,rs1805082,rs200685930,rs2066714,rs2066715,rs2070845,rs2167079,rs226405,rs2306985,rs2643325,rs2796835,rs2842480,rs3001772,rs312185,rs3135507,rs3730386,rs3829462,rs40832,rs41272110,rs4238001,rs505151,rs5104,rs568413,rs584542,rs5882,rs6078,rs61743167,rs6687605,rs676210,rs676314,rs679899,rs72654453,rs7765781,rs7…
R-HSA-180534	Vpu mediated degradation of CD4	Disease	0.054588	BTRC,PSMB1,PSMB3,PSMD13,PSMD2,PSMD9,PSME2	rs1045288,rs11545169,rs12717,rs14259,rs2230681,rs4151060,rs4907,rs7146672
R-HSA-349425	Autodegradation of the E3 ubiquitin ligase COP1	Cell Cycle	0.054588	ATM,PSMB1,PSMB3,PSMD13,PSMD2,PSMD9,PSME2	rs1045288,rs11545169,rs12717,rs14259,rs2230681,rs4907,rs659243,rs7146672
R-HSA-69601	Ubiquitin Mediated Degradation of Phosphorylated Cdc25A	Cell Cycle	0.054588	CHEK1,PSMB1,PSMB3,PSMD13,PSMD2,PSMD9,PSME2	rs1045288,rs11545169,rs12717,rs14259,rs2230681,rs4907,rs506504,rs7146672
R-HSA-69610	p53-Independent DNA Damage Response	Cell Cycle	0.054588	CHEK1,PSMB1,PSMB3,PSMD13,PSMD2,PSMD9,PSME2	rs1045288,rs11545169,rs12717,rs14259,rs2230681,rs4907,rs506504,rs7146672
R-HSA-69613	p53-Independent G1/S DNA damage checkpoint	Cell Cycle	0.054588	CHEK1,PSMB1,PSMB3,PSMD13,PSMD2,PSMD9,PSME2	rs1045288,rs11545169,rs12717,rs14259,rs2230681,rs4907,rs506504,rs7146672
R-HSA-168638	NOD1/2 Signaling Pathway	Immune System	0.054622	CARD9,CASP9,NOD1,TAB3	rs1052576,rs2075820,rs4077515,rs5927629
R-HSA-5663213	RHO GTPases Activate WASPs and WAVEs	Signal Transduction	0.054622	BAIAP2,CYFIP2,PTK2,WIPF1	rs397712438,rs4969391,rs4972450,rs79812711
R-HSA-169911	Regulation of Apoptosis	Programmed Cell Death	0.054999	OPA1,PSMB1,PSMB3,PSMD13,PSMD2,PSMD9,PSME2	rs1045288,rs11545169,rs12717,rs14259,rs2230681,rs4907,rs7146672,rs7624750
R-HSA-6781823	Formation of TC-NER Pre-Incision Complex	DNA Repair	0.054999	CDK7,DDB1,ERCC6,POLR2A,POLR2E,UVSSA,ZNF830	rs12459404,rs2228528,rs2260655,rs2276904,rs2972388,rs4253072,rs4344809,rs931196
R-HSA-1236974	ER-Phagosome pathway	Immune System	0.05546	HLA-E,HLA-F,LY96,PSMB1,PSMB3,PSMD13,PSMD2,PSMD9,PSME2,TAPBP,TLR1,TLR4,TLR6	rs1045288,rs11545169,rs1264457,rs12717,rs14259,rs1736924,rs2071888,rs2230681,rs4907,rs4986790,rs4986791,rs5743618,rs5743810,rs62621992,rs6472812,rs7146672,rs756776247
R-HSA-199992	trans-Golgi Network Vesicle Budding	Vesicle-mediated transport	0.05636	ACBD3,AP1B1,AP1G1,AP3B1,AP3S1,AP4B1,DTNBP1,GOLGB1,HGS,IGF2R,TGOLN2	rs1217401,rs17470454,rs2306120,rs2857465,rs33988592,rs3637,rs4240199,rs4247303,rs629849,rs6453373,rs7733604,rs8066889,rs904763
R-HSA-5607761	Dectin-1 mediated noncanonical NF-kB signaling	Immune System	0.056383	BTRC,CCL22,PSMB1,PSMB3,PSMD13,PSMD2,PSMD9,PSME2,RELA	rs1045288,rs11545169,rs12717,rs14259,rs2230681,rs4151060,rs4359426,rs4907,rs61759893,rs7146672
R-HSA-167172	Transcription of the HIV genome	Disease	0.056652	CDK7,CTDP1,ELOA2,ELOB,POLR2A,POLR2E,TAF15,TAF2,TAF3,TAF4B,TAF7L	rs112426189,rs11654604,rs1244229,rs12459404,rs12963653,rs17855830,rs2010834,rs2571028,rs2972388,rs35899692,rs4036,rs4344809,rs5951328,rs8017,rs892586,rs9297605
R-HSA-170834	Signaling by TGF-beta Receptor Complex	Signal Transduction	0.056652	ARHGEF18,CGN,MEN1,NCOR2,PPP1R15A,RBL1,SKIL,SNW1,TGFB1,TGIF1,TRIM33	rs11571510,rs144143337,rs147787006,rs176960,rs1800470,rs201324168,rs2229840,rs2287918,rs2959656,rs3772173,rs556052,rs557806,rs564196,rs610308,rs611251,rs6537825,rs9329368
R-HSA-606279	Deposition of new CENPA-containing nucleosomes at the centromere	Cell Cycle	0.056652	CENPN,CENPO,CENPP,CENPQ,CENPU,CENPW,HJURP,ITGB3BP,KNL1,MIS18BP1,RBBP7	rs10120210,rs11858113,rs12911738,rs1550116,rs16970911,rs17747633,rs2412541,rs2549887,rs34101857,rs34758505,rs34860658,rs3743503,rs3806589,rs41285260,rs4267943,rs6588047,rs67984110,rs7177192,rs8040502,rs902174,rs935939
R-HSA-774815	Nucleosome assembly	Cell Cycle	0.056652	CENPN,CENPO,CENPP,CENPQ,CENPU,CENPW,HJURP,ITGB3BP,KNL1,MIS18BP1,RBBP7	rs10120210,rs11858113,rs12911738,rs1550116,rs16970911,rs17747633,rs2412541,rs2549887,rs34101857,rs34758505,rs34860658,rs3743503,rs3806589,rs41285260,rs4267943,rs6588047,rs67984110,rs7177192,rs8040502,rs902174,rs935939
R-HSA-1226099	Signaling by FGFR in disease	Disease	0.056717	BCR,CNTRL,CUX1,FGFR4,MYO18A,PIK3CA,PLCG1,POLR2A,POLR2E	rs10818503,rs10818504,rs12459404,rs140504,rs148672807,rs2228246,rs2230461,rs351855,rs376618,rs4344809,rs753381,rs782150063,rs803064,rs8076604
R-HSA-1834949	Cytosolic sensors of pathogen-associated DNA	Immune System	0.056717	CGAS,IFI16,NLRP4,POLR2E,POLR3G,POLR3GL,RELA,TMEM173,ZBP1	rs1131769,rs12459404,rs16981187,rs2073145,rs2162986,rs2865394,rs311685,rs311686,rs41296198,rs441827,rs61759893,rs866484,rs9352000
R-HSA-983712	Ion channel transport	Transport of small molecules	0.058185	ANO10,ANO3,ANO7,ANO9,ASIC1,ATP10A,ATP10B,ATP10D,ATP11A,ATP11C,ATP13A2,ATP13A4,ATP13A5,ATP1A4,ATP2C2,ATP4A,ATP4B,ATP6V0A4,ATP6V1B1,ATP6V1C2,ATP7A,ATP7B,ATP8B1,ATP8B3,ATP8B4,CAMK2D,CASQ2,CLCA1,CLCA2,CLCN1,CLCN2,CLCN3,CLCN6,CLCNKB,CUTC,FXYD3,RYR3,SCNN1A,SLC17A3,SLC9B1,SLC9C1,TCIRG1,TPCN1,TPCN2,TRDN,TRPA1,TRPM1,TRPM2,TRPM5,TRPM6,TRPM8,TRPV1,TRPV3,TRPV6,TTYH2,UNC79,WNK1	rs10258719,rs10282312,rs1061472,rs10794323,rs10794324,rs111972494,rs11441897,rs11542844,rs11554421,rs11588392,rs1165165,rs1198849,rs12637558,rs12828016,rs13190543,rs13268757,rs1333342,rs13438232,rs138944426,rs144497343,rs144613390,rs147999385,rs15783,rs15786,rs16851681,rs1688016,rs16937976,rs17368402,rs17409304,rs17462252,rs17720303,rs17881456,rs1801243,rs1801244,rs1801249,rs186100669,rs192289289…
R-HSA-5654221	Phospholipase C-mediated cascade; FGFR2	Signal Transduction	0.058554	PLCG1	rs2228246,rs753381
R-HSA-5654710	PI-3K cascade:FGFR3	Signal Transduction	0.058554	PIK3CA	rs2230461
R-HSA-5675482	Regulation of necroptotic cell death	Programmed Cell Death	0.058554	TNFRSF10B	rs13265018
R-HSA-5357956	TNFR1-induced NFkappaB signaling pathway	Signal Transduction	0.058643	SHARPIN,TAB3,USP2	rs11546144,rs5927629,rs670906
R-HSA-6804758	Regulation of TP53 Activity through Acetylation	Gene expression (Transcription)	0.058643	KAT6A,PIP4K2A,RBBP7	rs2230469,rs3824276,rs67984110
R-HSA-168179	Toll Like Receptor TLR1:TLR2 Cascade	Immune System	0.058806	BTRC,DUSP7,IRAK3,LY96,MAP2K3,MAP3K1,NOD1,RELA,RPS6KA2,RPS6KA5,SFTPD,SIGIRR,TAB3,TLR1,TLR4,TLR6	rs1152888,rs201610483,rs202010878,rs2075820,rs2243639,rs3210908,rs33911218,rs4151060,rs4986790,rs4986791,rs5743618,rs5743810,rs5927629,rs61759893,rs6472812,rs702689,rs721917,rs756776247,rs832582,rs9347162,rs943687
R-HSA-181438	Toll Like Receptor 2 (TLR2) Cascade	Immune System	0.058806	BTRC,DUSP7,IRAK3,LY96,MAP2K3,MAP3K1,NOD1,RELA,RPS6KA2,RPS6KA5,SFTPD,SIGIRR,TAB3,TLR1,TLR4,TLR6	rs1152888,rs201610483,rs202010878,rs2075820,rs2243639,rs3210908,rs33911218,rs4151060,rs4986790,rs4986791,rs5743618,rs5743810,rs5927629,rs61759893,rs6472812,rs702689,rs721917,rs756776247,rs832582,rs9347162,rs943687
R-HSA-450282	MAPK targets/ Nuclear events mediated by MAP kinases	Immune System	0.059249	DUSP7,RPS6KA2,RPS6KA5	rs201610483,rs202010878,rs9347162,rs943687
R-HSA-5654733	Negative regulation of FGFR4 signaling	Signal Transduction	0.059249	FGFR4,KLB,MKNK1	rs17618244,rs34881418,rs351855,rs376618,rs4975017,rs6671527
R-HSA-70268	Pyruvate metabolism	Metabolism	0.059249	GSTZ1,PDHX,SLC16A1	rs1046428,rs1049434,rs118136428
R-HSA-8941326	RUNX2 regulates bone development	Gene expression (Transcription)	0.059249	COL1A1,GLI3,RUNX2	rs11498198,rs1800215,rs846266,rs929387
R-HSA-917729	Endosomal Sorting Complex Required For Transport (ESCRT)	Vesicle-mediated transport	0.059249	HGS,VPS37A,VPS37C	rs3764796,rs754382,rs8066889
R-HSA-110320	Translesion Synthesis by POLH	DNA Repair	0.05955	SPRTN	rs2437150
R-HSA-3928664	Ephrin signaling	Developmental Biology	0.05955	EPHB6	rs8177146
R-HSA-888590	GABA synthesis, release, reuptake and degradation	Neuronal System	0.05955	SLC6A12	rs199886374,rs557881
R-HSA-168898	Toll-like Receptor Cascades	Immune System	0.059619	APOB,BPI,BTRC,CD180,CTSB,CTSS,DUSP7,EEA1,HSP90B1,IRAK3,ITGAM,ITGB2,LY96,MAP2K3,MAP3K1,NOD1,RELA,RPS6KA2,RPS6KA5,SARM1,SFTPD,SIGIRR,TAB3,TLR1,TLR10,TLR4,TLR5,TLR6	rs10745623,rs1143678,rs1143683,rs11437594,rs11466649,rs1152888,rs116891695,rs12338,rs1341023,rs1697144,rs201610483,rs202010878,rs2075820,rs2230061,rs2243639,rs235330,rs3210908,rs33911218,rs374054341,rs4151060,rs4358188,rs45528236,rs4986790,rs4986791,rs568413,rs5741804,rs5743509,rs5743618,rs5743810,rs5744168,rs5744174,rs5744463,rs584542,rs5927629,rs61759893,rs6472812,rs676210,rs679899,rs702689,rs7…
R-HSA-199418	Negative regulation of the PI3K/AKT network	Signal Transduction	0.060299	BTC,CD19,CD86,EGFR,ERBB2,ERBB3,ESR2,FGFR4,IER3,KLB,NRG1,NRG3,PDGFRA,PIK3AP1,PIK3CA,PIK3R3,PIP4K2A,STRN,THEM4	rs1058808,rs1129055,rs1136201,rs11938093,rs17618244,rs1884282,rs2227983,rs2230461,rs2230469,rs2681417,rs2904880,rs3094124,rs351855,rs35597368,rs35700578,rs3748229,rs3748805,rs376618,rs3924999,rs4975017,rs773123,rs785467,rs80243841
R-HSA-936837	Ion transport by P-type ATPases	Transport of small molecules	0.060458	ATP10A,ATP10B,ATP10D,ATP11A,ATP11C,ATP13A2,ATP13A4,ATP13A5,ATP1A4,ATP2C2,ATP4A,ATP4B,ATP7A,ATP7B,ATP8B1,ATP8B3,ATP8B4,CAMK2D,CUTC,FXYD3	rs1061472,rs12637558,rs13190543,rs144497343,rs147999385,rs15786,rs16851681,rs1688016,rs17368402,rs17462252,rs1801243,rs1801244,rs1801249,rs186100669,rs222581,rs2231687,rs2271791,rs2280268,rs2290649,rs2452524,rs247818,rs2491014,rs2733743,rs3170740,rs35367671,rs35424709,rs368865,rs3816800,rs4826245,rs6427504,rs6788448,rs6797429,rs7250872,rs732774,rs74478656
R-HSA-9645723	Diseases of programmed cell death	Disease	0.060802	CAPN2,SOD2	rs25655,rs4880
R-HSA-373076	Class A/1 (Rhodopsin-like receptors)	Signal Transduction	0.061289	ACKR1,ACKR2,ADRA1D,ADRB1,AGT,BDKRB2,C3,C5,C5AR1,CCL22,CCL23,CCRL2,CNR2,CXCL16,DRD1,DRD3,F2RL1,FFAR1,FPR1,FSHR,GALR1,GPER1,GPR31,GPR35,GPR37L1,GPR39,GRP,HCAR2,HCAR3,HCRTR2,HTR1B,HTR2A,HTR2C,INSL3,INSL5,KISS1,KISS1R,KNG1,LHCGR,MCHR1,MLN,NMB,NMS,NMUR2,NPSR1,NTSR1,NTSR2,OPN4,OPRD1,OPRL1,OPRM1,P2RY12,P2RY13,P2RY2,PRLHR,PTGDR2,PYY,QRFPR,RLN3,RXFP2,RXFP4,S1PR2,S1PR5,SSTR5,TACR2,TSHB,TSHR,XCR1	rs1003645,rs1042114,rs1046248,rs1047286,rs1050998,rs1051168,rs1058046,rs1062557,rs10776792,rs1079610,rs11544331,rs11880097,rs130060,rs133072,rs13411940,rs1363422,rs13962,rs139908345,rs1466684,rs147418211,rs150461309,rs150684653,rs1613448,rs1656922,rs169068,rs17076657,rs17611,rs17612,rs17884481,rs1798192,rs1801253,rs1895245,rs1991517,rs200413077,rs2152051,rs2229170,rs2229579,rs2230199,rs2241764,rs…
R-HSA-194840	Rho GTPase cycle	Signal Transduction	0.061382	A2M,AKAP13,ARAP1,ARAP2,ARHGAP11A,ARHGAP18,ARHGAP25,ARHGAP27,ARHGAP28,ARHGAP29,ARHGAP30,ARHGAP31,ARHGAP45,ARHGAP6,ARHGAP8,ARHGEF10L,ARHGEF11,ARHGEF15,ARHGEF16,ARHGEF18,ARHGEF3,ARHGEF33,ARHGEF37,ARHGEF4,ARHGEF40,BCR,CHN2,DLC1,FGD4,INPP5B,MYO9A,MYO9B,NGEF,OBSCN,PLEKHG2,PREX1,RHOD,RHOT2,SRGAP3,STARD13,STARD8,SYDE2,TIAM2,VAV2,VAV3	rs1009758,rs1056408,rs11203497,rs1150912,rs11557858,rs117099942,rs1188710,rs1188724,rs1188729,rs1188732,rs12665897,rs140504,rs1545620,rs16993997,rs1771487,rs1801284,rs1958396,rs1999272,rs2061821,rs2061822,rs2061824,rs2071762,rs2074442,rs2185639,rs226405,rs2270976,rs2287918,rs2415129,rs2651369,rs2664521,rs2959953,rs31726,rs31728,rs3177338,rs34173159,rs35267671,rs3732413,rs373610,rs3742321,rs375253…
R-HSA-210991	Basigin interactions	Hemostasis	0.061495	ITGA3,SLC16A1	rs1049434,rs139340161
R-HSA-418592	ADP signalling through P2Y purinoceptor 1	Hemostasis	0.061495	GNA15,PLA2G4A	rs2307198,rs310680
R-HSA-5654708	Downstream signaling of activated FGFR3	Signal Transduction	0.061495	PIK3CA,PLCG1	rs2228246,rs2230461,rs753381
R-HSA-9006115	Signaling by NTRK2 (TRKB)	Signal Transduction	0.061495	PIK3CA,PLCG1	rs2228246,rs2230461,rs753381
R-HSA-9006335	Signaling by Erythropoietin	Signal Transduction	0.061495	PIK3CA,PLCG1	rs2228246,rs2230461,rs753381
R-HSA-167169	HIV Transcription Elongation	Disease	0.061498	CDK7,CTDP1,ELOA2,ELOB,POLR2A,POLR2E	rs12459404,rs17855830,rs2010834,rs2571028,rs2972388,rs4036,rs4344809,rs8017,rs892586
R-HSA-167200	Formation of HIV-1 elongation complex containing HIV-1 Tat	Disease	0.061498	CDK7,CTDP1,ELOA2,ELOB,POLR2A,POLR2E	rs12459404,rs17855830,rs2010834,rs2571028,rs2972388,rs4036,rs4344809,rs8017,rs892586
R-HSA-167246	Tat-mediated elongation of the HIV-1 transcript	Disease	0.061498	CDK7,CTDP1,ELOA2,ELOB,POLR2A,POLR2E	rs12459404,rs17855830,rs2010834,rs2571028,rs2972388,rs4036,rs4344809,rs8017,rs892586
R-HSA-422475	Axon guidance	Developmental Biology	0.062433	AKAP5,ALCAM,ANK3,AP2S1,ARHGEF11,ARHGEF28,ARTN,CACNA1C,CACNA1H,CACNA1S,CHL1,CLTCL1,CNTN2,COL3A1,COL4A1,COL4A2,COL4A3,COL5A3,COL6A1,COL6A2,COL6A3,COL6A5,COL6A6,COL9A1,COL9A2,COL9A3,CRMP1,DAG1,DCC,DOCK1,DSCAML1,EFNA1,EGFR,EIF4G1,ELOB,EPHA1,EPHA10,EPHA6,EPHA7,EPHB6,ERBB2,FLRT3,GFRA2,GRB7,GSPT1,HSP90AA1,ITGA1,ITGA2B,ITGAV,ITGB3,KIF4B,LAMA1,LAMB1,LAMC1,LHX4,LIMK2,MMP9,MYH11,MYH9,MYO10,MYO9B,NGEF,NRCAM,…	rs10178458,rs10208844,rs1044243,rs1045288,rs1053312,rs1054645,rs1058808,rs10821668,rs1128397,rs1131296,rs1132610,rs1135056,rs11355796,rs1136201,rs11386977,rs11526468,rs11545169,rs117099942,rs11750538,rs1178027,rs1197665,rs1197683,rs12012747,rs1210795,rs12139527,rs12406479,rs12442525,rs12488457,rs1256149,rs12593397,rs12607841,rs12717,rs12742169,rs13060847,rs13295305,rs13319149,rs1383180,rs14044171…
R-HSA-168277	Influenza Virus Induced Apoptosis	Disease	0.062587	SLC25A6,TGFB1	rs14005,rs1800470
R-HSA-187042	TRKA activation by NGF	Signal Transduction	0.062587	NGF,NTRK1	rs558428940,rs6330
R-HSA-205017	NFG and proNGF binds to p75NTR	Signal Transduction	0.062587	NGF,NGFR	rs2072446,rs6330
R-HSA-3359467	Defective MTRR causes methylmalonic aciduria and homocystinuria type cblE	Disease	0.062587	MTR,MTRR	rs1801394,rs1805087,rs2966952
R-HSA-3359469	Defective MTR causes methylmalonic aciduria and homocystinuria type cblG	Disease	0.062587	MTR,MTRR	rs1801394,rs1805087,rs2966952
R-HSA-3858516	Glycogen storage disease type 0 (liver GYS2)	Disease	0.062587	GYG2,GYS2	rs11797037,rs2306180,rs2306734
R-HSA-5083628	Defective POMGNT1 causes MDDGA3, MDDGB3 and MDDGC3	Disease	0.062587	DAG1,POMGNT1	rs2131107,rs6659553
R-HSA-5659898	Intestinal saccharidase deficiencies	Disease	0.062587	LCT,SI	rs2322659,rs4855271,rs4954449,rs9283633,rs9290264
R-HSA-5679090	Defective ABCG8 causes gallbladder disease 4 and sitosterolemia	Disease	0.062587	ABCG5,ABCG8	rs4148211,rs6544718,rs6720173
R-HSA-5679096	Defective ABCG5 causes sitosterolemia	Disease	0.062587	ABCG5,ABCG8	rs4148211,rs6544718,rs6720173
R-HSA-75064	mRNA Editing: A to I Conversion	Metabolism of RNA	0.062587	ADAR,ADARB1	rs1051367,rs1466731,rs2229857,rs420085
R-HSA-75102	C6 deamination of adenosine	Metabolism of RNA	0.062587	ADAR,ADARB1	rs1051367,rs1466731,rs2229857,rs420085
R-HSA-77042	Formation of editosomes by ADAR proteins	Metabolism of RNA	0.062587	ADAR,ADARB1	rs1051367,rs1466731,rs2229857,rs420085
R-HSA-8942233	Intestinal infectious diseases	Disease	0.062587	GUCY2C,PDZD3	rs1420635,rs1815811
R-HSA-6806834	Signaling by MET	Signal Transduction	0.067535	COL11A1,COL11A2,COL1A1,COL1A2,COL24A1,COL27A1,COL3A1,COL5A3,FN1,GGA3,HGFAC,HGS,ITGA3,LAMA1,LAMA2,LAMA3,LAMA4,LAMA5,LAMB1,LAMC1,LAMC3,LRIG1,PIK3CA,PTK2,PTPRJ,TNS3,TNS4	rs1050348,rs10901333,rs10982134,rs11161747,rs11164663,rs1154233,rs1250209,rs12607841,rs139340161,rs1403625,rs1403626,rs1516446,rs1676486,rs1800215,rs1800255,rs1987546,rs2032567,rs20556,rs20558,rs2161468,rs2229848,rs2230461,rs2241671,rs2275140,rs2287803,rs2287813,rs2290207,rs2293362,rs2427283,rs2427284,rs2427286,rs2567705,rs2567706,rs2567707,rs2808770,rs332373,rs332374,rs35710474,rs3737137,rs37395…
R-HSA-5654743	Signaling by FGFR4	Signal Transduction	0.069241	FGFR4,KLB,MKNK1,PIK3CA,PLCG1	rs17618244,rs2228246,rs2230461,rs34881418,rs351855,rs376618,rs4975017,rs6671527,rs753381
R-HSA-400206	Regulation of lipid metabolism by PPARalpha	Metabolism	0.069743	ABCA1,ACADM,ACOX1,AGT,APOA5,CHD9,CPT2,FABP1,FDFT1,GRHL1,HELZ2,NCOR2,NPAS2,NR1H2,NR1H3,PPARG,RGL1,SREBF2,THRAP3,TIAM2,UGT1A9	rs1135640,rs1174657,rs1174658,rs147559466,rs17868323,rs1799821,rs1801282,rs201218245,rs201324168,rs2066714,rs2066715,rs2167079,rs2228314,rs2229840,rs2241883,rs2303920,rs2305160,rs310631,rs310632,rs3135507,rs3743771,rs3744032,rs4259257,rs438363,rs4731,rs4762,rs6425977,rs676314,rs699
R-HSA-193648	NRAGE signals death through JNK	Signal Transduction	0.069852	AKAP13,ARHGEF10L,ARHGEF11,ARHGEF15,ARHGEF16,ARHGEF18,ARHGEF3,ARHGEF33,ARHGEF37,ARHGEF4,ARHGEF40,FGD4,NGEF,NGF,NGFR,OBSCN,PLEKHG2,PREX1,TIAM2,VAV2,VAV3	rs1150912,rs1188710,rs1188724,rs1188729,rs1188732,rs16993997,rs1771487,rs1958396,rs2061821,rs2061822,rs2061824,rs2072446,rs2185639,rs2270976,rs2287918,rs2651369,rs2664521,rs31726,rs31728,rs373610,rs4075254,rs4075256,rs41283558,rs4259257,rs4629585,rs4973588,rs500049,rs55901089,rs55904123,rs55915030,rs602990,rs6330,rs6695710,rs6752724,rs6755527,rs7143633,rs72855761,rs7528153,rs7532342,rs76587478,rs…
R-HSA-2214320	Anchoring fibril formation	Extracellular matrix organization	0.069987	COL1A1,COL1A2,COL4A1,COL4A2,COL4A3,COL4A6,LAMA3	rs10178458,rs1042065,rs1154233,rs1800215,rs28381984,rs42524,rs536174,rs55703767,rs6436669,rs7990383,rs9515185
R-HSA-174430	Telomere C-strand synthesis initiation	Cell Cycle	0.070685	CTC1,POLA2,PRIM1,STN1	rs10786775,rs2277339,rs2487999,rs3027238,rs3826543,rs487989
R-HSA-8941855	RUNX3 regulates CDKN1A transcription	Gene expression (Transcription)	0.070685	CDKN1A,RUNX3,TGFB1,ZFHX3	rs149133285,rs1800470,rs2395655,rs6672420
R-HSA-9664535	LTC4-CYSLTR mediated IL4 production	Disease	0.070685	DPEP1,DPEP2,GGT1,GGT5	rs1126464,rs202133451,rs2275984,rs255051
R-HSA-948021	Transport to the Golgi and subsequent modification	Metabolism of proteins	0.073261	ANK3,B4GALT4,COG1,COG3,COG4,COPE,CTSC,DYNC1H1,F5,FUCA1,FUT3,FUT8,GOLGB1,GOSR2,LMAN1,MAN2A2,MIA2,MIA3,SCFD1,SEC16A,SEC16B,SEC23A,SEC23IP,SERPINA1,SPTA1,SPTB,SPTBN2,SPTBN4,SPTBN5,ST8SIA6,STX17,TRAPPC10,TRAPPC5,TUBA3E,TUBA4A,TUBA4B	rs10208844,rs1026128,rs10330,rs10821668,rs1197665,rs1197683,rs1210795,rs12442525,rs12593397,rs13551,rs1456235,rs148955366,rs17180350,rs197922,rs2071152,rs2106673,rs217086,rs2274285,rs229150,rs2298711,rs2475298,rs2482965,rs28362459,rs2936053,rs33988592,rs35949016,rs3764779,rs3812594,rs3888798,rs3931036,rs41305451,rs45462798,rs4930388,rs506028,rs591120,rs6019,rs6025,rs61733984,rs61750839,rs6952,rs7…
R-HSA-5610785	GLI3 is processed to GLI3R by the proteasome	Signal Transduction	0.074093	BTRC,GLI3,PRKACG,PSMB1,PSMB3,PSMD13,PSMD2,PSMD9,PSME2	rs1045288,rs11545169,rs12717,rs14259,rs2230681,rs3730386,rs4151060,rs4907,rs7146672,rs846266,rs929387
R-HSA-8943724	Regulation of PTEN gene transcription	Signal Transduction	0.074253	CBX8,HDAC5,MAF1,MTA1,PHC1,PPARG,RBBP7,REST,SALL4	rs1049925,rs11546144,rs13707,rs1801282,rs228757,rs3796529,rs4889891,rs6126344,rs67984110
R-HSA-9675108	Nervous system development	Developmental Biology	0.076098	ADGRG6,ADGRV1,AKAP5,ALCAM,ANK3,AP2S1,ARHGEF11,ARHGEF28,ARTN,CACNA1C,CACNA1H,CACNA1S,CHL1,CLTCL1,CNTN2,COL3A1,COL4A1,COL4A2,COL4A3,COL5A3,COL6A1,COL6A2,COL6A3,COL6A5,COL6A6,COL9A1,COL9A2,COL9A3,CRMP1,DAG1,DCC,DOCK1,DRP2,DSCAML1,EFNA1,EGFR,EIF4G1,ELOB,EPHA1,EPHA10,EPHA6,EPHA7,EPHB6,ERBB2,FLRT3,GFRA2,GRB7,GSPT1,HSP90AA1,ITGA1,ITGA2B,ITGAV,ITGB3,KIF4B,LAMA1,LAMA2,LAMB1,LAMC1,LHX4,LIMK2,MMP9,MYH11,MYH…	rs10037067,rs10178458,rs10208844,rs1044243,rs1045288,rs1053312,rs1054645,rs1058808,rs10821668,rs1128397,rs1131296,rs1132610,rs1135056,rs11355796,rs1136201,rs11386977,rs11526468,rs11545169,rs117099942,rs11750538,rs1178027,rs1197665,rs1197683,rs12012747,rs1210795,rs12139527,rs12406479,rs12442525,rs12488457,rs1256149,rs12593397,rs12607841,rs1262686,rs12717,rs12742169,rs13060847,rs13157270,rs13295305…
R-HSA-1266695	Interleukin-7 signaling	Immune System	0.076666	BRWD1,PIK3R3,RAG1,RAG2	rs1041439,rs139113046,rs145614809,rs2056844,rs2183573,rs785467
R-HSA-4791275	Signaling by WNT in cancer	Disease	0.076666	CTBP2,FZD6,KREMEN2,LRP6	rs11641195,rs2302685,rs2946994,rs3012075,rs3781411,rs3808553,rs61753730
R-HSA-1296065	Inwardly rectifying K+ channels	Neuronal System	0.076863	GABBR1,KCNJ10,KCNJ11,KCNJ15	rs12409352,rs2076485,rs2230033,rs3129034,rs5215,rs5219,rs8337
R-HSA-2559585	Oncogene Induced Senescence	Cellular responses to external stimuli	0.076863	E2F1,E2F2,MOV10,TNRC6A	rs151095542,rs2075995,rs3213176,rs72770407,rs72770408
R-HSA-432720	Lysosome Vesicle Biogenesis	Vesicle-mediated transport	0.076863	AP1B1,AP1G1,AP4B1,HGS	rs1217401,rs2857465,rs8066889,rs904763
R-HSA-5610787	Hedgehog 'off' state	Signal Transduction	0.08015	ADCY10,ADCY3,BTRC,DYNC2H1,GLI3,IFT140,IFT88,PRKACG,PRKAR1A,PSMB1,PSMB3,PSMD13,PSMD2,PSMD9,PSME2,PTCH1,TTC21B,TUBA4A,TULP3,WDR35	rs1045288,rs1060742,rs10895391,rs11545169,rs11676272,rs12717,rs14259,rs1432273,rs17055251,rs2071921,rs2230681,rs2293669,rs2302234,rs2442455,rs2907373,rs357564,rs3730386,rs4151060,rs4786350,rs4907,rs56395266,rs7146672,rs7592429,rs7594971,rs846266,rs929387,rs998814
R-HSA-9009391	Extra-nuclear estrogen signaling	Signal Transduction	0.081277	BTC,CAV2,EGFR,ESR2,HSP90AA1,MMP3,MMP9,NOS3,PIK3CA,PIK3R3,PTK2,STRN	rs11938093,rs17576,rs17577,rs1799983,rs2227983,rs2230461,rs2250889,rs35700578,rs679620,rs785467,rs79812711,rs8005905,rs80243841,rs8940
R-HSA-69231	Cyclin D associated events in G1	Cell Cycle	0.083353	CDK7,CDKN1A,E2F1,E2F2,PPP2R3B,RBL1	rs147787006,rs2075995,rs2395655,rs2972388,rs3213176,rs3813593
R-HSA-69236	G1 Phase	Cell Cycle	0.083353	CDK7,CDKN1A,E2F1,E2F2,PPP2R3B,RBL1	rs147787006,rs2075995,rs2395655,rs2972388,rs3213176,rs3813593
R-HSA-6802946	Signaling by moderate kinase activity BRAF mutants	Disease	0.083418	CAMK2D,FN1,ITGA2B,ITGB3,MARK3,VWF	rs10137161,rs1063856,rs1250209,rs1800378,rs216311,rs216321,rs35367671,rs5911,rs5918
R-HSA-6802949	Signaling by RAS mutants	Disease	0.083418	CAMK2D,FN1,ITGA2B,ITGB3,MARK3,VWF	rs10137161,rs1063856,rs1250209,rs1800378,rs216311,rs216321,rs35367671,rs5911,rs5918
R-HSA-6802955	Paradoxical activation of RAF signaling by kinase inactive BRAF	Disease	0.083418	CAMK2D,FN1,ITGA2B,ITGB3,MARK3,VWF	rs10137161,rs1063856,rs1250209,rs1800378,rs216311,rs216321,rs35367671,rs5911,rs5918
R-HSA-9649948	Signaling downstream of RAS mutants	Disease	0.083418	CAMK2D,FN1,ITGA2B,ITGB3,MARK3,VWF	rs10137161,rs1063856,rs1250209,rs1800378,rs216311,rs216321,rs35367671,rs5911,rs5918
R-HSA-6782210	Gap-filling DNA repair synthesis and ligation in TC-NER	DNA Repair	0.083914	CDK7,DDB1,ERCC6,POLE,POLE4,POLR2A,POLR2E,UVSSA,XRCC1,ZNF830	rs12366,rs12459404,rs1799782,rs2228528,rs2260655,rs2276904,rs25487,rs2682557,rs2972388,rs4253072,rs4344809,rs5745066,rs931196
R-HSA-69206	G1/S Transition	Cell Cycle	0.084058	CCNA2,CDC45,CDK7,CDKN1A,CDT1,E2F1,FBXO5,LIN37,LIN54,MCM10,MCM4,POLA2,POLE,POLE4,PPP2R3B,PRIM1,PSMB1,PSMB3,PSMD13,PSMD2,PSMD9,PSME2,RBL1,RRM2	rs1031639,rs1045288,rs1130609,rs11545169,rs12366,rs12717,rs13447203,rs14259,rs144458606,rs147787006,rs170758,rs2073260,rs2230681,rs2274110,rs2277339,rs2395655,rs2972388,rs3213176,rs3813593,rs480727,rs487989,rs4907,rs507329,rs5745066,rs6535411,rs7146672,rs762679,rs769242,rs7905784
R-HSA-162588	Budding and maturation of HIV virion	Disease	0.084066	PDCD6IP,VPS37A,VPS37C	rs1127732,rs3764796,rs754382
R-HSA-442742	CREB1 phosphorylation through NMDA receptor-mediated activation of RAS signaling	Neuronal System	0.084066	ACTN2,CAMK2D,RPS6KA2	rs11355106,rs35367671,rs9347162,rs943687
R-HSA-1296041	Activation of G protein gated Potassium channels	Neuronal System	0.084124	GABBR1,KCNJ10,KCNJ15	rs12409352,rs2076485,rs2230033,rs3129034,rs8337
R-HSA-1296059	G protein gated Potassium channels	Neuronal System	0.084124	GABBR1,KCNJ10,KCNJ15	rs12409352,rs2076485,rs2230033,rs3129034,rs8337
R-HSA-380972	Energy dependent regulation of mTOR by LKB1-AMPK	Signal Transduction	0.084124	PRKAG2,PRKAG3,STRADB	rs13022344,rs692243,rs9648725
R-HSA-72086	mRNA Capping	Metabolism of RNA	0.084124	CDK7,POLR2A,POLR2E	rs12459404,rs2972388,rs4344809
R-HSA-997272	Inhibition of voltage gated Ca2+ channels via Gbeta/gamma subunits	Neuronal System	0.084124	GABBR1,KCNJ10,KCNJ15	rs12409352,rs2076485,rs2230033,rs3129034,rs8337
R-HSA-174113	SCF-beta-TrCP mediated degradation of Emi1	Cell Cycle	0.08508	BTRC,FBXO5,PSMB1,PSMB3,PSMD13,PSMD2,PSMD9,PSME2	rs1045288,rs11545169,rs12717,rs14259,rs2073260,rs2230681,rs4151060,rs4907,rs7146672
R-HSA-8854050	FBXL7 down-regulates AURKA during mitotic entry and in early mitosis	Cell Cycle	0.08508	AURKA,FBXL18,PSMB1,PSMB3,PSMD13,PSMD2,PSMD9,PSME2	rs1045288,rs1047972,rs11545169,rs12717,rs14259,rs2230681,rs28566736,rs4907,rs7146672
R-HSA-8941858	Regulation of RUNX3 expression and activity	Gene expression (Transcription)	0.08508	PSMB1,PSMB3,PSMD13,PSMD2,PSMD9,PSME2,RUNX3,TGFB1	rs1045288,rs11545169,rs12717,rs14259,rs1800470,rs2230681,rs4907,rs6672420,rs7146672
R-HSA-9639288	Amino acids regulate mTORC1	Cellular responses to external stimuli	0.08508	ATP6V1B1,ATP6V1C2,C12orf66,DEPDC5,FNIP1,SEH1L,SESN1,TCIRG1	rs1198849,rs16989528,rs17720303,rs2273668,rs2335390,rs36027301,rs6505776,rs699638,rs7730228
R-HSA-1989781	PPARA activates gene expression	Metabolism	0.085465	ABCA1,ACADM,ACOX1,AGT,APOA5,CHD9,CPT2,FABP1,FDFT1,GRHL1,HELZ2,NCOR2,NPAS2,NR1H2,NR1H3,PPARG,RGL1,SREBF2,THRAP3,TIAM2,UGT1A9	rs1135640,rs1174657,rs1174658,rs147559466,rs17868323,rs1799821,rs1801282,rs201218245,rs201324168,rs2066714,rs2066715,rs2167079,rs2228314,rs2229840,rs2241883,rs2303920,rs2305160,rs310631,rs310632,rs3135507,rs3743771,rs3744032,rs4259257,rs438363,rs4731,rs4762,rs6425977,rs676314,rs699
R-HSA-6811558	PI5P, PP2A and IER3 Regulate PI3K/AKT Signaling	Signal Transduction	0.08592	BTC,CD19,CD86,EGFR,ERBB2,ERBB3,ESR2,FGFR4,IER3,KLB,NRG1,NRG3,PDGFRA,PIK3AP1,PIK3CA,PIK3R3,PIP4K2A,STRN	rs1058808,rs1129055,rs1136201,rs11938093,rs17618244,rs1884282,rs2227983,rs2230461,rs2230469,rs2681417,rs2904880,rs3094124,rs351855,rs35597368,rs35700578,rs3748229,rs376618,rs3924999,rs4975017,rs773123,rs785467,rs80243841
R-HSA-500792	GPCR ligand binding	Signal Transduction	0.088916	ACKR1,ACKR2,ADGRE1,ADGRE2,ADGRE3,ADRA1D,ADRB1,AGT,BDKRB2,C3,C5,C5AR1,CALCA,CALCB,CALCR,CALCRL,CCL22,CCL23,CCRL2,CNR2,CXCL16,DRD1,DRD3,F2RL1,FFAR1,FPR1,FSHR,FZD6,GABBR1,GALR1,GIP,GLP1R,GPER1,GPR31,GPR35,GPR37L1,GPR39,GPRC6A,GRM1,GRM8,GRP,HCAR2,HCAR3,HCRTR2,HTR1B,HTR2A,HTR2C,INSL3,INSL5,KISS1,KISS1R,KNG1,LHCGR,MCHR1,MLN,NMB,NMS,NMUR2,NPSR1,NTSR1,NTSR2,OPN4,OPRD1,OPRL1,OPRM1,P2RY12,P2RY13,P2RY2,PRLH…	rs1003645,rs1015443,rs10260248,rs10305420,rs1042044,rs1042114,rs1046248,rs1047286,rs1050998,rs1051168,rs1058046,rs1062557,rs10776792,rs1079610,rs10864628,rs10904481,rs11544331,rs11880097,rs130060,rs133072,rs13411940,rs1363422,rs13962,rs139908345,rs1451772,rs1466684,rs147418211,rs150461309,rs150684653,rs1613448,rs1656922,rs1669413,rs169068,rs17076657,rs1726866,rs17611,rs17612,rs17884481,rs1798192,…
R-HSA-168928	DDX58/IFIH1-mediated induction of interferon-alpha/beta	Immune System	0.089492	ATG5,DDX58,IFIH1,IFNA10,IFNA17,IFNA4,MAP3K1,MAVS,NLRC5,NLRX1,RELA,TKFC,TRIM25	rs1062571,rs10813831,rs12552812,rs1672867,rs17857295,rs1990760,rs205498,rs2260655,rs28438857,rs289723,rs3747517,rs3750480,rs4245191,rs56035072,rs61759893,rs643423,rs702689,rs74439742,rs811925,rs832582,rs9298814
R-HSA-159418	Recycling of bile acids and salts	Metabolism	0.089652	ABCB11,BAAT,FABP6,SLC10A2,SLC27A5,SLCO1B1,SLCO1B3	rs1130435,rs188096,rs2287622,rs2306283,rs34415062,rs35350976,rs41281027,rs4149056,rs4149117,rs7311358
R-HSA-1963642	PI3K events in ERBB2 signaling	Signal Transduction	0.089652	BTC,EGFR,ERBB2,ERBB3,NRG1,NRG3,PIK3CA	rs1058808,rs1136201,rs11938093,rs1884282,rs2227983,rs2230461,rs3924999,rs773123
R-HSA-2559584	Formation of Senescence-Associated Heterochromatin Foci (SAHF)	Cellular responses to external stimuli	0.090096	CDKN1A	rs2395655
R-HSA-5655862	Translesion synthesis by POLK	DNA Repair	0.090096	REV3L	rs462779
R-HSA-5676594	TNF receptor superfamily (TNFSF) members mediating non-canonical NF-kB pathway	Immune System	0.090096	TNFSF14	rs344560
R-HSA-9617828	FOXO-mediated transcription of cell cycle genes	Gene expression (Transcription)	0.090096	CDKN1A	rs2395655
R-HSA-194315	Signaling by Rho GTPases	Signal Transduction	0.096229	A2M,AHCTF1,AKAP13,ARAP1,ARAP2,ARHGAP11A,ARHGAP18,ARHGAP25,ARHGAP27,ARHGAP28,ARHGAP29,ARHGAP30,ARHGAP31,ARHGAP45,ARHGAP6,ARHGAP8,ARHGEF10L,ARHGEF11,ARHGEF15,ARHGEF16,ARHGEF18,ARHGEF3,ARHGEF33,ARHGEF37,ARHGEF4,ARHGEF40,AURKB,BAIAP2,BCR,BIRC5,CENPF,CENPN,CENPO,CENPP,CENPQ,CENPU,CFTR,CHN2,CIT,CLIP1,CYBA,CYFIP2,DLC1,DYNC1H1,FGD4,INCENP,INPP5B,IQGAP2,IQGAP3,ITGB3BP,KDM4C,KIF18A,KIF2B,KLC1,KNL1,KNTC1,LI…	rs1009758,rs10120210,rs10208844,rs10458896,rs1056408,rs1059476,rs11071896,rs11203497,rs11264498,rs1129167,rs1150912,rs11557858,rs117099942,rs11802875,rs11837038,rs11858113,rs1188710,rs1188724,rs1188729,rs1188732,rs12410563,rs12665897,rs12911738,rs140504,rs145446416,rs147122501,rs1545620,rs1550116,rs15702,rs16970911,rs16993997,rs1771487,rs17747633,rs1801284,rs1801368,rs189689357,rs1958396,rs199927…
R-HSA-162710	Synthesis of glycosylphosphatidylinositol (GPI)	Metabolism of proteins	0.096235	DPM2,PIGB,PIGC,PIGG,PIGM,PIGN,PIGP,PIGZ	rs1063412,rs12409352,rs2507733,rs34623004,rs4916589,rs678892,rs7997,rs9320001
R-HSA-186797	Signaling by PDGF	Signal Transduction	0.096523	BCAR1,COL3A1,COL4A1,COL4A2,COL4A3,COL5A3,COL6A1,COL6A2,COL6A3,COL6A5,COL6A6,COL9A1,COL9A2,COL9A3,GRB7,PDGFRA,PIK3CA,PLCG1,PTPN12,THBS3	rs10178458,rs1035539,rs1053312,rs1131296,rs1135056,rs11355796,rs12488457,rs1453241,rs1497312,rs1516446,rs16827497,rs1800255,rs2161468,rs2228246,rs2228567,rs2230461,rs2270669,rs2287803,rs2287813,rs28381984,rs2839110,rs2952142,rs322117,rs35597368,rs3745584,rs3815745,rs3815746,rs45628843,rs536174,rs55703767,rs6436669,rs6728818,rs753381,rs760077,rs7614116,rs7990383,rs819085,rs9515185,rs9640663,rs9883…
R-HSA-6791312	TP53 Regulates Transcription of Cell Cycle Genes	Gene expression (Transcription)	0.097525	AURKA,CCNA2,CDKN1A,E2F1,E2F7,RBL1,TNKS1BP1	rs1047972,rs147787006,rs2395655,rs310791,rs3213176,rs4939134,rs769242
R-HSA-1793185	Chondroitin sulfate/dermatan sulfate metabolism	Metabolism	0.099688	ARSB,B3GAT2,CHPF,CHPF2,CHST15,CHST3,CHSY3,CSGALNACT1,DSE,GPC4,HEXA,HEXB,HSPG2,HYAL3,IDUA,SDC1,SDC4,VCAN	rs10205485,rs1048369,rs1065757,rs1071598,rs1129980,rs13100173,rs160278,rs1800431,rs1874792,rs2015018,rs2228384,rs2291827,rs34639461,rs3736360,rs3740129,rs3755955,rs375779152,rs576516,rs61746508,rs6436155,rs6831280,rs7017776,rs820878,rs897471,rs989994
R-HSA-140834	Extrinsic Pathway of Fibrin Clot Formation	Hemostasis	0.103687	F7,F9,TFPI	rs6046,rs6048,rs7586970
R-HSA-210746	Regulation of gene expression in endocrine-committed (NEUROG3+) progenitor cells	Developmental Biology	0.103687	NEUROD1,NKX2-2,PAX4	rs1801262,rs712700,rs712701,rs8192563
R-HSA-5083630	Defective LFNG causes SCDO3	Disease	0.103687	LFNG,NOTCH3,NOTCH4	rs1044009,rs34637446,rs422951,rs915894
R-HSA-5423599	Diseases of Mismatch Repair (MMR)	Disease	0.103687	MSH3,MSH6,PMS2	rs1042821,rs1802683,rs1805321,rs184967,rs2228006,rs26279,rs63750685
R-HSA-6785470	tRNA processing in the mitochondrion	Metabolism of RNA	0.103687	ELAC2,TRMT10C,TRNT1	rs334773,rs3762735,rs4792311
R-HSA-77348	Beta oxidation of octanoyl-CoA to hexanoyl-CoA	Metabolism	0.103687	ACADM,ECHS1,HADH	rs1049951,rs147559466,rs4956145
R-HSA-77350	Beta oxidation of hexanoyl-CoA to butanoyl-CoA	Metabolism	0.103687	ACADS,ECHS1,HADH	rs1049951,rs4956145,rs555404
R-HSA-8866423	VLDL assembly	Transport of small molecules	0.103687	APOB,APOC1,MTTP	rs2306985,rs568413,rs584542,rs676210,rs679899,rs72654453
R-HSA-8963684	Tyrosine catabolism	Metabolism	0.103687	GSTZ1,HGD,HPD	rs1046428,rs1154510,rs2255543
R-HSA-8964011	HDL clearance	Transport of small molecules	0.103687	CUBN,HDLBP,SCARB1	rs11891776,rs1276712,rs1801222,rs1801224,rs1801231,rs2796835,rs4238001
R-HSA-8964026	Chylomicron clearance	Transport of small molecules	0.103687	APOB,LDLRAP1,LIPC	rs3829462,rs568413,rs584542,rs6078,rs6687605,rs676210,rs679899
R-HSA-8847993	ERBB2 Activates PTK6 Signaling	Signal Transduction	0.103983	BTC,EGFR,ERBB2,ERBB3,NRG1,NRG3	rs1058808,rs1136201,rs11938093,rs1884282,rs2227983,rs3924999,rs773123
R-HSA-113418	Formation of the Early Elongation Complex	Gene expression (Transcription)	0.106483	CDK7,CTDP1,POLR2A,POLR2E	rs12459404,rs17855830,rs2972388,rs4344809
R-HSA-167158	Formation of the HIV-1 Early Elongation Complex	Disease	0.106483	CDK7,CTDP1,POLR2A,POLR2E	rs12459404,rs17855830,rs2972388,rs4344809
R-HSA-73894	DNA Repair	DNA Repair	0.106976	ABRAXAS1,ACD,ASCC3,ATM,ATR,BARD1,BRCA2,BRIP1,CCNA2,CDK7,CHD1L,CHEK1,CLSPN,DCLRE1A,DCLRE1B,DDB1,DNA2,DTL,EME2,ERCC1,ERCC5,ERCC6,EXO1,FAAP100,FAN1,FANCA,FANCI,FANCM,GEN1,KDM4B,KPNA2,LIG4,MSH3,MSH6,MUTYH,NBN,NEIL3,PARP2,PAXIP1,PMS2,POLE,POLE4,POLI,POLM,POLQ,POLR2A,POLR2E,RAD17,REV3L,RIF1,RMI1,RMI2,RNF168,RTEL1,SIRT6,SLX4,SPRTN,SUMO3,TIMELESS,TIPIN,TOPBP1,TRIM25,USP10,USP45,UVSSA,WRN,XPC,XRCC1,XRCC3,…	rs1042821,rs1045051,rs1047840,rs1048108,rs1065177,rs11552304,rs11552449,rs11640138,rs12366,rs12459404,rs12642536,rs13050872,rs1381057,rs142968438,rs149936944,rs1635498,rs169547,rs17356233,rs1776148,rs17803620,rs1799782,rs1801195,rs1802683,rs1805321,rs1805388,rs1805389,rs1805794,rs1812152,rs184967,rs1862792,rs1876268,rs187660163,rs1982151,rs205498,rs2123465,rs2227928,rs2228006,rs2228528,rs2229571,…
R-HSA-9612973	Autophagy	Autophagy	0.107504	ATG10,ATG3,ATG4B,ATG5,ATG9A,ATM,CETN1,CFTR,DYNC1H1,GABARAPL1,GFAP,HSP90AA1,IFT88,MFN1,MTMR3,PCNT,PINK1,PLIN3,PRKAG2,PRKAG3,RB1CC1,SQSTM1,TUBA3E,TUBA4A,TUBA4B,ULK1,VPS37A,VPS37C,WIPI1	rs10208844,rs10277,rs1043424,rs11609348,rs143645340,rs17055251,rs17337252,rs1864182,rs2070425,rs2070426,rs2073376,rs2073380,rs213950,rs2276635,rs2442455,rs2839223,rs35560667,rs3744473,rs3764796,rs3826425,rs561133615,rs61734344,rs6518289,rs659243,rs692243,rs754382,rs7594971,rs7601000,rs7637065,rs775444653,rs78994946,rs8005905,rs811925,rs8289,rs883541,rs9648725,rs9973235
R-HSA-446219	Synthesis of substrates in N-glycan biosythesis	Metabolism of proteins	0.108105	AMDHD2,DPM2,GLB1,GMPPB,NEU3,NEU4,ST3GAL5,ST6GAL2,ST6GALNAC3,ST8SIA6	rs11236283,rs1138484,rs11545301,rs1184626,rs1466685,rs148567595,rs34558933,rs4302331,rs45462798,rs7637099,rs7997
R-HSA-8986944	Transcriptional Regulation by MECP2	Gene expression (Transcription)	0.108105	AURKB,CAMK2D,GPRIN1,HTT,LBR,MOV10,NCOR2,OPRM1,PPARG,TNRC6A	rs1059476,rs1143646,rs151095542,rs1801282,rs201324168,rs2229840,rs2230419,rs35367671,rs540825,rs6556276,rs72770407,rs72770408
R-HSA-5693579	Homologous DNA Pairing and Strand Exchange	DNA Repair	0.11082	ATM,ATR,BARD1,BRCA2,BRIP1,CHEK1,DNA2,EXO1,NBN,RAD17,RMI1,RMI2,TOPBP1,WRN,XRCC3	rs1045051,rs1047840,rs1048108,rs11640138,rs1635498,rs169547,rs1776148,rs1801195,rs1805794,rs187660163,rs1982151,rs2227928,rs2229571,rs3192149,rs34124242,rs429744,rs438289,rs4986764,rs506504,rs659243,rs735943,rs861539
R-HSA-76002	Platelet activation, signaling and aggregation	Hemostasis	0.111352	A1BG,A2M,ACTN2,BCAR1,CALU,CD109,CHID1,CLEC1B,CLEC3B,COL1A1,COL1A2,CTSW,DAGLB,DGKB,DGKG,ECM1,F13A1,F5,FERMT3,FN1,GNA12,GNA15,HRG,IGF2,ITGA2B,ITGB3,KNG1,LY6G6F,P2RY12,PCDH7,PDPN,PIK3CA,PIK3R3,PLA2G4A,PLEK,PRKCA,PRKCQ,PTK2,QSOX1,RAPGEF3,SCG3,SELP,SERPINA1,SERPINF2,SRGN,STXBP2,SYTL4,TF,TGFB1,TTN,TUBA4A,VAV2,VAV3,VWF	rs1001238,rs1004588,rs1035539,rs1042464,rs10497520,rs1055430,rs1057335,rs1063479,rs1063856,rs10770125,rs11355106,rs12476289,rs1250209,rs13239382,rs13294,rs13963,rs149000560,rs1552280,rs1656922,rs17855475,rs1800215,rs1800378,rs1800470,rs1883085,rs2016123,rs2022039,rs2042995,rs2042996,rs216311,rs216321,rs2229498,rs2230461,rs2236379,rs2242653,rs226405,rs2290228,rs2291310,rs2291311,rs2303361,rs230383…
R-HSA-383280	Nuclear Receptor transcription pathway	Gene expression (Transcription)	0.111426	ESR2,NCOR2,NR1D2,NR1H2,NR1H3,NR3C2,PPARG,RORC	rs1801282,rs200531029,rs201324168,rs2167079,rs2229840,rs35700578,rs4858097,rs5522,rs676314
R-HSA-75893	TNF signaling	Signal Transduction	0.111804	MADD,NSMAF,SHARPIN,SMPD2,TAB3,USP2	rs1051006,rs11546144,rs1476387,rs5927629,rs59606339,rs670906
R-HSA-199977	ER to Golgi Anterograde Transport	Metabolism of proteins;Vesicle-mediated transport	0.112118	ANK3,COG1,COG3,COG4,COPE,CTSC,DYNC1H1,F5,GOLGB1,GOSR2,LMAN1,MIA2,MIA3,SCFD1,SEC16A,SEC16B,SEC23A,SEC23IP,SERPINA1,SPTA1,SPTB,SPTBN2,SPTBN4,SPTBN5,STX17,TRAPPC10,TRAPPC5,TUBA3E,TUBA4A,TUBA4B	rs10208844,rs1026128,rs10330,rs10821668,rs1197665,rs1197683,rs1210795,rs12442525,rs12593397,rs1456235,rs148955366,rs17180350,rs197922,rs2071152,rs217086,rs2274285,rs229150,rs2298711,rs2475298,rs2482965,rs2936053,rs33988592,rs3812594,rs3888798,rs3931036,rs41305451,rs4930388,rs506028,rs591120,rs6019,rs6025,rs61733984,rs61750839,rs6952,rs709932,rs7140561,rs7594971,rs775444653,rs8018720,rs814501,rs84…
R-HSA-196783	Coenzyme A biosynthesis	Metabolism	0.114024	COASY,PANK2,PANK4,PPCDC	rs2304899,rs3737084,rs615942,rs7535528
R-HSA-68952	DNA replication initiation	DNA Replication;Cell Cycle	0.114024	POLA2,POLE,POLE4,PRIM1	rs12366,rs2277339,rs487989,rs5745066
R-HSA-975634	Retinoid metabolism and transport	Signal Transduction;Metabolism	0.114219	AKR1B10,AKR1C4,APOA4,APOB,BCO1,BCO2,GPC4,HSPG2,LRP1,LRP2,LRP8,PLB1,RETSAT,SDC1,SDC4,TTR	rs10205485,rs1048369,rs1129980,rs11681826,rs12934922,rs17134592,rs1800458,rs1874792,rs2075252,rs2199619,rs2217401,rs2228384,rs2229263,rs2291827,rs3736360,rs3820198,rs4728329,rs4880718,rs4926972,rs5104,rs5174,rs568413,rs584542,rs676210,rs679899,rs7397167,rs778233749,rs897471,rs989994
R-HSA-71387	Metabolism of carbohydrates	Metabolism	0.114867	ACAN,ARSB,B3GALT5,B3GAT2,B3GNT3,B3GNT7,B4GALT4,CD44,CHPF,CHPF2,CHST15,CHST3,CHST6,CHSY3,CSGALNACT1,DSE,ENO2,FBP1,FBP2,FUT10,FUT2,FUT3,FUT5,FUT6,FUT9,GAA,GALK1,GBE1,GLB1,GLCE,GPC4,GUSB,GYG2,GYS2,HEXA,HEXB,HK1,HMMR,HPSE,HPSE2,HS3ST2,HS3ST4,HS3ST6,HSPG2,HYAL2,HYAL3,IDUA,MAN2B1,MAN2B2,MDH2,NAGLU,NUP153,NUP160,NUP205,NUP210,NUP214,NUP43,NUP58,NUP62,OMD,PCK1,PCK2,PFKM,PGK1,PGM1,PGM2L1,PGP,PHKB,PRKACG,P…	rs10205485,rs10256,rs103612,rs1042079,rs1048369,rs1054486,rs1054487,rs1062798,rs1065757,rs1071598,rs10883100,rs11099592,rs11150813,rs11208257,rs1126690,rs1126728,rs1126823,rs1129980,rs1133330,rs11556093,rs116977380,rs117435647,rs11797037,rs13100173,rs145446416,rs1467558,rs160278,rs1609860,rs17118,rs1769259,rs17855739,rs17855838,rs1800431,rs1804160,rs1874792,rs189013090,rs200836150,rs2015018,rs217…
R-HSA-1227990	Signaling by ERBB2 in Cancer	Disease	0.116594	BTC,EGFR,ERBB2,ERBB3,HSP90AA1,NRG1,NRG3,PIK3CA,PLCG1,PTPN12	rs1058808,rs1136201,rs11938093,rs1884282,rs2227983,rs2228246,rs2230461,rs3924999,rs753381,rs773123,rs8005905,rs9640663
R-HSA-189445	Metabolism of porphyrins	Metabolism	0.116594	ABCC2,BLVRA,COX10,COX15,CPOX,FABP1,FLVCR1,SLCO1B1,SLCO1B3,SLCO2B1	rs11120047,rs1131857,rs1621378,rs2072279,rs2230351,rs2231687,rs2241883,rs2306283,rs3207090,rs4149056,rs4149117,rs699512,rs7311358,rs927344
R-HSA-1630316	Glycosaminoglycan metabolism	Metabolism	0.117009	ACAN,ARSB,B3GAT2,B3GNT3,B3GNT7,B4GALT4,CD44,CHPF,CHPF2,CHST15,CHST3,CHST6,CHSY3,CSGALNACT1,DSE,GLB1,GLCE,GPC4,GUSB,HEXA,HEXB,HMMR,HPSE,HPSE2,HS3ST2,HS3ST4,HS3ST6,HSPG2,HYAL2,HYAL3,IDUA,NAGLU,OMD,SDC1,SDC4,SGSH,SLC26A2,STAB2,VCAN	rs10205485,rs1048369,rs1065757,rs1071598,rs10883100,rs11099592,rs1126823,rs1129980,rs117435647,rs13100173,rs1467558,rs160278,rs1609860,rs1800431,rs1874792,rs189013090,rs2015018,rs2228384,rs2271637,rs2290130,rs2291827,rs2943336,rs299295,rs30832,rs337285,rs34639461,rs34860658,rs36686,rs3736360,rs3740129,rs3755955,rs375779152,rs3764779,rs3865014,rs4302331,rs4932439,rs576516,rs61746508,rs6436155,rs68…
R-HSA-167160	RNA Pol II CTD phosphorylation and interaction with CE during HIV infection	Disease	0.118897	CDK7,POLR2A,POLR2E	rs12459404,rs2972388,rs4344809
R-HSA-77075	RNA Pol II CTD phosphorylation and interaction with CE	Gene expression (Transcription)	0.118897	CDK7,POLR2A,POLR2E	rs12459404,rs2972388,rs4344809
R-HSA-141424	Amplification of signal from the kinetochores	Cell Cycle	0.121325	AHCTF1,AURKB,BIRC5,CENPF,CENPN,CENPO,CENPP,CENPQ,CENPU,CLIP1,DYNC1H1,INCENP,ITGB3BP,KIF18A,KIF2B,KNL1,KNTC1,MAD1L1,NDC80,NDE1,NSL1,NUF2,NUP160,NUP43,SEH1L,SKA1,SPC25,SPDL1,ZWILCH,ZWINT	rs10120210,rs10458896,rs1059476,rs11071896,rs1129167,rs11802875,rs11837038,rs11858113,rs12410563,rs12911738,rs145446416,rs1550116,rs15702,rs16970911,rs17747633,rs1801368,rs201960644,rs2071214,rs2241666,rs2277283,rs2412541,rs2549887,rs335524,rs34758505,rs34860658,rs3743503,rs3777084,rs3797713,rs3803824,rs3816605,rs4267943,rs438034,rs4561518,rs4561519,rs479661,rs540652,rs6505776,rs6507992,rs6588047…
R-HSA-141444	Amplification of signal from unattached kinetochores via a MAD2 inhibitory signal	Cell Cycle	0.121325	AHCTF1,AURKB,BIRC5,CENPF,CENPN,CENPO,CENPP,CENPQ,CENPU,CLIP1,DYNC1H1,INCENP,ITGB3BP,KIF18A,KIF2B,KNL1,KNTC1,MAD1L1,NDC80,NDE1,NSL1,NUF2,NUP160,NUP43,SEH1L,SKA1,SPC25,SPDL1,ZWILCH,ZWINT	rs10120210,rs10458896,rs1059476,rs11071896,rs1129167,rs11802875,rs11837038,rs11858113,rs12410563,rs12911738,rs145446416,rs1550116,rs15702,rs16970911,rs17747633,rs1801368,rs201960644,rs2071214,rs2241666,rs2277283,rs2412541,rs2549887,rs335524,rs34758505,rs34860658,rs3743503,rs3777084,rs3797713,rs3803824,rs3816605,rs4267943,rs438034,rs4561518,rs4561519,rs479661,rs540652,rs6505776,rs6507992,rs6588047…
R-HSA-438064	Post NMDA receptor activation events	Neuronal System	0.122119	ACTN2,CAMK2D,CAMKK1,CAMKK2,KPNA2,NRG1,PRKACG,PRKAG2,PRKAG3,PRKAR1A,RPS6KA2,TUBA3E,TUBA4A,TUBA4B	rs10208844,rs1132780,rs11355106,rs142968438,rs2302234,rs2907373,rs35367671,rs3730386,rs3817190,rs3924999,rs692243,rs7214723,rs7594971,rs9347162,rs943687,rs9648725
R-HSA-388844	Receptor-type tyrosine-protein phosphatases	Neuronal System	0.126124	LRRC4B,PPFIA1,PPFIA3,PPFIA4,PPFIBP1,PPFIBP2,PTPRD,PTPRS	rs2194816,rs2303053,rs4758209,rs4807697,rs546502,rs61751957,rs61821060,rs72694737
R-HSA-189483	Heme degradation	Metabolism	0.129593	ABCC2,BLVRA,FABP1,SLCO1B1,SLCO1B3,SLCO2B1	rs1621378,rs2241883,rs2306283,rs4149056,rs4149117,rs699512,rs7311358,rs927344
R-HSA-193775	Synthesis of bile acids and bile salts via 24-hydroxycholesterol	Metabolism	0.129593	AKR1C4,AMACR,CYP39A1,CYP8B1,HSD3B7,SLC27A5	rs12192544,rs17134592,rs2278008,rs2287939,rs34415062,rs35350976,rs4880718,rs7761731,rs9865715,rs9938550
R-HSA-2024101	CS/DS degradation	Metabolism	0.129593	ARSB,HEXA,HEXB,HYAL3,IDUA,VCAN	rs1065757,rs1071598,rs13100173,rs160278,rs1800431,rs3755955,rs6831280,rs820878
R-HSA-3296469	Defects in cobalamin (B12) metabolism	Disease	0.129593	CUBN,GIF,MMAB,MTR,MTRR,MUT	rs1141321,rs1276712,rs1801222,rs1801224,rs1801231,rs1801394,rs1805087,rs2796835,rs2966952,rs35211634,rs8589,rs9593
R-HSA-389513	CTLA4 inhibitory signaling	Immune System	0.130271	CD86,CTLA4	rs1129055,rs231775,rs2681417
R-HSA-438066	Unblocking of NMDA receptors, glutamate binding and activation	Neuronal System	0.130271	ACTN2,CAMK2D	rs11355106,rs35367671
R-HSA-5651801	PCNA-Dependent Long Patch Base Excision Repair	DNA Repair	0.130271	POLE,POLE4	rs12366,rs5745066
R-HSA-388841	Costimulation by the CD28 family	Immune System	0.130412	BTLA,CD86,CTLA4,HLA-DPB1,HLA-DRA,PDCD1LG2,PIK3CA,PIK3R3,PRR5,RICTOR,THEM4,TNFRSF14	rs1129055,rs14362,rs2043112,rs2230461,rs231775,rs2681417,rs2931761,rs3748805,rs4870,rs7192,rs763213,rs7854303,rs785467,rs9288952
R-HSA-4551638	SUMOylation of chromatin organization proteins	Metabolism of proteins	0.130412	CBX8,NUP153,NUP160,NUP205,NUP210,NUP214,NUP43,NUP58,NUP62,PHC1,SEH1L,SUMO3	rs103612,rs1049925,rs1062798,rs11556093,rs13050872,rs145446416,rs2228375,rs2274136,rs2280084,rs354478,rs354479,rs3732671,rs3816605,rs4889891,rs6505776,rs6795271,rs6906499,rs760416353,rs7628051,rs7810767
R-HSA-73933	Resolution of Abasic Sites (AP sites)	DNA Repair	0.130834	MUTYH,PARP2,POLE,POLE4,XRCC1	rs12366,rs1799782,rs25487,rs2682557,rs3093926,rs3219484,rs5745066
R-HSA-1445148	Translocation of SLC2A4 (GLUT4) to the plasma membrane	Vesicle-mediated transport	0.13187	EXOC6,EXOC7,MYH9,MYO1C,MYO5A,PRKAG2,PRKAG3,TBC1D1,TBC1D4,TUBA3E,TUBA4A,TUBA4B	rs10208844,rs1043149,rs10501,rs1062087,rs1326331,rs147122501,rs1724577,rs2269529,rs6811863,rs692243,rs7594971,rs8081370,rs9648725,rs9905106
R-HSA-209968	Thyroxine biosynthesis	Metabolism	0.134355	DUOX1,DUOX2,IYD,TPO,TSHB	rs10776792,rs1126799,rs16939752,rs2001616,rs2458236,rs269868,rs4927611,rs612421,rs732609
R-HSA-549127	Organic cation transport	Transport of small molecules	0.134355	RSC1A1,SLC22A1,SLC22A18,SLC22A2,SLC22A4	rs1048046,rs1048047,rs1050152,rs1129782,rs272893,rs316019,rs3766163,rs683369
R-HSA-75072	mRNA Editing	Metabolism of RNA	0.134355	ADAR,ADARB1,APOBEC1,APOBEC2,APOBEC4	rs1051367,rs1174657,rs1174658,rs1466731,rs2076472,rs2229857,rs2302515,rs420085
R-HSA-9675135	Diseases of DNA repair	Disease	0.134355	MSH3,MSH6,MUTYH,NEIL3,PMS2	rs1042821,rs1802683,rs1805321,rs184967,rs1876268,rs2228006,rs26279,rs3219484,rs63750685
R-HSA-1632852	Macroautophagy	Autophagy	0.134397	ATG10,ATG3,ATG4B,ATG5,ATG9A,ATM,CETN1,CFTR,DYNC1H1,GABARAPL1,HSP90AA1,IFT88,MFN1,MTMR3,PCNT,PINK1,PLIN3,PRKAG2,PRKAG3,RB1CC1,SQSTM1,TUBA3E,TUBA4A,TUBA4B,ULK1,WIPI1	rs10208844,rs10277,rs1043424,rs11609348,rs143645340,rs17055251,rs17337252,rs1864182,rs2070425,rs2070426,rs2073376,rs2073380,rs213950,rs2276635,rs2442455,rs2839223,rs35560667,rs561133615,rs61734344,rs6518289,rs659243,rs692243,rs7594971,rs7601000,rs7637065,rs775444653,rs8005905,rs811925,rs8289,rs883541,rs9648725,rs9973235
R-HSA-450321	JNK (c-Jun kinases) phosphorylation and activation mediated by activated human TAK1	Immune System	0.134932	NOD1,TAB3	rs2075820,rs5927629
R-HSA-5365859	RA biosynthesis pathway	Signal Transduction	0.134932	ADH4,ALDH1A2	rs1126671,rs1867380
R-HSA-5654712	FRS-mediated FGFR4 signaling	Signal Transduction	0.134932	FGFR4,KLB	rs17618244,rs351855,rs376618,rs4975017
R-HSA-5655332	Signaling by FGFR3 in disease	Disease	0.134932	PIK3CA,PLCG1	rs2228246,rs2230461,rs753381
R-HSA-8853338	Signaling by FGFR3 point mutants in cancer	Disease	0.134932	PIK3CA,PLCG1	rs2228246,rs2230461,rs753381
R-HSA-8862803	Deregulated CDK5 triggers multiple neurodegenerative pathways in Alzheimer's disease models	Disease	0.134932	CAPN2,SOD2	rs25655,rs4880
R-HSA-8863678	Neurodegenerative Diseases	Disease	0.134932	CAPN2,SOD2	rs25655,rs4880
R-HSA-912631	Regulation of signaling by CBL	Immune System	0.134932	PIK3CA,PIK3R3	rs2230461,rs785467
R-HSA-2032785	YAP1- and WWTR1 (TAZ)-stimulated gene expression	Gene expression (Transcription)	0.136499	RUNX2	rs11498198
R-HSA-391903	Eicosanoid ligand-binding receptors	Signal Transduction	0.136499	PTGDR2	rs2467642
R-HSA-8875360	InlB-mediated entry of Listeria monocytogenes into host cell	Disease	0.136499	HGS	rs8066889
R-HSA-8978868	Fatty acid metabolism	Metabolism	0.136683	ACACB,ACAD11,ACADM,ACADS,ACBD6,ACOT2,ACOT4,ACOT6,ACOX1,ACSBG1,ACSBG2,ACSF3,ACSM3,ACSM6,ALDH3A2,ALOX12,ALOXE3,AMACR,CBR4,CPT2,CRAT,CYP4A22,CYP4F11,CYP4F2,CYP8B1,DPEP1,DPEP2,ECHS1,ECI2,ELOVL4,FAAH,GGT1,GGT5,GPX1,HACD1,HACD4,HADH,HSD17B12,MCAT,MCEE,MECR,MUT,NUDT19,NUDT7,PLA2G4A,PON1,PRKAG2,PTGR1,PTGS1,SCD,TBXAS1,THEM4,THEM5	rs1049951,rs1050450,rs1053959,rs1060463,rs10789501,rs11074471,rs11188225,rs11254692,rs1126464,rs1126667,rs1128400,rs1135640,rs1141321,rs11541017,rs11555762,rs1236913,rs12564525,rs12891009,rs13815,rs147559466,rs17161199,rs17848802,rs17856650,rs17856651,rs1799821,rs202133451,rs2056899,rs2075260,rs2108622,rs2234970,rs2275984,rs2278008,rs2287939,rs2298260,rs2300455,rs2304824,rs2307198,rs255051,rs2877…
R-HSA-5693616	Presynaptic phase of homologous DNA pairing and strand exchange	DNA Repair	0.13688	ATM,ATR,BARD1,BRCA2,BRIP1,CHEK1,DNA2,EXO1,NBN,RAD17,RMI1,RMI2,TOPBP1,WRN	rs1045051,rs1047840,rs1048108,rs11640138,rs1635498,rs169547,rs1776148,rs1801195,rs1805794,rs187660163,rs1982151,rs2227928,rs2229571,rs3192149,rs34124242,rs429744,rs438289,rs4986764,rs506504,rs659243,rs735943
R-HSA-5621481	C-type lectin receptors (CLRs)	Immune System	0.140061	BTRC,CARD9,CCL22,CLEC10A,CLEC4A,CLEC7A,ICAM3,MUC12,MUC15,MUC16,MUC17,MUC21,MUC3A,MUC4,MUC5B,MUC6,MUC7,PRKACG,PSMB1,PSMB3,PSMD13,PSMD2,PSMD9,PSME2,RELA,RPS6KA5,TAB3	rs1035442,rs10402812,rs10422567,rs1045288,rs10808115,rs10953315,rs1104760,rs11545169,rs11766125,rs11979706,rs12717,rs12981679,rs13095016,rs1344572,rs139960671,rs1423051,rs14259,rs1559172,rs15783,rs1596797,rs1596798,rs1634730,rs16910526,rs17697947,rs1833778,rs201610483,rs2024301,rs2075853,rs2177336,rs2230681,rs2246901,rs2259292,rs2547063,rs2547065,rs2547067,rs2591592,rs2672785,rs2688513,rs28463186…
R-HSA-9006934	Signaling by Receptor Tyrosine Kinases	Signal Transduction	0.140586	AP2S1,ATP6V0A4,ATP6V1B1,ATP6V1C2,AXL,BAIAP2,BCAR1,BTC,CHEK1,CILP,COL11A1,COL11A2,COL1A1,COL1A2,COL24A1,COL27A1,COL3A1,COL4A1,COL4A2,COL4A3,COL5A3,COL6A1,COL6A2,COL6A3,COL6A5,COL6A6,COL9A1,COL9A2,COL9A3,CYBA,CYFIP2,DOCK1,DUSP7,EGFR,ERBB2,ERBB3,FER,FGFR4,FGFRL1,FLRT2,FLRT3,FLT3,FN1,GABRQ,GFAP,GGA3,GRB7,HGFAC,HGS,HSP90AA1,ID3,IGF2,ITGA3,ITGAV,ITGB3,JUP,KLB,LAMA1,LAMA2,LAMA3,LAMA4,LAMA5,LAMB1,LAMC1,L…	rs10178458,rs10258719,rs1035539,rs1050348,rs1053312,rs1058808,rs10770125,rs10901333,rs10982134,rs11161747,rs11164663,rs1126821,rs1131296,rs1135056,rs11355796,rs1136201,rs1154233,rs11574,rs11938093,rs1198849,rs12459404,rs12488457,rs1250209,rs12607841,rs139340161,rs1403625,rs1403626,rs1453241,rs1497312,rs1516446,rs1676486,rs16827497,rs17576,rs17577,rs17618244,rs17646457,rs17720303,rs1799983,rs18002…
R-HSA-196849	Metabolism of water-soluble vitamins and cofactors	Metabolism	0.142341	ACACB,COASY,CTRB2,CUBN,CYP8B1,ENPP2,GIF,GSTO1,MCCC1,MMAB,MOCOS,MOCS3,MTHFD1,MTHFR,MTR,MTRR,MUT,NADSYN1,NAXE,NT5E,PANK2,PANK4,PARP10,PARP4,PARP9,PPCDC,QPRT,RNLS,SLC19A1,SLC23A1,SLC52A1,SLC52A2,SLC52A3,SLC5A6,SLC5A8,TCN1,VNN1,VNN2	rs10283100,rs1051266,rs1141321,rs11509438,rs11544989,rs1275533,rs1276712,rs1372085,rs147238447,rs1537514,rs164365,rs1709189,rs17848802,rs1801131,rs1801133,rs1801222,rs1801224,rs1801231,rs1801394,rs1805087,rs1822135,rs1950902,rs200361212,rs2075260,rs2229523,rs2270968,rs2275660,rs2294757,rs2296545,rs2300455,rs2304899,rs2796835,rs28365795,rs2966952,rs34006803,rs346822,rs35211634,rs3737084,rs3746804,…
R-HSA-397014	Muscle contraction	Muscle contraction	0.142792	ACTN2,AKAP9,ATP1A4,CACNA1C,CACNA1S,CACNA2D4,CALD1,CAMK2D,CASQ2,CORIN,DMD,DMPK,FXYD3,ITGA1,KCNE4,KCNH2,KCNJ11,KCNK10,KCNK13,KCNK15,KCNK18,KCNK6,MYH11,MYH3,MYH6,MYH8,MYLK,NEB,PXN,RYR3,SCN10A,SCN1A,SCN1B,SCN4A,SCN7A,SCN9A,SLC8A3,SORBS1,SORBS3,TNNT2,TRDN,TTN	rs1001238,rs10497520,rs1063242,rs10735005,rs1111032,rs11355106,rs11934749,rs12139527,rs12406479,rs12476289,rs12621643,rs12742169,rs13042905,rs140441717,rs1499280,rs1552280,rs1688016,rs17368402,rs17762463,rs1800280,rs1801187,rs1805123,rs182866658,rs1883085,rs192289289,rs201960644,rs2042995,rs2042996,rs2058194,rs228406,rs2285477,rs2288210,rs2290649,rs2291310,rs2291311,rs2298771,rs2303832,rs2306636,…
R-HSA-110312	Translesion synthesis by REV1	DNA Repair	0.142828	REV3L	rs462779
R-HSA-1295596	Spry regulation of FGF signaling	Signal Transduction	0.142828	MKNK1	rs34881418,rs6671527
R-HSA-210744	Regulation of gene expression in late stage (branching morphogenesis) pancreatic bud precursor cells	Developmental Biology	0.142828	SNW1	rs176960
R-HSA-5654219	Phospholipase C-mediated cascade: FGFR1	Signal Transduction	0.142828	PLCG1	rs2228246,rs753381
R-HSA-5684264	MAP3K8 (TPL2)-dependent MAPK1/3 activation	Immune System	0.142828	BTRC	rs4151060
R-HSA-9614657	FOXO-mediated transcription of cell death genes	Gene expression (Transcription)	0.142828	PINK1	rs1043424
R-HSA-2672351	Stimuli-sensing channels	Transport of small molecules	0.14413	ANO10,ANO3,ANO7,ANO9,ASIC1,CASQ2,CLCA1,CLCA2,CLCN1,CLCN2,CLCN3,CLCN6,CLCNKB,RYR3,SCNN1A,SLC17A3,SLC9B1,SLC9C1,TPCN1,TPCN2,TRDN,TRPA1,TRPM1,TRPM2,TRPM5,TRPM6,TRPM8,TRPV1,TRPV3,TRPV6,TTYH2,UNC79,WNK1	rs10282312,rs10794323,rs10794324,rs111972494,rs11441897,rs11542844,rs11554421,rs11588392,rs1165165,rs12828016,rs13268757,rs1333342,rs13438232,rs138944426,rs144613390,rs15783,rs16937976,rs17409304,rs17881456,rs192289289,rs198400,rs2145412,rs222747,rs2228576,rs2241493,rs224534,rs2376558,rs2715591,rs2734705,rs2791494,rs2873479,rs322937,rs322965,rs34364959,rs35682745,rs35999669,rs3750965,rs3986599,rs…
R-HSA-182971	EGFR downregulation	Signal Transduction	0.146575	BTC,EGFR,HGS,PTPN12	rs11938093,rs2227983,rs8066889,rs9640663
R-HSA-5654687	Downstream signaling of activated FGFR1	Signal Transduction	0.146575	FLRT2,FLRT3,PIK3CA,PLCG1	rs17646457,rs2228246,rs2230461,rs6079391,rs753381
R-HSA-445717	Aquaporin-mediated transport	Transport of small molecules	0.146882	ADCY3,AQP12A,AQP6,AQP9,MIP,MYO5B,PRKACG,PRKAR1A	rs11676272,rs144701154,rs17124220,rs1815930,rs1867380,rs2298624,rs2302234,rs2657881,rs2907373,rs3730386,rs71428454
R-HSA-2173796	SMAD2/SMAD3:SMAD4 heterotrimer regulates transcription	Signal Transduction;Gene expression (Transcription)	0.149671	MEN1,RBL1,SNW1,TGIF1	rs11571510,rs147787006,rs176960,rs2959656
R-HSA-9668328	Sealing of the nuclear envelope (NE) by ESCRT-III	Cell Cycle	0.149671	IST1,TUBA3E,TUBA4A,TUBA4B	rs10208844,rs61747555,rs7594971
R-HSA-6782135	Dual incision in TC-NER	DNA Repair	0.151161	CDK7,DDB1,ERCC1,ERCC5,ERCC6,POLE,POLE4,POLR2A,POLR2E,UVSSA,ZNF830	rs12366,rs12459404,rs2228528,rs2260655,rs2276904,rs2972388,rs3212986,rs4253072,rs4344809,rs5745066,rs931196,rs9514066,rs9514067
R-HSA-6796648	TP53 Regulates Transcription of DNA Repair Genes	Gene expression (Transcription)	0.151161	ATM,ATR,CDK7,CHEK1,CTDP1,ELOA2,ELOB,FANCI,PMS2,POLR2A,POLR2E	rs12459404,rs17803620,rs17855830,rs1802683,rs1805321,rs2010834,rs2227928,rs2228006,rs2283432,rs2571028,rs2972388,rs3087374,rs34124242,rs4036,rs4344809,rs506504,rs63750685,rs659243,rs8017,rs892586
R-HSA-381676	Glucagon-like Peptide-1 (GLP1) regulates insulin secretion	Metabolism	0.151175	AKAP5,GLP1R,KCNC2,PRKACG,PRKAR1A,RAPGEF3	rs10305420,rs1042044,rs1256149,rs147042091,rs2016123,rs2302234,rs2907373,rs3730386,rs6923761
R-HSA-1307965	betaKlotho-mediated ligand binding	Signal Transduction	0.156459	FGFR4,KLB	rs17618244,rs351855,rs376618,rs4975017
R-HSA-198745	Signalling to STAT3	Signal Transduction	0.156459	NGF,NTRK1	rs558428940,rs6330
R-HSA-3296197	Hydroxycarboxylic acid-binding receptors	Signal Transduction	0.156459	HCAR2,HCAR3	rs17884481,rs1798192,rs7314976
R-HSA-3359462	Defective AMN causes hereditary megaloblastic anemia 1	Disease	0.156459	CUBN,GIF	rs1276712,rs1801222,rs1801224,rs1801231,rs2796835,rs35211634
R-HSA-3359463	Defective CUBN causes hereditary megaloblastic anemia 1	Disease	0.156459	CUBN,GIF	rs1276712,rs1801222,rs1801224,rs1801231,rs2796835,rs35211634
R-HSA-427589	Type II Na+/Pi cotransporters	Transport of small molecules	0.156459	SLC34A2,SLC34A3	rs28542318,rs6448389
R-HSA-429593	Inositol transporters	Transport of small molecules	0.156459	SLC5A11,SLC5A3	rs11074656,rs17772929,rs4817617,rs8129891
R-HSA-5083629	Defective POMT2 causes MDDGA2, MDDGB2 and MDDGC2	Disease	0.156459	DAG1,POMT1	rs2131107,rs2296949
R-HSA-5083633	Defective POMT1 causes MDDGA1, MDDGB1 and MDDGC1	Disease	0.156459	DAG1,POMT1	rs2131107,rs2296949
R-HSA-5632928	Defective Mismatch Repair Associated With MSH2	Disease	0.156459	MSH3,MSH6	rs1042821,rs184967,rs26279
R-HSA-70688	Proline catabolism	Metabolism	0.156459	PRODH,PRODH2	rs148375080,rs3848666,rs386819653,rs450046
R-HSA-189085	Digestion of dietary carbohydrate	Digestion and absorption	0.156884	CHIA,CHIT1,LCT,MGAM,SI	rs1065761,rs1726866,rs2256721,rs2275253,rs2297950,rs2322659,rs2960746,rs4855271,rs4954449,rs9283633,rs9290264
R-HSA-2485179	Activation of the phototransduction cascade	Signal Transduction	0.156884	CNGA1,CNGB1,PDE6B,SAG,SLC24A1	rs1046974,rs1046976,rs10902758,rs13336595,rs147593839,rs200297933,rs3743171,rs7565275,rs7693648
R-HSA-2534343	Interaction With Cumulus Cells And The Zona Pellucida	Reproduction	0.156884	ADAM30,OVGP1,ZP1,ZP2,ZP3	rs10067,rs2075520,rs2286428,rs2485319,rs2641348,rs489172,rs74676082,rs7825
R-HSA-418990	Adherens junctions interactions	Cell-Cell communication	0.156919	AFDN,CDH11,CDH12,CDH13,CDH15,CDH17,CDH24,CDH4,CDH9,JUP,NECTIN1,PVR	rs1051623,rs1051624,rs1126821,rs116261083,rs192869579,rs203710,rs2243518,rs2287359,rs2288466,rs2288467,rs35213,rs4371716,rs4782724,rs6142884,rs75791347,rs7940667
R-HSA-5663084	Diseases of carbohydrate metabolism	Disease	0.156919	ARSB,GAA,GBE1,GLB1,GUSB,GYG2,GYS2,IDUA,LCT,NAGLU,SGSH,SI	rs1065757,rs1071598,rs1126690,rs11797037,rs2172397,rs2229519,rs2306180,rs2306734,rs2322659,rs3755955,rs4302331,rs4855271,rs4954449,rs6831280,rs7503034,rs7637099,rs86312,rs9283633,rs9290264,rs9530
R-HSA-1655829	Regulation of cholesterol biosynthesis by SREBP (SREBF)	Metabolism	0.160621	ACACB,CHD9,FDFT1,GPAM,HELZ2,LSS,SCD,SEC23A,SREBF2	rs10787428,rs17848802,rs201218245,rs2075260,rs2228314,rs2234970,rs2254524,rs2300455,rs2792751,rs310631,rs310632,rs3743771,rs438363,rs4731,rs8018720
R-HSA-168643	Nucleotide-binding domain, leucine rich repeat containing receptor (NLR) signaling pathways	Immune System	0.160621	CARD9,CASP9,MEFV,NLRP1,NOD1,P2RX7,PANX1,RELA,TAB3	rs1052576,rs1138800,rs1231122,rs1231123,rs1653624,rs17525809,rs2075820,rs4077515,rs5927629,rs61754791,rs61759893
R-HSA-2151201	Transcriptional activation of mitochondrial biogenesis	Organelle biogenesis and maintenance	0.160621	CHD9,CRTC1,HELZ2,MTERF1,PERM1,POLRMT,SIRT3,SOD2,SSBP1	rs10266424,rs11246020,rs201218245,rs2234001,rs2234002,rs2238549,rs28365927,rs310631,rs310632,rs3743771,rs3746266,rs438363,rs4880,rs7417106
R-HSA-9660826	Purinergic signaling in leishmaniasis infection	Disease	0.161026	C3,CTSG,ENTPD5,IL1A,MEFV,NT5E,P2RX4,P2RX7,RELA	rs1047286,rs1231122,rs1231123,rs1653624,rs17525809,rs17561,rs2229523,rs2230199,rs25644,rs45567233,rs61759893,rs8500
R-HSA-9664424	Cell recruitment (pro-inflammatory response)	Disease	0.161026	C3,CTSG,ENTPD5,IL1A,MEFV,NT5E,P2RX4,P2RX7,RELA	rs1047286,rs1231122,rs1231123,rs1653624,rs17525809,rs17561,rs2229523,rs2230199,rs25644,rs45567233,rs61759893,rs8500
R-HSA-5619102	SLC transporter disorders	Disease	0.16135	CP,HEPH,HK1,NUP153,NUP160,NUP205,NUP210,NUP214,NUP43,NUP58,NUP62,SEH1L,SLC11A2,SLC12A1,SLC12A3,SLC16A1,SLC22A18,SLC24A1,SLC26A2,SLC29A3,SLC2A2,SLC2A9,SLC34A2,SLC34A3,SLC39A4,SLC3A1,SLC5A7,SLC6A18,SLC6A5,SLCO1B1,SLCO1B3	rs1013940,rs103612,rs1048046,rs1048047,rs1049434,rs1062798,rs1129782,rs11556093,rs1443548,rs1443549,rs145446416,rs147278493,rs1529927,rs1552311,rs17216603,rs200297933,rs2228375,rs2274136,rs2276961,rs2280084,rs2306283,rs2487068,rs28542318,rs2977838,rs30832,rs354478,rs354479,rs3732671,rs3733591,rs3743171,rs3816605,rs4073918,rs4149056,rs4149117,rs445520,rs4746836,rs5400,rs5919015,rs6448389,rs6505776…
R-HSA-5576891	Cardiac conduction	Muscle contraction	0.16477	AKAP9,ATP1A4,CACNA1C,CACNA1S,CACNA2D4,CAMK2D,CASQ2,CORIN,DMPK,FXYD3,KCNE4,KCNH2,KCNJ11,KCNK10,KCNK13,KCNK15,KCNK18,KCNK6,RYR3,SCN10A,SCN1A,SCN1B,SCN4A,SCN7A,SCN9A,SLC8A3,TRDN	rs1063242,rs10735005,rs1111032,rs11934749,rs12139527,rs12406479,rs12621643,rs12742169,rs13042905,rs140441717,rs1688016,rs17368402,rs17762463,rs1805123,rs192289289,rs2058194,rs2290649,rs2298771,rs2873479,rs34816272,rs34989303,rs35367671,rs3814848,rs3850625,rs4074536,rs41268673,rs41276696,rs4780144,rs5215,rs5219,rs527221,rs55742440,rs6073538,rs6427504,rs6495228,rs6504191,rs6599241,rs67346047,rs6738…
R-HSA-3371556	Cellular response to heat stress	Cellular responses to external stimuli	0.16632	ATM,ATR,BAG1,CAMK2D,COL4A6,GML,HSP90AA1,HSPA1L,HSPA4L,HSPH1,NUP153,NUP160,NUP205,NUP210,NUP214,NUP43,NUP58,NUP62,SEH1L	rs103612,rs1042065,rs1062798,rs1071545,rs11556093,rs1380154,rs145446416,rs148641546,rs2075800,rs2227928,rs2227956,rs2228375,rs2274136,rs2280084,rs34124242,rs35367671,rs354478,rs354479,rs3732671,rs3816605,rs4539,rs6505776,rs659243,rs6795271,rs6906499,rs760416353,rs7628051,rs7810767,rs8005905
R-HSA-110373	Resolution of AP sites via the multiple-nucleotide patch replacement pathway	DNA Repair	0.167005	PARP2,POLE,POLE4	rs12366,rs3093926,rs5745066
R-HSA-180024	DARPP-32 events	Signal Transduction	0.167005	PDE4A,PRKACG,PRKAR1A	rs201432982,rs2302234,rs2907373,rs3730386
R-HSA-389948	PD-1 signaling	Immune System	0.167005	HLA-DPB1,HLA-DRA,PDCD1LG2	rs14362,rs7192,rs7854303
R-HSA-5696397	Gap-filling DNA repair synthesis and ligation in GG-NER	DNA Repair	0.167005	POLE,POLE4,XRCC1	rs12366,rs1799782,rs25487,rs2682557,rs5745066
R-HSA-69273	Cyclin A/B1/B2 associated events during G2/M transition	Cell Cycle	0.167005	CCNA2,CDK7,PPP2R3B	rs2972388,rs3813593,rs769242
R-HSA-2514856	The phototransduction cascade	Signal Transduction	0.168096	CNGA1,CNGB1,GRK4,GUCA1A,GUCY2D,GUCY2F,PDE6B,PRKCA,PRKCQ,RGS9BP,SAG,SLC24A1	rs1024323,rs1046974,rs1046976,rs10902758,rs1132156,rs13336595,rs147593839,rs200297933,rs2236379,rs259290,rs2960306,rs3743171,rs502209,rs61749665,rs6504459,rs7565275,rs7693648
R-HSA-68882	Mitotic Anaphase	Cell Cycle	0.16927	AHCTF1,ANKLE2,AURKB,BIRC5,CENPF,CENPN,CENPO,CENPP,CENPQ,CENPU,CLIP1,DYNC1H1,ESPL1,INCENP,IST1,ITGB3BP,KIF18A,KIF2B,KNL1,KNTC1,LBR,MAD1L1,NDC80,NDE1,NSL1,NUF2,NUP160,NUP205,NUP43,NUP58,NUP62,PSMB1,PSMB3,PSMD13,PSMD2,PSMD9,PSME2,SEH1L,SKA1,SPC25,SPDL1,TMPO,TUBA3E,TUBA4A,TUBA4B,VRK2,WAPL,ZWILCH,ZWINT	rs10120210,rs10208844,rs1045288,rs10458896,rs1051061,rs1056685,rs1059476,rs1062798,rs10781634,rs10887621,rs11071896,rs1110719,rs1129167,rs1132375,rs11545169,rs11556093,rs11802875,rs11837038,rs11858113,rs12410563,rs12717,rs12911738,rs1318648,rs14259,rs145446416,rs1550116,rs15702,rs16970911,rs17747633,rs1801368,rs201960644,rs2071214,rs2230419,rs2230681,rs2241666,rs2277283,rs2412541,rs2549887,rs3355…
R-HSA-166187	Mitochondrial Uncoupling	Metabolism	0.169709	PM20D1,SLC25A27,UCP2	rs1891460,rs35884480,rs660339
R-HSA-3000471	Scavenging by Class B Receptors	Vesicle-mediated transport	0.169709	APOB,SCARB1,SSC5D	rs4238001,rs4801331,rs568413,rs584542,rs676210,rs679899
R-HSA-5693548	Sensing of DNA Double Strand Breaks	DNA Repair	0.169709	ATM,KPNA2,NBN	rs142968438,rs1805794,rs659243
R-HSA-6799990	Metal sequestration by antimicrobial proteins	Immune System	0.169709	LTF,S100A7,S100A7A	rs2073495,rs3014837,rs55985140
R-HSA-8964046	VLDL clearance	Transport of small molecules	0.169709	APOB,APOBR,APOC1	rs40832,rs568413,rs584542,rs676210,rs679899,rs72654453
R-HSA-425366	Transport of bile salts and organic acids, metal ions and amine compounds	Transport of small molecules	0.170544	CP,HEPH,RHBG,RSC1A1,SLC11A2,SLC13A1,SLC13A2,SLC14A1,SLC14A2,SLC16A1,SLC22A1,SLC22A18,SLC22A2,SLC22A4,SLC30A8,SLC39A4,SLC39A6,SLC44A2,SLC44A3,SLC44A4,SLC5A11,SLC5A3,SLC5A7,SLC6A12,SLC6A18,SLC6A5,SLC6A7	rs1013940,rs1048046,rs1048047,rs1049434,rs1050152,rs1058396,rs11074656,rs1129782,rs11567842,rs11877062,rs13266634,rs1443548,rs1443549,rs147278493,rs1484873,rs150963900,rs17216603,rs17772929,rs1789528,rs199886374,rs2075798,rs2140516,rs2242665,rs2288904,rs272893,rs2977838,rs316019,rs3745009,rs3748569,rs3766163,rs4073918,rs445520,rs4705426,rs4817617,rs557881,rs5919015,rs683369,rs701753,rs7447815,rs8…
R-HSA-2132295	MHC class II antigen presentation	Immune System	0.173763	ACTR1B,AP1B1,AP1G1,AP2S1,CTSB,CTSC,CTSH,CTSS,DYNC1H1,HLA-DMB,HLA-DPB1,HLA-DRA,KIF15,KIF18A,KIF2B,KIF3C,KIF4B,KLC1,LAG3,SEC23A,SPTBN2,TUBA3E,TUBA4A,TUBA4B	rs10208844,rs1036938,rs1042337,rs10458896,rs11710339,rs12338,rs14362,rs1465878,rs217086,rs2230061,rs2857465,rs312185,rs3803824,rs3888798,rs4561518,rs4561519,rs4930388,rs506028,rs6580126,rs7192,rs7594971,rs775444653,rs79616802,rs8018720,rs861539,rs870849,rs904763
R-HSA-167287	HIV elongation arrest and recovery	Disease	0.175034	CTDP1,ELOA2,ELOB,POLR2A,POLR2E	rs12459404,rs17855830,rs2010834,rs2571028,rs4036,rs4344809,rs8017,rs892586
R-HSA-167290	Pausing and recovery of HIV elongation	Disease	0.175034	CTDP1,ELOA2,ELOB,POLR2A,POLR2E	rs12459404,rs17855830,rs2010834,rs2571028,rs4036,rs4344809,rs8017,rs892586
R-HSA-202433	Generation of second messenger molecules	Immune System	0.175034	CD101,FYB1,HLA-DPB1,HLA-DRA,PLCG1	rs14362,rs17235773,rs2228246,rs2249265,rs3754112,rs379707,rs7192,rs753381
R-HSA-5579029	Metabolic disorders of biological oxidation enzymes	Disease	0.175034	CYP11B2,FMO3,GGT1,OPLAH,TBXAS1	rs17161199,rs202133451,rs2266780,rs4539,rs5768,rs782276156
R-HSA-6802948	Signaling by high-kinase activity BRAF mutants	Disease	0.175034	FN1,ITGA2B,ITGB3,MARK3,VWF	rs10137161,rs1063856,rs1250209,rs1800378,rs216311,rs216321,rs5911,rs5918
R-HSA-6804757	Regulation of TP53 Degradation	Gene expression (Transcription)	0.175034	ATM,CCNA2,PRR5,RICTOR,USP2	rs2043112,rs659243,rs670906,rs763213,rs769242
R-HSA-416476	G alpha (q) signalling events	Signal Transduction	0.176986	ADRA1D,AGT,ARHGEF25,BDKRB2,CCL23,DAGLB,DGKB,DGKG,EGFR,F2RL1,FFAR1,GNA15,GPR39,GPRC6A,GRM1,GRP,HCRTR2,HTR2A,HTR2C,KISS1,KISS1R,KNG1,MCHR1,MLN,MMP3,NMB,NMS,NMUR2,NPSR1,NTSR1,NTSR2,OPN4,P2RY2,PIK3CA,PIK3R3,PLCB2,PLCB4,PRKCA,PRKCQ,QRFPR,RGS16,RGS3,RPS6KA2,TACR2,XCR1	rs1003645,rs1004588,rs1046248,rs1051168,rs1055430,rs1062557,rs1079610,rs10817493,rs1144566,rs12341266,rs13239382,rs133072,rs13411940,rs1363422,rs150684653,rs1564374,rs1656922,rs1895245,rs200413077,rs2227983,rs2229170,rs2230461,rs2236379,rs2241764,rs2274911,rs2281820,rs2301151,rs2302310,rs2303361,rs2511241,rs2653349,rs28360548,rs2941,rs310680,rs324981,rs350132,rs35937022,rs3741156,rs4762,rs4889,rs…
R-HSA-983231	Factors involved in megakaryocyte development and platelet production	Hemostasis	0.177646	AKAP1,CABLES2,CARMIL1,DOCK1,DOCK2,DOCK5,DOCK8,DOCK9,GATA2,HBE1,HBG2,IFNA10,IFNA17,IFNA4,JMJD1C,KIF15,KIF16B,KIF18A,KIF19,KIF1B,KIF20B,KIF2B,KIF3C,KIF4B,KLC1,MFN1,PHF21A,PRKACG,PRKAR1A,SH2B3,TUBA3E,TUBA4A,TUBA4B,ZFPM1	rs1012899,rs10208844,rs10458896,rs1062465,rs1062571,rs10761725,rs10837771,rs10837814,rs11036815,rs11036913,rs1129777,rs11710339,rs117633128,rs12552812,rs1465878,rs1498467,rs1498468,rs1498469,rs17646221,rs17761023,rs1886996,rs1886997,rs1909262,rs1935,rs2271535,rs2302234,rs2335052,rs2647573,rs2647574,rs2659585,rs2736531,rs2736586,rs2907373,rs3184504,rs3730386,rs3736508,rs3750480,rs3751673,rs3803824…
R-HSA-209776	Metabolism of amine-derived hormones	Metabolism	0.178467	DDC,DUOX1,DUOX2,IYD,TH,TPO,TSHB	rs10776792,rs1126799,rs16939752,rs2001616,rs2458236,rs269868,rs4927611,rs612421,rs6264,rs6356,rs732609
R-HSA-9037629	Lewis blood group biosynthesis	Metabolism	0.178467	B3GALT5,FUT10,FUT2,FUT3,FUT5,FUT6,FUT9	rs17855739,rs17855838,rs28362459,rs3746887,rs3811069,rs601338,rs602662,rs778805,rs778970,rs778986,rs812936
R-HSA-5685938	HDR through Single Strand Annealing (SSA)	DNA Repair	0.181536	ATM,ATR,BARD1,BRIP1,DNA2,ERCC1,EXO1,NBN,RAD17,RMI1,RMI2,TOPBP1,WRN	rs1045051,rs1047840,rs1048108,rs11640138,rs1635498,rs1776148,rs1801195,rs1805794,rs187660163,rs1982151,rs2227928,rs2229571,rs3192149,rs3212986,rs34124242,rs429744,rs438289,rs4986764,rs659243,rs735943
R-HSA-6806667	Metabolism of fat-soluble vitamins	Metabolism	0.183725	AKR1B10,AKR1C4,APOA4,APOB,BCO1,BCO2,GPC4,HSPG2,LRP1,LRP2,LRP8,PLB1,RETSAT,SDC1,SDC4,TTR	rs10205485,rs1048369,rs1129980,rs11681826,rs12934922,rs17134592,rs1800458,rs1874792,rs2075252,rs2199619,rs2217401,rs2228384,rs2229263,rs2291827,rs3736360,rs3820198,rs4728329,rs4880718,rs4926972,rs5104,rs5174,rs568413,rs584542,rs676210,rs679899,rs7397167,rs778233749,rs897471,rs989994
R-HSA-204998	Cell death signalling via NRAGE, NRIF and NADE	Signal Transduction	0.18536	AKAP13,ARHGEF10L,ARHGEF11,ARHGEF15,ARHGEF16,ARHGEF18,ARHGEF3,ARHGEF33,ARHGEF37,ARHGEF4,ARHGEF40,FGD4,ITGB3BP,NGEF,NGF,NGFR,OBSCN,PLEKHG2,PREX1,PSENEN,SQSTM1,TIAM2,VAV2,VAV3	rs10277,rs1150912,rs1188710,rs1188724,rs1188729,rs1188732,rs16993997,rs1771487,rs1958396,rs2061821,rs2061822,rs2061824,rs2072446,rs2185639,rs2270976,rs2287918,rs2651369,rs2664521,rs31726,rs31728,rs373610,rs4075254,rs4075256,rs41283558,rs4259257,rs4629585,rs4973588,rs500049,rs55901089,rs55904123,rs55915030,rs602990,rs6330,rs6588047,rs6695710,rs6752724,rs6755527,rs7143633,rs72855761,rs7528153,rs753…
R-HSA-1500931	Cell-Cell communication	Cell-Cell communication	0.186405	ACTN2,AFDN,CDH11,CDH12,CDH13,CDH15,CDH17,CDH24,CDH4,CDH9,CLDN16,CLDN23,CLDN7,COL17A1,DST,FYB1,ITGB4,JUP,KIRREL1,KIRREL2,KRT5,LAMA3,LIMS2,MPP5,NECTIN1,NPHS1,NPHS2,PARVB,PATJ,PIK3CA,PLEC,PTK2,PTK2B,PVR,PXN,SDK1,SFTPD,SIRPB1,SIRPG	rs1007863,rs1051623,rs1051624,rs1126821,rs1134767,rs11355106,rs1154233,rs11549949,rs11549950,rs116261083,rs11756977,rs11758339,rs11978101,rs12548737,rs17116350,rs181892289,rs191487619,rs192869579,rs203710,rs2230461,rs2243518,rs2243603,rs2243639,rs2253427,rs2287359,rs2288466,rs2288467,rs2498982,rs2799627,rs3214506,rs35213,rs368234054,rs379707,rs3814995,rs382789,rs4371716,rs4562,rs4712138,rs4767884…
R-HSA-437239	Recycling pathway of L1	Developmental Biology	0.18714	AP2S1,KIF4B,RPS6KA2,RPS6KA4,RPS6KA5,TUBA3E,TUBA4A,TUBA4B	rs10208844,rs17857342,rs201610483,rs312185,rs6580126,rs7594971,rs9347162,rs943687
R-HSA-422085	Synthesis, secretion, and deacylation of Ghrelin	Metabolism of proteins	0.188356	MBOAT4,PLA2G7	rs1051931,rs1805017,rs7813902
R-HSA-5218921	VEGFR2 mediated cell proliferation	Signal Transduction	0.188356	PLCG1,PRKCA	rs2228246,rs6504459,rs753381
R-HSA-8851708	Signaling by FGFR2 IIIa TM	Disease	0.188356	POLR2A,POLR2E	rs12459404,rs4344809
R-HSA-422356	Regulation of insulin secretion	Metabolism	0.188563	AKAP5,CACNA1A,CACNA1C,FFAR1,GLP1R,GNA15,KCNC2,KCNJ11,PLCB2,PRKACG,PRKAR1A,PRKCA,RAPGEF3,SLC2A2	rs10305420,rs1042044,rs1256149,rs140441717,rs147042091,rs2016123,rs2301151,rs2302234,rs2907373,rs310680,rs3730386,rs4924446,rs5215,rs5219,rs539546830,rs5400,rs6504459,rs6923761
R-HSA-1236978	Cross-presentation of soluble exogenous antigens (endosomes)	Immune System	0.188955	CD207,MRC2,PSMB1,PSMB3,PSMD13,PSMD2,PSMD9,PSME2	rs1045288,rs11545169,rs12717,rs14259,rs2014055,rs2230681,rs2429387,rs4907,rs7146672,rs741326
R-HSA-177929	Signaling by EGFR	Signal Transduction	0.188955	BTC,EGFR,HGS,LRIG1,PIK3CA,PLCG1,PTPN12,PXN	rs11938093,rs1403625,rs1403626,rs2227983,rs2228246,rs2230461,rs332373,rs332374,rs4767884,rs753381,rs8066889,rs9640663
R-HSA-211979	Eicosanoids	Metabolism	0.189462	CYP4A22,CYP4F11,CYP4F2,CYP8B1,TBXAS1	rs1060463,rs10789501,rs12564525,rs17161199,rs2056899,rs2108622,rs5768,rs8104361,rs9865715
R-HSA-71384	Ethanol oxidation	Metabolism	0.189462	ACSS1,ADH1B,ADH4,ADH6,ALDH1B1	rs1126671,rs1229984,rs4699735,rs4878199,rs6050249
R-HSA-83936	Transport of nucleosides and free purine and pyrimidine bases across the plasma membrane	Transport of small molecules	0.189462	ARL2,SLC25A6,SLC28A1,SLC28A2,SLC29A3	rs1060896,rs11854484,rs14005,rs2290272,rs2487068,rs664226,rs780668,rs8187758
R-HSA-8851680	Butyrophilin (BTN) family interactions	Immune System	0.189462	BTN3A2,BTN3A3,BTNL2,BTNL8,PPL	rs114347679,rs2076530,rs2276995,rs2734742,rs35183513,rs35340520
R-HSA-3232118	SUMOylation of transcription factors	Metabolism of proteins	0.192736	MTA1,SUMO3	rs13050872,rs13707
R-HSA-442982	Ras activation upon Ca2+ influx through NMDA receptor	Neuronal System	0.192736	ACTN2,CAMK2D	rs11355106,rs35367671
R-HSA-5654719	SHC-mediated cascade:FGFR4	Signal Transduction	0.192736	FGFR4,KLB	rs17618244,rs351855,rs376618,rs4975017
R-HSA-9013695	NOTCH4 Intracellular Domain Regulates Transcription	Signal Transduction	0.192736	NOTCH4,SNW1	rs176960,rs422951,rs915894
R-HSA-1483191	Synthesis of PC	Metabolism	0.193394	CHAT,CHPT1,LPCAT1,LPIN1,LPIN3,PCYT1A,PEMT,SLC44A2,SLC44A3,SLC44A4	rs12625565,rs2075798,rs2242665,rs2288904,rs3205421,rs35452723,rs4614906,rs4669769,rs4838544,rs7946,rs8178990,rs8187730,rs859098,rs897453,rs939885
R-HSA-8963743	Digestion and absorption	Digestion and absorption	0.193394	CHIA,CHIT1,GUCY2C,LCT,LIPF,MGAM,PNLIPRP1,RSC1A1,SI,SLC2A2	rs1065761,rs11197744,rs1420635,rs1726866,rs2256721,rs2275253,rs2297950,rs2322659,rs2960746,rs3766163,rs4855271,rs4954449,rs5400,rs814628,rs9283633,rs9290264
R-HSA-2555396	Mitotic Metaphase and Anaphase	Cell Cycle	0.195676	AHCTF1,ANKLE2,AURKB,BIRC5,CENPF,CENPN,CENPO,CENPP,CENPQ,CENPU,CLIP1,DYNC1H1,ESPL1,FBXO5,INCENP,IST1,ITGB3BP,KIF18A,KIF2B,KNL1,KNTC1,LBR,MAD1L1,NDC80,NDE1,NSL1,NUF2,NUP160,NUP205,NUP43,NUP58,NUP62,PSMB1,PSMB3,PSMD13,PSMD2,PSMD9,PSME2,SEH1L,SKA1,SPC25,SPDL1,TMPO,TUBA3E,TUBA4A,TUBA4B,VRK2,WAPL,ZWILCH,ZWINT	rs10120210,rs10208844,rs1045288,rs10458896,rs1051061,rs1056685,rs1059476,rs1062798,rs10781634,rs10887621,rs11071896,rs1110719,rs1129167,rs1132375,rs11545169,rs11556093,rs11802875,rs11837038,rs11858113,rs12410563,rs12717,rs12911738,rs1318648,rs14259,rs145446416,rs1550116,rs15702,rs16970911,rs17747633,rs1801368,rs201960644,rs2071214,rs2073260,rs2230419,rs2230681,rs2241666,rs2277283,rs2412541,rs2549…
R-HSA-165159	mTOR signalling	Signal Transduction	0.198697	EEF2K,EIF4B,EIF4G1,PRKAG2,PRKAG3,STRADB	rs13022344,rs13319149,rs146008363,rs17841292,rs2178403,rs4783453,rs692243,rs9648725,rs9935059
R-HSA-5674135	MAP2K and MAPK activation	Signal Transduction;Immune System	0.198697	FN1,IL17RD,ITGA2B,ITGB3,MARK3,VWF	rs10137161,rs1063856,rs1250209,rs1800378,rs216311,rs216321,rs5911,rs5918,rs6780995
R-HSA-8949613	Cristae formation	Organelle biogenesis and maintenance	0.200194	DNAJC11,IMMT,MTX1,SAMM50	rs1007863,rs1050301,rs12137794,rs760077
R-HSA-1236975	Antigen processing-Cross presentation	Immune System	0.200366	CD207,CTSS,CYBA,HLA-E,HLA-F,ITGAV,LY96,MRC2,NCF4,PSMB1,PSMB3,PSMD13,PSMD2,PSMD9,PSME2,TAPBP,TLR1,TLR4,TLR6	rs1045288,rs11545169,rs1264457,rs12717,rs14259,rs1736924,rs2014055,rs2071888,rs2075939,rs2230061,rs2230616,rs2230681,rs2429387,rs4673,rs4907,rs4986790,rs4986791,rs5743618,rs5743810,rs62621992,rs6472812,rs7146672,rs741326,rs756776247
R-HSA-110314	Recognition of DNA damage by PCNA-containing replication complex	DNA Repair	0.203042	DDB1,DTL,POLE,POLE4	rs12366,rs2260655,rs3135474,rs5745066,rs6540718
R-HSA-3371511	HSF1 activation	Cellular responses to external stimuli	0.203042	COL4A6,GML,HSP90AA1,HSPH1	rs1042065,rs148641546,rs4539,rs8005905
R-HSA-196741	Cobalamin (Cbl, vitamin B12) transport and metabolism	Metabolism	0.204223	CTRB2,CUBN,GIF,MMAB,MTR,MTRR,MUT,TCN1	rs1141321,rs1276712,rs147238447,rs1801222,rs1801224,rs1801231,rs1801394,rs1805087,rs200361212,rs2796835,rs2966952,rs35211634,rs4737,rs8589,rs9593
R-HSA-2142691	Synthesis of Leukotrienes (LT) and Eoxins (EX)	Metabolism	0.204223	CYP4A22,CYP4F11,CYP4F2,DPEP1,DPEP2,GGT1,GGT5,PTGR1	rs1053959,rs1060463,rs10789501,rs1126464,rs12564525,rs202133451,rs2056899,rs2108622,rs2275984,rs255051,rs8104361
R-HSA-5578775	Ion homeostasis	Muscle contraction	0.206392	ATP1A4,CAMK2D,CASQ2,DMPK,FXYD3,KCNJ11,RYR3,SLC8A3,TRDN	rs1688016,rs17368402,rs192289289,rs2290649,rs2873479,rs34816272,rs35367671,rs4074536,rs4780144,rs5215,rs5219,rs527221,rs6427504,rs6495228,rs6902416,rs9490809
R-HSA-140342	Apoptosis induced DNA fragmentation	Programmed Cell Death	0.206577	KPNA1	rs4678193
R-HSA-171007	p38MAPK events	Signal Transduction	0.206577	RALGDS	rs623361
R-HSA-202670	ERKs are inactivated	Signal Transduction;Immune System	0.206577	DUSP7	rs202010878
R-HSA-2046104	alpha-linolenic (omega3) and linoleic (omega6) acid metabolism	Metabolism	0.206577	ACOX1	rs1135640,rs3744032
R-HSA-2046106	alpha-linolenic acid (ALA) metabolism	Metabolism	0.206577	ACOX1	rs1135640,rs3744032
R-HSA-428540	Activation of RAC1	Developmental Biology	0.206577	PAK6	rs3743137
R-HSA-5357786	TNFR1-induced proapoptotic signaling	Signal Transduction	0.206577	USP2	rs670906
R-HSA-5654227	Phospholipase C-mediated cascade; FGFR3	Signal Transduction	0.206577	PLCG1	rs2228246,rs753381
R-HSA-5658623	FGFRL1 modulation of FGFR1 signaling	Signal Transduction	0.206577	FGFRL1	rs4647930
R-HSA-68884	Mitotic Telophase/Cytokinesis	Cell Cycle	0.206577	WAPL	rs10887621
R-HSA-75035	Chk1/Chk2(Cds1) mediated inactivation of Cyclin B:Cdk1 complex	Cell Cycle	0.206577	CHEK1	rs506504
R-HSA-879415	Advanced glycosylation endproduct receptor signaling	Immune System	0.206577	DDOST	rs537816
R-HSA-9005891	Loss of function of MECP2 in Rett syndrome	Disease	0.206577	NCOR2	rs201324168,rs2229840
R-HSA-9005895	Pervasive developmental disorders	Disease	0.206577	NCOR2	rs201324168,rs2229840
R-HSA-9675151	Disorders of developmental biology	Disease	0.206577	NCOR2	rs201324168,rs2229840
R-HSA-69002	DNA Replication Pre-Initiation	DNA Replication	0.209512	CDC45,CDT1,E2F1,E2F2,MCM10,MCM4,POLA2,POLE,POLE4,PRIM1,PSMB1,PSMB3,PSMD13,PSMD2,PSMD9,PSME2	rs1045288,rs11545169,rs12366,rs12717,rs13447203,rs14259,rs144458606,rs2075995,rs2230681,rs2274110,rs2277339,rs3213176,rs480727,rs487989,rs4907,rs507329,rs5745066,rs7146672,rs762679,rs7905784
R-HSA-170670	Adenylate cyclase inhibitory pathway	Signal Transduction;Neuronal System	0.212411	ADCY3	rs11676272
R-HSA-181431	Acetylcholine binding and downstream events	Neuronal System	0.212411	CHRNA9	rs10009228
R-HSA-5682910	LGI-ADAM interactions	Developmental Biology	0.212411	LGI2	rs74901868
R-HSA-622327	Postsynaptic nicotinic acetylcholine receptors	Neuronal System	0.212411	CHRNA9	rs10009228
R-HSA-71240	Tryptophan catabolism	Metabolism	0.212411	IDO2	rs4503083
R-HSA-877312	Regulation of IFNG signaling	Immune System	0.212411	IFNGR1	rs1327475
R-HSA-8983432	Interleukin-15 signaling	Immune System	0.212411	IL15RA	rs2228059
R-HSA-6802957	Oncogenic MAPK signaling	Disease	0.218316	AKAP9,AP3B1,CAMK2D,CLCN6,FAM114A2,FAM131B,FN1,ITGA2B,ITGB3,KIAA1549,MARK3,VWF,ZC3HAV1	rs10137161,rs1063242,rs1063856,rs1250209,rs17854363,rs1800378,rs198400,rs216311,rs216321,rs2251220,rs2297236,rs2578377,rs2718131,rs2774960,rs2774962,rs35367671,rs5911,rs5918,rs6453373,rs6960867,rs6964587
R-HSA-1296072	Voltage gated Potassium channels	Neuronal System	0.218863	KCNAB2,KCNC2,KCNG4,KCNH2,KCNH3,KCNH5,KCNS1	rs113209368,rs11589347,rs11646443,rs147042091,rs1805123,rs4902176,rs734784
R-HSA-2173793	Transcriptional activity of SMAD2/SMAD3:SMAD4 heterotrimer	Signal Transduction;Gene expression (Transcription)	0.22073	MEN1,NCOR2,RBL1,SKIL,SNW1,TGIF1,TRIM33	rs11571510,rs147787006,rs176960,rs201324168,rs2229840,rs2959656,rs3772173,rs6537825
R-HSA-2980736	Peptide hormone metabolism	Metabolism of proteins	0.220983	AGT,ANPEP,CDX2,CPA3,CPB2,CTSG,EXOC6,EXOC7,FFAR1,GIP,GRP,INHBC,MBOAT4,MYO5A,PLA2G7,SLC30A8,TSHB	rs1043149,rs1051931,rs1062557,rs10776792,rs12489516,rs1326331,rs13266634,rs1724577,rs1805017,rs1805107,rs1926447,rs2229357,rs2291725,rs2301151,rs3742264,rs45567233,rs4762,rs699,rs7813902,rs8192297
R-HSA-1250196	SHC1 events in ERBB2 signaling	Signal Transduction	0.222094	BTC,EGFR,ERBB2,ERBB3,NRG1,NRG3,PRKCA,PTPN12	rs1058808,rs1136201,rs11938093,rs1884282,rs2227983,rs3924999,rs6504459,rs773123,rs9640663
R-HSA-9665686	Signaling by ERBB2 TMD/JMD mutants	Disease	0.222094	BTC,EGFR,ERBB2,ERBB3,HSP90AA1,NRG1,NRG3,PLCG1	rs1058808,rs1136201,rs11938093,rs1884282,rs2227983,rs2228246,rs3924999,rs753381,rs773123,rs8005905
R-HSA-1236394	Signaling by ERBB4	Signal Transduction	0.222906	BTC,EGFR,ERBB3,GABRQ,GFAP,NEDD4,NRG1,NRG3,PIK3CA,PSENEN	rs11938093,rs1884282,rs2227983,rs2230461,rs2303579,rs2303580,rs3744473,rs3810651,rs3826425,rs3924999,rs62043855,rs773123,rs777729315,rs78994946
R-HSA-211935	Fatty acids	Metabolism	0.228451	CYP2A7,CYP2B6,CYP2D6,CYP4A22,CYP4F11,CYP4F2	rs1060463,rs10789501,rs1135840,rs12564525,rs16947,rs2056899,rs2108622,rs3211371,rs75152309,rs8104361
R-HSA-372708	p130Cas linkage to MAPK signaling for integrins	Signal Transduction;Hemostasis	0.228451	BCAR1,FN1,ITGA2B,ITGB3,PTK2,VWF	rs1035539,rs1063856,rs1250209,rs1800378,rs216311,rs216321,rs5911,rs5918,rs79812711
R-HSA-6785631	ERBB2 Regulates Cell Motility	Signal Transduction	0.228451	BTC,EGFR,ERBB2,ERBB3,NRG1,NRG3	rs1058808,rs1136201,rs11938093,rs1884282,rs2227983,rs3924999,rs773123
R-HSA-70221	Glycogen breakdown (glycogenolysis)	Metabolism	0.228451	GAA,GYG2,PGM2L1,PHKB,PYGB,PYGM	rs1126690,rs11797037,rs200836150,rs2227891,rs2228976,rs2306734,rs536561941,rs592644
R-HSA-1980145	Signaling by NOTCH2	Signal Transduction	0.230126	GZMB,JAG2,MIB2,NEURL1,PSENEN	rs1057744,rs11191737,rs12755088,rs7418389,rs777729315,rs8192917
R-HSA-167238	Pausing and recovery of Tat-mediated HIV elongation	Disease	0.232424	CTDP1,ELOA2,ELOB,POLR2A,POLR2E	rs12459404,rs17855830,rs2010834,rs2571028,rs4036,rs4344809,rs8017,rs892586
R-HSA-167243	Tat-mediated HIV elongation arrest and recovery	Disease	0.232424	CTDP1,ELOA2,ELOB,POLR2A,POLR2E	rs12459404,rs17855830,rs2010834,rs2571028,rs4036,rs4344809,rs8017,rs892586
R-HSA-166208	mTORC1-mediated signalling	Signal Transduction	0.232706	EEF2K,EIF4B,EIF4G1	rs13319149,rs146008363,rs17841292,rs2178403,rs4783453,rs9935059
R-HSA-167242	Abortive elongation of HIV-1 transcript in the absence of Tat	Disease	0.232706	CTDP1,POLR2A,POLR2E	rs12459404,rs17855830,rs4344809
R-HSA-450302	activated TAK1 mediates p38 MAPK activation	Immune System	0.232706	MAP2K3,NOD1,TAB3	rs2075820,rs33911218,rs5927629
R-HSA-73980	RNA Polymerase III Transcription Termination	Gene expression (Transcription)	0.232706	POLR2E,POLR3G,POLR3GL	rs12459404,rs2162986,rs41296198
R-HSA-8949215	Mitochondrial calcium ion transport	Transport of small molecules	0.232706	AKAP1,SLC8A3,SLC8B1	rs16942745,rs17761023,rs34816272
R-HSA-8956321	Nucleotide salvage	Metabolism	0.232706	CDA,PUDP,UCK1	rs2072671,rs2296957,rs7867616,rs868756
R-HSA-937041	IKK complex recruitment mediated by RIP1	Immune System	0.232706	LY96,SARM1,TLR4	rs11437594,rs374054341,rs4986790,rs4986791,rs6472812,rs704
R-HSA-9620244	Long-term potentiation	Neuronal System	0.232706	ACTN2,CAMK2D,NRG1	rs11355106,rs35367671,rs3924999
R-HSA-156584	Cytosolic sulfonation of small molecules	Metabolism	0.23588	SLC26A2,SULT1A1,SULT1A2	rs1801030,rs27742,rs30832
R-HSA-5668599	RHO GTPases Activate NADPH Oxidases	Signal Transduction	0.23588	CYBA,NCF4,PRKCA	rs2075939,rs4673,rs6504459
R-HSA-8940973	RUNX2 regulates osteoblast differentiation	Gene expression (Transcription)	0.23588	COL1A1,GLI3,RUNX2	rs11498198,rs1800215,rs846266,rs929387
R-HSA-9634638	Estrogen-dependent nuclear events downstream of ESR-membrane signaling	Signal Transduction	0.23588	BTC,EGFR,PTK2	rs11938093,rs2227983,rs79812711
R-HSA-9648025	EML4 and NUDC in mitotic spindle formation	Cell Cycle	0.237409	AHCTF1,AURKB,BIRC5,CENPF,CENPN,CENPO,CENPP,CENPQ,CENPU,CLIP1,DYNC1H1,EML4,INCENP,ITGB3BP,KIF18A,KIF2B,KNL1,KNTC1,MAD1L1,NDC80,NDE1,NEK9,NSL1,NUF2,NUP160,NUP43,SEH1L,SKA1,SPC25,SPDL1,TUBA3E,TUBA4A,TUBA4B,ZWILCH,ZWINT	rs10120210,rs10146482,rs10202624,rs10208844,rs10458896,rs1059476,rs11071896,rs1129167,rs11802875,rs11837038,rs11858113,rs12410563,rs12911738,rs145446416,rs1550116,rs15702,rs16970911,rs17747633,rs1801368,rs201960644,rs2071214,rs2241666,rs2277283,rs2412541,rs2549887,rs28651764,rs335524,rs34758505,rs34860658,rs3743503,rs3777084,rs3797713,rs3803824,rs3816605,rs4267943,rs438034,rs4561518,rs4561519,rs4…
R-HSA-167161	HIV Transcription Initiation	Disease	0.23963	CDK7,POLR2A,POLR2E,TAF15,TAF2,TAF3,TAF4B,TAF7L	rs112426189,rs11654604,rs1244229,rs12459404,rs12963653,rs2972388,rs35899692,rs4344809,rs5951328,rs9297605
R-HSA-167162	RNA Polymerase II HIV Promoter Escape	Disease	0.23963	CDK7,POLR2A,POLR2E,TAF15,TAF2,TAF3,TAF4B,TAF7L	rs112426189,rs11654604,rs1244229,rs12459404,rs12963653,rs2972388,rs35899692,rs4344809,rs5951328,rs9297605
R-HSA-73776	RNA Polymerase II Promoter Escape	Gene expression (Transcription)	0.23963	CDK7,POLR2A,POLR2E,TAF15,TAF2,TAF3,TAF4B,TAF7L	rs112426189,rs11654604,rs1244229,rs12459404,rs12963653,rs2972388,rs35899692,rs4344809,rs5951328,rs9297605
R-HSA-73779	RNA Polymerase II Transcription Pre-Initiation And Promoter Opening	Gene expression (Transcription)	0.23963	CDK7,POLR2A,POLR2E,TAF15,TAF2,TAF3,TAF4B,TAF7L	rs112426189,rs11654604,rs1244229,rs12459404,rs12963653,rs2972388,rs35899692,rs4344809,rs5951328,rs9297605
R-HSA-75953	RNA Polymerase II Transcription Initiation	Gene expression (Transcription)	0.23963	CDK7,POLR2A,POLR2E,TAF15,TAF2,TAF3,TAF4B,TAF7L	rs112426189,rs11654604,rs1244229,rs12459404,rs12963653,rs2972388,rs35899692,rs4344809,rs5951328,rs9297605
R-HSA-76042	RNA Polymerase II Transcription Initiation And Promoter Clearance	Gene expression (Transcription)	0.23963	CDK7,POLR2A,POLR2E,TAF15,TAF2,TAF3,TAF4B,TAF7L	rs112426189,rs11654604,rs1244229,rs12459404,rs12963653,rs2972388,rs35899692,rs4344809,rs5951328,rs9297605
R-HSA-1300642	Sperm Motility And Taxes	Reproduction	0.240843	CATSPER1,CATSPERD,CATSPERG,KCNU1	rs16885577,rs2302182,rs2305925,rs3814747
R-HSA-9623433	NR1H2 & NR1H3 regulate gene expression to control bile acid homeostasis	Signal Transduction	0.240843	FABP6,NCOR2,NR1H2,NR1H3	rs1130435,rs201324168,rs2167079,rs2229840,rs676314
R-HSA-9664565	Signaling by ERBB2 KD Mutants	Disease	0.245325	BTC,EGFR,ERBB2,ERBB3,HSP90AA1,NRG1,NRG3,PIK3CA,PLCG1	rs1058808,rs1136201,rs11938093,rs1884282,rs2227983,rs2228246,rs2230461,rs3924999,rs753381,rs773123,rs8005905
R-HSA-1222449	Mtb iron assimilation by chelation	Disease	0.250209	LTF	rs2073495
R-HSA-1222499	Latent infection - Other responses of Mtb to phagocytosis	Disease	0.250209	LTF	rs2073495
R-HSA-1299287	Tandem pore domain halothane-inhibited K+ channel (THIK)	Neuronal System	0.250209	KCNK13	rs3814848
R-HSA-1299344	TWIK-related spinal cord K+ channel (TRESK)	Neuronal System	0.250209	KCNK18	rs67346047
R-HSA-140180	COX reactions	Metabolism	0.250209	PTGS1	rs1236913
R-HSA-163316	Mitochondrial transcription termination	Gene expression (Transcription)	0.250209	MTERF1	rs10266424
R-HSA-1839128	FGFR4 mutant receptor activation	Disease	0.250209	FGFR4	rs351855,rs376618
R-HSA-2142696	Synthesis of Hepoxilins (HX) and Trioxilins (TrX)	Metabolism	0.250209	ALOX12	rs1126667
R-HSA-2206282	MPS IIIB - Sanfilippo syndrome B	Disease	0.250209	NAGLU	rs86312
R-HSA-2206285	MPS VI - Maroteaux-Lamy syndrome	Disease	0.250209	ARSB	rs1065757,rs1071598
R-HSA-2206292	MPS VII - Sly syndrome	Disease	0.250209	GUSB	rs9530
R-HSA-2206302	MPS I - Hurler syndrome	Disease	0.250209	IDUA	rs3755955,rs6831280
R-HSA-2206307	MPS IIIA - Sanfilippo syndrome A	Disease	0.250209	SGSH	rs7503034
R-HSA-2206308	MPS IV - Morquio syndrome B	Disease	0.250209	GLB1	rs4302331,rs7637099
R-HSA-2408552	Methylation of MeSeH for excretion	Metabolism	0.250209	INMT	rs2302339,rs2302340,rs4720015
R-HSA-2466712	Biosynthesis of A2E, implicated in retinal degradation	Signal Transduction;Disease	0.250209	NAPEPLD	rs3181009
R-HSA-2978092	Abnormal conversion of 2-oxoglutarate to 2-hydroxyglutarate	Disease	0.250209	IDH1	rs34218846
R-HSA-3359457	Defective GIF causes intrinsic factor deficiency	Disease	0.250209	GIF	rs35211634
R-HSA-3359471	Defective MMAB causes methylmalonic aciduria type cblB	Disease	0.250209	MMAB	rs9593
R-HSA-3560792	Defective SLC26A2 causes chondrodysplasias	Disease	0.250209	SLC26A2	rs30832
R-HSA-3656234	Defective HEXA causes GM2G1	Disease	0.250209	HEXA	rs1800431
R-HSA-3656248	Defective HEXB causes GM2G2	Disease	0.250209	HEXB	rs820878
R-HSA-389542	NADPH regeneration	Metabolism	0.250209	IDH1	rs34218846
R-HSA-4551295	Defective ALG11 causes ALG11-CDG (CDG-1p)	Disease	0.250209	ALG11	rs3742289
R-HSA-4720489	Defective ALG12 causes ALG12-CDG (CDG-1g)	Disease	0.250209	ALG12	rs3922872
R-HSA-4724289	Defective ALG6 causes ALG6-CDG (CDG-1c)	Disease	0.250209	ALG6	rs4630153
R-HSA-4724325	Defective ALG8 causes ALG8-CDG (CDG-1h)	Disease	0.250209	ALG8	rs665278
R-HSA-4793950	Defective MAN1B1 causes MRT15	Disease	0.250209	MAN1B1	rs968733
R-HSA-4793954	Defective MOGS causes MOGS-CDG (CDG-2b)	Disease	0.250209	MOGS	rs1063588,rs2268416
R-HSA-5578998	Defective OPLAH causes 5-oxoprolinase deficiency (OPLAHD)	Disease	0.250209	OPLAH	rs782276156
R-HSA-5579009	Defective CYP11B2 causes Corticosterone methyloxidase 1 deficiency (CMO-1 deficiency)	Disease	0.250209	CYP11B2	rs4539
R-HSA-5579019	Defective FMO3 causes Trimethylaminuria (TMAU)	Disease	0.250209	FMO3	rs2266780
R-HSA-5579022	Defective GGT1 causes Glutathionuria (GLUTH)	Disease	0.250209	GGT1	rs202133451
R-HSA-5579032	Defective TBXAS1 causes Ghosal hematodiaphyseal dysplasia (GHDD)	Disease	0.250209	TBXAS1	rs17161199,rs5768
R-HSA-5609974	Defective PGM1 causes PGM1-CDG (CDG1t)	Disease	0.250209	PGM1	rs11208257,rs1126728
R-HSA-5609976	Defective GALK1 can cause Galactosemia II (GALCT2)	Disease	0.250209	GALK1	rs871443
R-HSA-5619045	Defective SLC34A2 causes pulmonary alveolar microlithiasis (PALM)	Disease	0.250209	SLC34A2	rs6448389
R-HSA-5619047	Defective SLC2A9 causes hypouricemia renal 2 (RHUC2)	Disease	0.250209	SLC2A9	rs2276961,rs3733591,rs6820230,rs73225891
R-HSA-5619048	Defective SLC11A2 causes hypochromic microcytic anemia, with iron overload 1 (AHMIO1)	Disease	0.250209	SLC11A2	rs445520
R-HSA-5619056	Defective HK1 causes hexokinase deficiency (HK deficiency)	Disease	0.250209	HK1	rs4746836
R-HSA-5619058	Defective SLCO1B3 causes hyperbilirubinemia, Rotor type (HBLRR)	Disease	0.250209	SLCO1B3	rs4149117,rs7311358
R-HSA-5619063	Defective SLC29A3 causes histiocytosis-lymphadenopathy plus syndrome (HLAS)	Disease	0.250209	SLC29A3	rs2487068,rs780668
R-HSA-5619066	Defective SLC22A18 causes lung cancer (LNCR) and embryonal rhabdomyosarcoma 1 (RMSE1)	Disease	0.250209	SLC22A18	rs1048046,rs1048047,rs1129782
R-HSA-5619077	Defective SLC24A1 causes congenital stationary night blindness 1D (CSNB1D)	Disease	0.250209	SLC24A1	rs200297933,rs3743171
R-HSA-5619079	Defective SLC6A18 may confer susceptibility to iminoglycinuria and/or hyperglycinuria	Disease	0.250209	SLC6A18	rs147278493,rs4073918,rs7447815
R-HSA-5619087	Defective SLC12A3 causes Gitelman syndrome (GS)	Disease	0.250209	SLC12A3	rs1529927
R-HSA-5619088	Defective SLC39A4 causes acrodermatitis enteropathica, zinc-deficiency type (AEZ)	Disease	0.250209	SLC39A4	rs2977838
R-HSA-5619089	Defective SLC6A5 causes hyperekplexia 3 (HKPX3)	Disease	0.250209	SLC6A5	rs1443548,rs1443549
R-HSA-5619097	Defective SLC34A3 causes Hereditary hypophosphatemic rickets with hypercalciuria (HHRH)	Disease	0.250209	SLC34A3	rs28542318
R-HSA-5619098	Defective SLC2A2 causes Fanconi-Bickel syndrome (FBS)	Disease	0.250209	SLC2A2	rs5400
R-HSA-5619104	Defective SLC12A1 causes Bartter syndrome 1 (BS1)	Disease	0.250209	SLC12A1	rs1552311
R-HSA-5619110	Defective SLCO1B1 causes hyperbilirubinemia, Rotor type (HBLRR)	Disease	0.250209	SLCO1B1	rs2306283,rs4149056
R-HSA-5619114	Defective SLC5A7 causes distal hereditary motor neuronopathy 7A (HMN7A)	Disease	0.250209	SLC5A7	rs1013940
R-HSA-5658471	Defective SLC5A7 causes distal hereditary motor neuronopathy 7A (HMN7A)	Disease	0.250209	SLC5A7	rs1013940
R-HSA-5659729	Defective SLC6A18 may confer susceptibility to iminoglycinuria and/or hyperglycinuria	Disease	0.250209	SLC6A18	rs147278493,rs4073918,rs7447815
R-HSA-5678520	Defective ABCB11 causes progressive familial intrahepatic cholestasis 2 and benign recurrent intrahepatic cholestasis 2	Disease	0.250209	ABCB11	rs2287622
R-HSA-5679001	Defective ABCC2 causes Dubin-Johnson syndrome	Disease	0.250209	ABCC2	rs927344
R-HSA-5682294	Defective ABCA12 causes autosomal recessive congenital ichthyosis type 4B	Disease	0.250209	ABCA12	rs7560008
R-HSA-5687583	Defective SLC34A2 causes pulmonary alveolar microlithiasis (PALM)	Disease	0.250209	SLC34A2	rs6448389
R-HSA-5688031	Defective pro-SFTPB causes pulmonary surfactant metabolism dysfunction 1 (SMDP1) and respiratory distress syndrome (RDS)	Disease	0.250209	SFTPB	rs1130866
R-HSA-5690338	Defective ABCC6 causes pseudoxanthoma elasticum (PXE)	Disease	0.250209	ABCC6	rs12931472,rs6416668
R-HSA-9035968	Defective GGT1 causes Glutathionuria (GLUTH)	Disease	0.250209	GGT1	rs202133451
R-HSA-9605310	Defective Base Excision Repair Associated with MUTYH	Disease	0.250209	MUTYH	rs3219484
R-HSA-9608287	Defective MUTYH substrate binding	Disease	0.250209	MUTYH	rs3219484
R-HSA-9608290	Defective MUTYH substrate processing	Disease	0.250209	MUTYH	rs3219484
R-HSA-9629232	Defective Base Excision Repair Associated with NEIL3	Disease	0.250209	NEIL3	rs1876268
R-HSA-9635644	Inhibition of membrane repair	Disease	0.250209	HGS	rs8066889
R-HSA-9636003	NEIL3-mediated resolution of ICLs	DNA Repair	0.250209	NEIL3	rs1876268
R-HSA-9673163	Oleoyl-phe metabolism	Metabolism	0.250209	PM20D1	rs1891460
R-HSA-9674396	Imatinib-resistant PDGFR mutants	Disease	0.250209	PDGFRA	rs35597368
R-HSA-9674401	Sunitinib-resistant PDGFR mutants	Disease	0.250209	PDGFRA	rs35597368
R-HSA-9674403	Regorafenib-resistant PDGFR mutants	Disease	0.250209	PDGFRA	rs35597368
R-HSA-9674404	Sorafenib-resistant PDGFR mutants	Disease	0.250209	PDGFRA	rs35597368
R-HSA-9674415	Drug resistance of PDGFR mutants	Disease	0.250209	PDGFRA	rs35597368
R-HSA-9674428	PDGFR mutants bind TKIs	Disease	0.250209	PDGFRA	rs35597368
R-HSA-68877	Mitotic Prometaphase	Cell Cycle	0.251948	AHCTF1,AKAP9,ALMS1,AURKB,BIRC5,CCP110,CDK5RAP2,CENPF,CENPN,CENPO,CENPP,CENPQ,CENPU,CEP131,CEP152,CEP164,CEP192,CEP70,CEP72,CLIP1,CNTRL,DYNC1H1,EML4,HAUS6,HSP90AA1,INCENP,ITGB3BP,KIF18A,KIF2B,KNL1,KNTC1,MAD1L1,NCAPD2,NCAPH,NDC80,NDE1,NEK9,NSL1,NUF2,NUMA1,NUP160,NUP43,PCM1,PCNT,PLK4,SEH1L,SFI1,SKA1,SPC25,SPDL1,TUBA3E,TUBA4A,TUBA4B,TUBG2,TUBGCP6,WAPL,ZWILCH,ZWINT	rs10120210,rs10146482,rs10202624,rs10208844,rs10458896,rs1046097,rs1052161,rs1059476,rs1063242,rs10818503,rs10818504,rs10887621,rs11071896,rs11080618,rs1129167,rs11802875,rs11837038,rs11858113,rs12171042,rs12410563,rs12911738,rs145446416,rs148672807,rs1550116,rs15702,rs1673607,rs16961560,rs16970911,rs17012739,rs17747633,rs1786263,rs1801368,rs201960644,rs2037814,rs2070425,rs2070426,rs2071214,rs207…
R-HSA-391160	Signal regulatory protein family interactions	Cell-Cell communication	0.253171	FYB1,PTK2,PTK2B,SFTPD,SIRPB1,SIRPG	rs2243603,rs2243639,rs2253427,rs379707,rs6034239,rs721917,rs751019,rs79812711
R-HSA-5685942	HDR through Homologous Recombination (HRR)	DNA Repair	0.256905	ATM,ATR,BARD1,BRCA2,BRIP1,CHEK1,DNA2,EME2,EXO1,GEN1,NBN,POLE,POLE4,RAD17,RMI1,RMI2,RTEL1,SLX4,TOPBP1,WRN,XRCC3	rs1045051,rs1047840,rs1048108,rs11640138,rs12366,rs149936944,rs1635498,rs169547,rs1776148,rs1801195,rs1805794,rs1812152,rs187660163,rs1982151,rs2227928,rs2229571,rs300169,rs300175,rs3192149,rs3208008,rs34124242,rs3810813,rs429744,rs438289,rs4986764,rs506504,rs5745066,rs61753376,rs659243,rs735943,rs861539
R-HSA-6806003	Regulation of TP53 Expression and Degradation	Gene expression (Transcription)	0.25718	ATM,CCNA2,PRDM1,PRR5,RICTOR,USP2	rs2043112,rs659243,rs670906,rs763213,rs769242,rs811925
R-HSA-3371571	HSF1-dependent transactivation	Cellular responses to external stimuli	0.259067	CAMK2D,COL4A6,GML,HSP90AA1,HSPA1L,HSPH1	rs1042065,rs148641546,rs2075800,rs2227956,rs35367671,rs4539,rs8005905
R-HSA-5655302	Signaling by FGFR1 in disease	Disease	0.259067	BCR,CNTRL,CUX1,MYO18A,PIK3CA,PLCG1	rs10818503,rs10818504,rs140504,rs148672807,rs2228246,rs2230461,rs753381,rs782150063,rs803064,rs8076604
R-HSA-5689896	Ovarian tumor domain proteases	Metabolism of proteins	0.259067	DDX58,IFIH1,MAVS,NOD1,TNIP1,TRIM25	rs10813831,rs17857295,rs1990760,rs205498,rs2075820,rs2233289,rs3747517
R-HSA-1187000	Fertilization	Reproduction	0.260453	ADAM30,CATSPER1,CATSPERD,CATSPERG,KCNU1,OVGP1,ZP1,ZP2,ZP3	rs10067,rs16885577,rs2075520,rs2286428,rs2302182,rs2305925,rs2485319,rs2641348,rs3814747,rs489172,rs74676082,rs7825
R-HSA-167060	NGF processing	Signal Transduction	0.262052	NGF,PCSK5	rs2643325,rs2842480,rs3001772,rs6330
R-HSA-194306	Neurophilin interactions with VEGF and VEGFR	Signal Transduction	0.262052	NRP1,NRP2	rs2228638,rs849541
R-HSA-209563	Axonal growth stimulation	Signal Transduction	0.262052	NGF,NGFR	rs2072446,rs6330
R-HSA-209905	Catecholamine biosynthesis	Metabolism	0.262052	DDC,TH	rs6264,rs6356
R-HSA-5221030	TET1,2,3 and TDG demethylate DNA	Gene expression (Transcription)	0.262052	TET1,TET2	rs10823229,rs2454206
R-HSA-5603037	IRAK4 deficiency (TLR5)	Disease	0.262052	TLR10,TLR5	rs11466649,rs45528236,rs5744168,rs5744174,rs7512943
R-HSA-75944	Transcription from mitochondrial promoters	Gene expression (Transcription)	0.262052	MTERF1,POLRMT	rs10266424,rs2238549
R-HSA-8853383	Lysosomal oligosaccharide catabolism	Metabolism	0.262052	MAN2B1,MAN2B2	rs1054486,rs1054487,rs1133330,rs61733402
R-HSA-8941237	Invadopodia formation	Extracellular matrix organization	0.262052	ADAM15,ADAM19	rs10067096,rs2287749,rs6427128
R-HSA-8981373	Intestinal hexose absorption	Digestion and absorption	0.262052	RSC1A1,SLC2A2	rs3766163,rs5400
R-HSA-9036866	Expression and Processing of Neurotrophins	Signal Transduction	0.262052	NGF,PCSK5	rs2643325,rs2842480,rs3001772,rs6330
R-HSA-9652282	Drug-mediated inhibition of ERBB2 signaling	Signal Transduction	0.262052	ERBB2,HSP90AA1	rs1058808,rs1136201,rs8005905
R-HSA-9665230	Drug resistance in ERBB2 KD mutants	Disease	0.262052	ERBB2,HSP90AA1	rs1058808,rs1136201,rs8005905
R-HSA-9665233	Resistance of ERBB2 KD mutants to trastuzumab	Disease	0.262052	ERBB2,HSP90AA1	rs1058808,rs1136201,rs8005905
R-HSA-9665244	Resistance of ERBB2 KD mutants to sapitinib	Disease	0.262052	ERBB2,HSP90AA1	rs1058808,rs1136201,rs8005905
R-HSA-9665245	Resistance of ERBB2 KD mutants to tesevatinib	Disease	0.262052	ERBB2,HSP90AA1	rs1058808,rs1136201,rs8005905
R-HSA-9665246	Resistance of ERBB2 KD mutants to neratinib	Disease	0.262052	ERBB2,HSP90AA1	rs1058808,rs1136201,rs8005905
R-HSA-9665247	Resistance of ERBB2 KD mutants to osimertinib	Disease	0.262052	ERBB2,HSP90AA1	rs1058808,rs1136201,rs8005905
R-HSA-9665249	Resistance of ERBB2 KD mutants to afatinib	Disease	0.262052	ERBB2,HSP90AA1	rs1058808,rs1136201,rs8005905
R-HSA-9665250	Resistance of ERBB2 KD mutants to AEE788	Disease	0.262052	ERBB2,HSP90AA1	rs1058808,rs1136201,rs8005905
R-HSA-9665251	Resistance of ERBB2 KD mutants to lapatinib	Disease	0.262052	ERBB2,HSP90AA1	rs1058808,rs1136201,rs8005905
R-HSA-9665737	Drug resistance in ERBB2 TMD/JMD mutants	Disease	0.262052	ERBB2,HSP90AA1	rs1058808,rs1136201,rs8005905
R-HSA-198933	Immunoregulatory interactions between a Lymphoid and a non-Lymphoid cell	Immune System	0.267725	C3,CD19,CD200,CD200R1,CD300A,CD300E,CD300LD,CD300LF,CLEC2D,COL17A1,COL1A1,COL1A2,COL3A1,COLEC12,CRTAM,HLA-E,HLA-F,ICAM1,ICAM3,ICAM5,IFITM1,ITGA4,ITGAL,ITGB2,KIR3DL2,KLRB1,KLRC1,KLRD1,KLRK1,LILRA6,LILRB1,LILRB2,LILRB3,LILRB4,LILRB5,MICB,NCR1,NCR2,NPDC1,OSCAR,PILRA,PVR,RAET1E,SELL,SFTPD,SIGLEC1,SIGLEC10,SIGLEC12,SIGLEC6,SIGLEC9,SLAMF7,TREML2,TREML4	rs1047286,rs1056538,rs10772256,rs1131199,rs1132610,rs1135816,rs1143676,rs11668530,rs117009784,rs1264457,rs12975366,rs142582117,rs143311398,rs149121815,rs1516446,rs1657535,rs16914640,rs16982743,rs17116350,rs1736924,rs17697947,rs1799969,rs1800215,rs1800255,rs180865472,rs1859788,rs2005199,rs2034310,rs203710,rs2075803,rs2151910,rs2171509,rs2228615,rs2229569,rs2230199,rs2230433,rs2243639,rs2253849,rs2…
R-HSA-1810476	RIP-mediated NFkB activation via ZBP1	Immune System	0.270317	RELA,ZBP1	rs16981187,rs2073145,rs2865394,rs61759893
R-HSA-5656121	Translesion synthesis by POLI	DNA Repair	0.270317	POLI,REV3L	rs462779,rs8305
R-HSA-8934593	Regulation of RUNX1 Expression and Activity	Gene expression (Transcription)	0.270317	MOV10,TNRC6A	rs151095542,rs72770407,rs72770408
R-HSA-9018677	Biosynthesis of DHA-derived SPMs	Metabolism	0.270317	ALOX12,CYP2D6	rs1126667,rs1135840,rs16947
R-HSA-114508	Effects of PIP2 hydrolysis	Signal Transduction;Hemostasis	0.270883	DAGLB,DGKB,DGKG,PRKCQ	rs1004588,rs1055430,rs13239382,rs2236379,rs2303361
R-HSA-264876	Insulin processing	Metabolism of proteins	0.270883	EXOC6,EXOC7,MYO5A,SLC30A8	rs1043149,rs1326331,rs13266634,rs1724577
R-HSA-5654716	Downstream signaling of activated FGFR4	Signal Transduction	0.270883	FGFR4,KLB,PIK3CA,PLCG1	rs17618244,rs2228246,rs2230461,rs351855,rs376618,rs4975017,rs753381
R-HSA-76066	RNA Polymerase III Transcription Initiation From Type 2 Promoter	Gene expression (Transcription)	0.270883	BDP1,POLR2E,POLR3G,POLR3GL	rs12459404,rs1698063,rs1961760,rs2162986,rs3748043,rs3761967,rs41296198,rs6453014,rs6886336,rs715747,rs715748
R-HSA-164952	The role of Nef in HIV-1 replication and disease pathogenesis	Disease	0.273273	AP1B1,AP1G1,AP2S1,DOCK2	rs17646221,rs2857465,rs312185,rs904763
R-HSA-389957	Prefoldin mediated transfer of substrate to CCT/TriC	Metabolism of proteins	0.273273	CCT6B,CCT7,TUBA4A,VBP1	rs139247672,rs572013,rs7594971,rs931196,rs9635769
R-HSA-1368082	RORA activates gene expression	Circadian Clock	0.273943	CHD9,HELZ2	rs201218245,rs310631,rs310632,rs3743771,rs438363
R-HSA-6804114	TP53 Regulates Transcription of Genes Involved in G2 Cell Cycle Arrest	Gene expression (Transcription)	0.273943	AURKA,RBL1	rs1047972,rs147787006
R-HSA-9022699	MECP2 regulates neuronal receptors and channels	Gene expression (Transcription)	0.273943	GPRIN1,OPRM1	rs540825,rs6556276
R-HSA-8854518	AURKA Activation by TPX2	Cell Cycle	0.27623	AKAP9,ALMS1,AURKA,CCP110,CDK5RAP2,CEP131,CEP152,CEP164,CEP192,CEP70,CEP72,CNTRL,DYNC1H1,HAUS6,HMMR,HSP90AA1,NDE1,PCM1,PCNT,PLK4,SFI1,TUBA4A	rs1047972,rs1052161,rs1063242,rs10818503,rs10818504,rs11080618,rs12171042,rs148672807,rs1673607,rs16961560,rs17012739,rs1786263,rs201960644,rs2037814,rs2070425,rs2070426,rs2073376,rs2073380,rs208753,rs2305830,rs2466773,rs2659016,rs2839223,rs299295,rs35049837,rs3811740,rs4499304,rs474337,rs4836822,rs490262,rs4977493,rs573455,rs578208,rs62000999,rs62622380,rs6505780,rs6518289,rs6960867,rs6964587,rs…
R-HSA-432722	Golgi Associated Vesicle Biogenesis	Vesicle-mediated transport	0.278197	ACBD3,AP1B1,AP1G1,AP3B1,AP3S1,AP4B1,DTNBP1,GOLGB1,IGF2R,TGOLN2	rs1217401,rs17470454,rs2306120,rs2857465,rs33988592,rs3637,rs4240199,rs4247303,rs629849,rs6453373,rs7733604,rs904763
R-HSA-111932	CaMK IV-mediated phosphorylation of CREB	Signal Transduction	0.28061	CAMK2D,CAMKK1,CAMKK2,KPNA2	rs1132780,rs142968438,rs35367671,rs3817190,rs7214723
R-HSA-1250342	PI3K events in ERBB4 signaling	Signal Transduction	0.28061	BTC,NRG1,NRG3,PIK3CA	rs11938093,rs1884282,rs2230461,rs3924999
R-HSA-2161522	Abacavir transport and metabolism	Metabolism	0.28061	NT5C2,PCK1,SLC22A1,SLC22A2	rs10883841,rs1804160,rs316019,rs683369
R-HSA-419812	Calcitonin-like ligand receptors	Signal Transduction	0.28061	CALCA,CALCB,CALCR,CALCRL	rs1801197,rs5239,rs698577
R-HSA-5602498	MyD88 deficiency (TLR2/4)	Disease	0.28061	LY96,TLR1,TLR4,TLR6	rs4986790,rs4986791,rs5743618,rs5743810,rs6472812,rs756776247
R-HSA-5685939	HDR through MMEJ (alt-NHEJ)	DNA Repair	0.28061	NBN,PARP2,POLQ,XRCC1	rs1381057,rs1799782,rs1805794,rs25487,rs2682557,rs3093926,rs3218649,rs3218651,rs702017
R-HSA-5687613	Diseases associated with surfactant metabolism	Disease	0.28061	CSF2RA,SFTPB,SFTPD,SLC34A2	rs1130866,rs2243639,rs28722602,rs6448389,rs721917
R-HSA-975578	Reactions specific to the complex N-glycan synthesis pathway	Metabolism of proteins	0.28061	FUCA1,FUT3,FUT8,MAN2A2	rs13551,rs2106673,rs28362459,rs35949016,rs778986,rs812936
R-HSA-9619665	EGR2 and SOX10-mediated initiation of Schwann cell myelination	Developmental Biology	0.281196	ADGRG6,ADGRV1,DAG1,DRP2,LAMA2,LAMB1,LAMC1,PRX,SREBF2,UTRN	rs10037067,rs1262686,rs13157270,rs1534443,rs1878878,rs20556,rs20558,rs2131107,rs2228314,rs2229848,rs2247870,rs2366777,rs2366926,rs2366928,rs2438374,rs2438378,rs268671,rs268674,rs35710474,rs3816665,rs4916684,rs4916685,rs7066252
R-HSA-5696400	Dual Incision in GG-NER	DNA Repair	0.281723	CHD1L,DDB1,ERCC1,ERCC5,PARP2,POLE,POLE4	rs12366,rs17356233,rs2260655,rs3093926,rs3212986,rs4950394,rs5745066,rs9514066,rs9514067
R-HSA-74158	RNA Polymerase III Transcription	Gene expression (Transcription)	0.281723	BDP1,GTF3A,POLR2E,POLR3G,POLR3GL,SNAPC4,ZNF143	rs10743108,rs1218825,rs12459404,rs1698063,rs1961760,rs2162986,rs3748043,rs3761967,rs3812571,rs41296198,rs6453014,rs6886336,rs715747,rs715748
R-HSA-749476	RNA Polymerase III Abortive And Retractive Initiation	Gene expression (Transcription)	0.281723	BDP1,GTF3A,POLR2E,POLR3G,POLR3GL,SNAPC4,ZNF143	rs10743108,rs1218825,rs12459404,rs1698063,rs1961760,rs2162986,rs3748043,rs3761967,rs3812571,rs41296198,rs6453014,rs6886336,rs715747,rs715748
R-HSA-186712	Regulation of beta-cell development	Developmental Biology	0.283299	HNF1A,NEUROD1,NKX2-2,PAX4,PTF1A,SLC2A2,SNW1	rs1169288,rs1169305,rs176960,rs1800574,rs1801262,rs5400,rs712700,rs712701,rs7918487,rs8192563
R-HSA-375280	Amine ligand-binding receptors	Signal Transduction	0.283299	ADRA1D,ADRB1,DRD1,DRD3,HTR1B,HTR2A,HTR2C	rs130060,rs139908345,rs150684653,rs1801253,rs6280,rs6312,rs6318
R-HSA-197264	Nicotinamide salvaging	Metabolism	0.28601	CYP8B1,NAXE,PARP10,PARP4,PARP9,RNLS,SLC5A8	rs11544989,rs1372085,rs164365,rs1709189,rs1822135,rs2275660,rs2296545,rs28365795,rs34006803,rs4770684,rs60050811,rs7516274,rs80304851,rs9318536,rs9511259,rs9851180,rs9865715
R-HSA-5423646	Aflatoxin activation and detoxification	Metabolism	0.28601	ACY3,AKR7A3,DPEP1,DPEP2,GGT1,GGT5,GGT6	rs1126464,rs11657054,rs1738023,rs1738025,rs202133451,rs2231198,rs2275984,rs255051,rs7215121,rs948445
R-HSA-8963898	Plasma lipoprotein assembly	Transport of small molecules	0.28601	A2M,ABCA1,APOA4,APOB,APOC1,MTTP,PRKACG	rs2066714,rs2066715,rs226405,rs2306985,rs3730386,rs5104,rs568413,rs584542,rs676210,rs679899,rs72654453
R-HSA-8964038	LDL clearance	Transport of small molecules	0.28601	AP2S1,APOB,CES3,LDLRAP1,LIPA,NPC1,PCSK9	rs11591147,rs1727,rs17468739,rs1788799,rs1805082,rs2070845,rs312185,rs505151,rs568413,rs584542,rs61743167,rs6687605,rs676210,rs679899
R-HSA-8955332	Carboxyterminal post-translational modifications of tubulin	Metabolism of proteins	0.288624	AGBL1,AGBL2,AGBL3,TTLL10,TTLL11,TTLL12,TTLL2,TTLL3,TTLL5,TTLL6,TTLL8,TUBA3E,TUBA4A,TUBA4B	rs10208844,rs111751804,rs1133834,rs12286721,rs13374146,rs2274791,rs2303345,rs34074034,rs41266331,rs4236655,rs61739953,rs61742319,rs73459659,rs75842407,rs7594971,rs8028043,rs909545,rs9628315
R-HSA-5619084	ABC transporter disorders	Disease	0.292583	ABCA1,ABCA12,ABCB11,ABCC2,ABCC6,ABCG5,ABCG8,CFTR,KCNJ11,PSMB1,PSMB3,PSMD13,PSMD2,PSMD9,PSME2	rs1045288,rs11545169,rs12717,rs12931472,rs14259,rs2066714,rs2066715,rs213950,rs2230681,rs2287622,rs4148211,rs4907,rs5215,rs5219,rs6416668,rs6544718,rs6720173,rs7146672,rs7560008,rs927344
R-HSA-446193	Biosynthesis of the N-glycan precursor (dolichol lipid-linked oligosaccharide, LLO) and transfer to a nascent protein	Metabolism of proteins	0.293455	ALG10B,ALG11,ALG12,ALG6,ALG8,AMDHD2,DPM2,GLB1,GMPPB,NEU3,NEU4,ST3GAL5,ST6GAL2,ST6GALNAC3,ST8SIA6	rs11236283,rs1138484,rs11545301,rs1184626,rs1466685,rs148567595,rs34558933,rs3742289,rs3922872,rs4302331,rs45462798,rs4630153,rs6582584,rs665278,rs7637099,rs7997
R-HSA-5683826	Surfactant metabolism	Metabolism of proteins	0.294175	ADGRF5,CSF2RA,CTSH,DMBT1,NAPSA,P2RY2,SFTPB,SFTPD,SLC34A2,TTF1	rs1036938,rs1130866,rs2243639,rs2511241,rs28722602,rs3013236,rs3739914,rs3741156,rs547499,rs586024,rs6448389,rs676314,rs721917,rs8999,rs9395218
R-HSA-1839124	FGFR1 mutant receptor activation	Disease	0.304068	BCR,CNTRL,CUX1,MYO18A,PIK3CA	rs10818503,rs10818504,rs140504,rs148672807,rs2230461,rs782150063,rs803064,rs8076604
R-HSA-2122948	Activated NOTCH1 Transmits Signal to the Nucleus	Signal Transduction	0.304068	DLK1,JAG2,MIB2,NEURL1,PSENEN	rs1057744,rs11191737,rs12755088,rs6575799,rs7418389,rs777729315
R-HSA-382556	ABC-family proteins mediated transport	Transport of small molecules	0.304951	ABCA10,ABCA12,ABCA2,ABCA4,ABCA5,ABCA6,ABCA7,ABCA9,ABCB5,ABCC2,ABCC6,ABCG5,ABCG8,CFTR,KCNJ11,PSMB1,PSMB3,PSMD13,PSMD2,PSMD9,PSME2	rs1045288,rs11545169,rs12717,rs12931472,rs14259,rs1860447,rs213950,rs2230681,rs2301641,rs2302134,rs2302294,rs3112831,rs3745842,rs3752246,rs3764645,rs4147934,rs4148211,rs4907,rs4968839,rs4968849,rs5215,rs5219,rs536009,rs557491,rs61751399,rs6416668,rs6461515,rs6544718,rs6720173,rs7146672,rs7212506,rs7560008,rs908828,rs927344,rs9909216
R-HSA-977606	Regulation of Complement cascade	Immune System	0.304951	C1S,C3,C4BPA,C5,C5AR1,C6,C7,C8A,C8B,C8G,C9,CD19,CFB,CFH,CFHR2,CFHR4,CPB2,CPN2,CR1,CR2,VTN	rs1013579,rs1047286,rs1061170,rs1063499,rs10801578,rs11437594,rs11711157,rs11880097,rs12146727,rs12614,rs143908758,rs17300936,rs17611,rs17612,rs17615,rs17616,rs17617,rs1801033,rs1926447,rs2230199,rs2296160,rs2904880,rs3732477,rs3733801,rs3742264,rs41257904,rs4308977,rs4467185,rs4844573,rs4844609,rs4974538,rs700233,rs704,rs7417769,rs7850844
R-HSA-2022870	Chondroitin sulfate biosynthesis	Metabolism	0.305414	CHPF,CHPF2,CHST15,CHST3,CHSY3,CSGALNACT1,VCAN	rs160278,rs2015018,rs34639461,rs3740129,rs375779152,rs6436155,rs7017776
R-HSA-416572	Sema4D induced cell migration and growth-cone collapse	Developmental Biology	0.305414	ARHGEF11,ERBB2,LIMK2,MYH11,MYH9,ROCK2,SEMA4D	rs1058808,rs1136201,rs11526468,rs13295305,rs147122501,rs201960644,rs2230774,rs2269529,rs5997917,rs945508
R-HSA-1251985	Nuclear signaling by ERBB4	Signal Transduction	0.305927	BTC,GFAP,NRG1,NRG3,PSENEN	rs11938093,rs1884282,rs3744473,rs3826425,rs3924999,rs777729315,rs78994946
R-HSA-5656169	Termination of translesion DNA synthesis	DNA Repair	0.305927	POLE,POLE4,POLI,TRIM25,USP10	rs12366,rs1862792,rs205498,rs5745066,rs8305
R-HSA-9024446	NR1H2 and NR1H3-mediated signaling	Signal Transduction	0.3102	ABCA1,ABCG5,ABCG8,APOC1,CETP,EEPD1,FABP6,KDM3A,MOV10,NCOR2,NR1H2,NR1H3,PCK1,SCD,TNRC6A	rs1130435,rs151095542,rs1804160,rs196586,rs196594,rs201324168,rs2030259,rs2066714,rs2066715,rs2167079,rs2229840,rs2234970,rs4148211,rs5882,rs6544718,rs6720173,rs676314,rs72654453,rs72770407,rs72770408
R-HSA-2467813	Separation of Sister Chromatids	Cell Cycle	0.310388	AHCTF1,AURKB,BIRC5,CENPF,CENPN,CENPO,CENPP,CENPQ,CENPU,CLIP1,DYNC1H1,ESPL1,INCENP,ITGB3BP,KIF18A,KIF2B,KNL1,KNTC1,MAD1L1,NDC80,NDE1,NSL1,NUF2,NUP160,NUP43,PSMB1,PSMB3,PSMD13,PSMD2,PSMD9,PSME2,SEH1L,SKA1,SPC25,SPDL1,TUBA3E,TUBA4A,TUBA4B,WAPL,ZWILCH,ZWINT	rs10120210,rs10208844,rs1045288,rs10458896,rs1056685,rs1059476,rs10887621,rs11071896,rs1110719,rs1129167,rs11545169,rs11802875,rs11837038,rs11858113,rs12410563,rs12717,rs12911738,rs1318648,rs14259,rs145446416,rs1550116,rs15702,rs16970911,rs17747633,rs1801368,rs201960644,rs2071214,rs2230681,rs2241666,rs2277283,rs2412541,rs2549887,rs335524,rs34758505,rs34860658,rs3743503,rs3777084,rs3797713,rs38038…
R-HSA-211897	Cytochrome P450 - arranged by substrate type	Metabolism	0.31051	CYP11B2,CYP2A6,CYP2A7,CYP2B6,CYP2D6,CYP39A1,CYP4A22,CYP4F11,CYP4F2,CYP4V2,CYP8B1,TBXAS1	rs1055138,rs1060463,rs10789501,rs1135840,rs12192544,rs12564525,rs16947,rs17161199,rs1809810,rs2056899,rs2108622,rs3211371,rs4539,rs5768,rs75152309,rs7761731,rs8104361,rs9865715
R-HSA-1234158	Regulation of gene expression by Hypoxia-inducible Factor	Cellular responses to external stimuli	0.311373	HIF3A	rs3764609
R-HSA-1433617	Regulation of signaling by NODAL	Developmental Biology	0.311373	NODAL	rs1904589
R-HSA-2586552	Signaling by Leptin	Signal Transduction	0.311373	LEPR	rs1137101
R-HSA-3371378	Regulation by c-FLIP	Programmed Cell Death	0.311373	TNFRSF10B	rs13265018
R-HSA-5218900	CASP8 activity is inhibited	Programmed Cell Death	0.311373	TNFRSF10B	rs13265018
R-HSA-5625970	RHO GTPases activate KTN1	Signal Transduction	0.311373	KLC1	rs861539
R-HSA-629594	Highly calcium permeable postsynaptic nicotinic acetylcholine receptors	Neuronal System	0.311373	CHRNA9	rs10009228
R-HSA-69416	Dimerization of procaspase-8	Programmed Cell Death	0.311373	TNFRSF10B	rs13265018
R-HSA-9014325	TICAM1,TRAF6-dependent induction of TAK1 complex	Immune System	0.311373	TAB3	rs5927629
R-HSA-9645460	Alpha-protein kinase 1 signaling pathway	Immune System	0.311373	TAB3	rs5927629
R-HSA-2514859	Inactivation, recovery and regulation of the phototransduction cascade	Signal Transduction	0.312689	CNGA1,CNGB1,GRK4,GUCA1A,GUCY2D,GUCY2F,PDE6B,PRKCA,PRKCQ,RGS9BP,SAG	rs1024323,rs1046974,rs1046976,rs10902758,rs1132156,rs13336595,rs147593839,rs2236379,rs259290,rs2960306,rs502209,rs61749665,rs6504459,rs7565275,rs7693648
R-HSA-202733	Cell surface interactions at the vascular wall	Hemostasis	0.315348	APOB,CD44,CD48,CEACAM5,CEACAM6,COL1A1,COL1A2,EPCAM,FCAMR,FN1,GRB7,GYPA,GYPB,IGLL1,ITGA3,ITGA4,ITGAL,ITGAM,ITGAV,ITGAX,ITGB2,ITGB3,MERTK,OLR1,PIK3CA,PLCG1,PSG1,PSG11,PSG3,PSG4,PSG5,PSG6,SDC1,SDC4,SELE,SELL,SELP,SIRPG,SLC16A1,TEK,TGFB1,TNFRSF10B	rs10205485,rs10414166,rs1049434,rs1058285,rs11053646,rs1126497,rs1132783,rs1135901,rs1143676,rs1143678,rs1143683,rs11548735,rs1250209,rs13027171,rs13265018,rs139340161,rs139559004,rs141810038,rs143301512,rs1467558,rs1800215,rs1800470,rs2228246,rs2228384,rs2229569,rs2230433,rs2230461,rs2230616,rs2295615,rs2353115,rs235330,rs2952142,rs3170216,rs3198831,rs3859474,rs42524,rs4449373,rs4656926,rs5368,r…
R-HSA-1475029	Reversible hydration of carbon dioxide	Metabolism	0.315799	CA6	rs2274327,rs2274328
R-HSA-2197563	NOTCH2 intracellular domain regulates transcription	Signal Transduction	0.315799	GZMB	rs8192917
R-HSA-389359	CD28 dependent Vav1 pathway	Immune System	0.315799	CD86	rs1129055,rs2681417
R-HSA-418359	Reduction of cytosolic Ca++ levels	Hemostasis	0.315799	SLC8A3	rs34816272
R-HSA-5578768	Physiological factors	Muscle contraction	0.315799	CORIN	rs11934749
R-HSA-6803211	TP53 Regulates Transcription of Death Receptors and Ligands	Gene expression (Transcription)	0.315799	TNFRSF10B	rs13265018
R-HSA-8866907	Activation of the TFAP2 (AP-2) family of transcription factors	Gene expression (Transcription)	0.315799	CITED1	rs3012627
R-HSA-9020558	Interleukin-2 signaling	Immune System	0.315799	PTK2B	rs751019
R-HSA-9027276	Erythropoietin activates Phosphoinositide-3-kinase (PI3K)	Signal Transduction	0.315799	PIK3CA	rs2230461
R-HSA-9614399	Regulation of localization of FOXO transcription factors	Gene expression (Transcription)	0.315799	FOXO6	rs12092825,rs4359027
R-HSA-9634600	Regulation of glycolysis by fructose 2,6-bisphosphate metabolism	Metabolism	0.315799	PRKACG	rs3730386
R-HSA-9664420	Killing mechanisms	Disease	0.315799	CYBA	rs4673
R-HSA-9673324	WNT5:FZD7-mediated leishmania damping	Disease	0.315799	CYBA	rs4673
R-HSA-375276	Peptide ligand-binding receptors	Signal Transduction	0.31982	ACKR1,ACKR2,AGT,BDKRB2,C3,C5,C5AR1,CCL22,CCL23,CCRL2,CXCL16,F2RL1,FPR1,GALR1,GPER1,GPR37L1,GRP,HCRTR2,INSL3,INSL5,KISS1,KISS1R,KNG1,MCHR1,MLN,NMB,NMS,NMUR2,NPSR1,NTSR1,NTSR2,OPRD1,OPRL1,OPRM1,PRLHR,PYY,QRFPR,RLN3,RXFP2,RXFP4,SSTR5,TACR2,XCR1	rs1003645,rs1042114,rs1046248,rs1047286,rs1050998,rs1051168,rs1058046,rs1062557,rs11544331,rs11880097,rs133072,rs13411940,rs1363422,rs13962,rs147418211,rs1613448,rs1656922,rs169068,rs17076657,rs17611,rs17612,rs1895245,rs200413077,rs2152051,rs2229170,rs2230199,rs2277680,rs2281820,rs229969,rs2302310,rs2653349,rs3204849,rs324981,rs350132,rs3795595,rs4359426,rs4431000,rs4467185,rs4762,rs4889,rs495853…
R-HSA-69275	G2/M Transition	Cell Cycle	0.320206	AKAP9,ALMS1,AURKA,BTRC,CCNA2,CCP110,CDK5RAP2,CDK7,CDKN1A,CENPF,CEP131,CEP152,CEP164,CEP192,CEP70,CEP72,CNTRL,DYNC1H1,FBXL18,GTSE1,HAUS6,HMMR,HSP90AA1,LIN37,LIN54,NDE1,OPTN,PCM1,PCNT,PLK4,PPP2R3B,PSMB1,PSMB3,PSMD13,PSMD2,PSMD9,PSME2,SFI1,TUBA3E,TUBA4A,TUBA4B,TUBG2,TUBGCP6	rs10208844,rs1031639,rs1045288,rs1046097,rs1047972,rs1052161,rs1063242,rs10818503,rs10818504,rs11080618,rs11545169,rs12171042,rs12717,rs140054,rs14259,rs148672807,rs1673607,rs16961560,rs17012739,rs170758,rs1786263,rs201960644,rs2037814,rs2070425,rs2070426,rs2073376,rs2073380,rs208753,rs2230681,rs2305830,rs2395655,rs2466773,rs2659016,rs2839223,rs28566736,rs2972388,rs299295,rs335524,rs35049837,rs35…
R-HSA-1606322	ZBP1(DAI) mediated induction of type I IFNs	Immune System	0.321022	NLRP4,RELA,ZBP1	rs16981187,rs2073145,rs2865394,rs441827,rs61759893
R-HSA-164938	Nef-mediates down modulation of cell surface receptors by recruiting them to clathrin adapters	Disease	0.321022	AP1B1,AP1G1,AP2S1	rs2857465,rs312185,rs904763
R-HSA-190872	Transport of connexons to the plasma membrane	Vesicle-mediated transport	0.321022	TUBA3E,TUBA4A,TUBA4B	rs10208844,rs7594971
R-HSA-202430	Translocation of ZAP-70 to Immunological synapse	Immune System	0.321022	HLA-DPB1,HLA-DRA,PTPN22	rs14362,rs2476601,rs7192
R-HSA-5627123	RHO GTPases activate PAKs	Signal Transduction	0.321022	MYH11,MYH9,MYLK	rs147122501,rs201960644,rs2269529,rs9833275,rs9840993
R-HSA-6807004	Negative regulation of MET activity	Signal Transduction	0.321022	HGS,LRIG1,PTPRJ	rs1403625,rs1403626,rs332373,rs332374,rs4752904,rs8066889
R-HSA-8849932	Synaptic adhesion-like molecules	Neuronal System	0.321022	PTPRD,PTPRS,RTN3	rs4807697,rs542998,rs72694737
R-HSA-9617324	Negative regulation of NMDA receptor-mediated neuronal transmission	Neuronal System	0.321022	ACTN2,CAMK2D,PPM1F	rs11355106,rs35367671,rs9610645
R-HSA-6785807	Interleukin-4 and Interleukin-13 signaling	Immune System	0.322846	BIRC5,CCL22,CDKN1A,COL1A2,F13A1,FN1,HSP90AA1,HSP90B1,ICAM1,IL13,IL1A,IL23R,ITGAM,ITGAX,ITGB2,LAMA5,MMP3,MMP9,OPRD1,OPRM1,RORC,TGFB1,TNFRSF1B	rs1042114,rs1061622,rs1143678,rs1143683,rs116891695,rs1250209,rs139559004,rs17561,rs17576,rs17577,rs1799969,rs1800470,rs1884444,rs200531029,rs20541,rs2071214,rs2250889,rs235330,rs2395655,rs2427283,rs2427284,rs2427286,rs3024477,rs3737137,rs3810548,rs42524,rs4359426,rs4925229,rs540825,rs5491,rs5498,rs5988,rs6143021,rs679620,rs7530511,rs8005905,rs944895
R-HSA-198753	ERK/MAPK targets	Signal Transduction;Immune System	0.323469	DUSP7,RPS6KA2,RPS6KA5	rs201610483,rs202010878,rs9347162,rs943687
R-HSA-71403	Citric acid cycle (TCA cycle)	Metabolism	0.323469	MDH2,ME3,SUCLG2	rs10256,rs1042780,rs6720,rs902320,rs902321
R-HSA-204005	COPII-mediated vesicle transport	Metabolism of proteins;Vesicle-mediated transport	0.325185	CTSC,F5,GOSR2,LMAN1,SCFD1,SEC16A,SEC16B,SEC23A,SEC23IP,SERPINA1,STX17,TRAPPC10,TRAPPC5	rs148955366,rs197922,rs2071152,rs217086,rs229150,rs2298711,rs2475298,rs3812594,rs3888798,rs41305451,rs591120,rs6019,rs6025,rs6952,rs709932,rs8018720,rs842192
R-HSA-381070	IRE1alpha activates chaperones	Metabolism of proteins	0.325687	ADD1,DDX11,EXTL1,GOSR2,PDIA6,SSR1,WFS1,WIPI1,XBP1	rs150966927,rs1801212,rs197922,rs2736831,rs4807,rs4961,rs4963,rs5762809,rs62387870,rs734312,rs883541
R-HSA-2022857	Keratan sulfate degradation	Metabolism	0.332656	ACAN,GLB1,HEXA,HEXB,OMD	rs1126823,rs1800431,rs34860658,rs4302331,rs4932439,rs7637099,rs820878
R-HSA-2564830	Cytosolic iron-sulfur cluster assembly	Metabolism	0.332656	BRIP1,MMS19,NDOR1,NUBP2,RTEL1	rs1065656,rs113809617,rs2275586,rs3208008,rs344359,rs3740526,rs4986764
R-HSA-2892247	POU5F1 (OCT4), SOX2, NANOG activate genes related to proliferation	Developmental Biology	0.332656	DPPA4,EPHA1,POU5F1,SALL1,SALL4	rs3130932,rs3762648,rs4614723,rs4725617,rs6126344,rs6967117
R-HSA-75205	Dissolution of Fibrin Clot	Hemostasis	0.332656	HRG,PLAU,SERPINB2,SERPINB6,SERPINF2	rs1042464,rs1057335,rs2227564,rs2295769,rs6098,rs9898
R-HSA-2453902	The canonical retinoid cycle in rods (twilight vision)	Signal Transduction	0.332947	ABCA4,CYP4V2,HSD17B6,MYO7A,NAPEPLD,RDH8,STRA6,TTR	rs1055138,rs1644731,rs1800458,rs2276288,rs2277339,rs3112831,rs3181009,rs61751399,rs736118,rs948962
R-HSA-8935690	Digestion	Digestion and absorption	0.332947	CHIA,CHIT1,GUCY2C,LCT,LIPF,MGAM,PNLIPRP1,SI	rs1065761,rs11197744,rs1420635,rs1726866,rs2256721,rs2275253,rs2297950,rs2322659,rs2960746,rs4855271,rs4954449,rs814628,rs9283633,rs9290264
R-HSA-532668	N-glycan trimming in the ER and Calnexin/Calreticulin cycle	Metabolism of proteins	0.333203	EDEM2,ENGASE,MAN1B1,MARCH6,MOGS,UGGT2	rs1063588,rs12937557,rs146197042,rs2268416,rs3746429,rs816142,rs968733
R-HSA-446728	Cell junction organization	Cell-Cell communication	0.334655	AFDN,CDH11,CDH12,CDH13,CDH15,CDH17,CDH24,CDH4,CDH9,CLDN16,CLDN23,CLDN7,COL17A1,DST,ITGB4,JUP,KRT5,LAMA3,LIMS2,MPP5,NECTIN1,PARVB,PATJ,PLEC,PVR,PXN,SDK1	rs1007863,rs1051623,rs1051624,rs1126821,rs1134767,rs1154233,rs11549949,rs11549950,rs116261083,rs11756977,rs11758339,rs11978101,rs12548737,rs17116350,rs181892289,rs192869579,rs203710,rs2243518,rs2287359,rs2288466,rs2288467,rs2498982,rs2799627,rs3214506,rs35213,rs368234054,rs4371716,rs4562,rs4712138,rs4767884,rs4782724,rs6142884,rs61744208,rs641615,rs6459166,rs7002002,rs7516332,rs75791347,rs7940667…
R-HSA-442755	Activation of NMDA receptors and postsynaptic events	Neuronal System	0.338441	ACTN2,APBA1,CAMK2D,CAMKK1,CAMKK2,GRIN3A,GRIN3B,KIF17,KPNA2,NRG1,PPM1F,PRKACG,PRKAG2,PRKAG3,PRKAR1A,RPS6KA2,TUBA3E,TUBA4A,TUBA4B	rs10208844,rs10989591,rs1132780,rs11355106,rs142968438,rs199844166,rs2296225,rs2302234,rs2907373,rs34788368,rs35367671,rs3730386,rs3817190,rs3924999,rs522496,rs631357,rs692243,rs7214723,rs7594971,rs78914045,rs9347162,rs943687,rs9610645,rs9648725
R-HSA-9029569	NR1H3 & NR1H2 regulate gene expression linked to cholesterol transport and efflux	Signal Transduction	0.340544	ABCA1,ABCG5,ABCG8,APOC1,CETP,EEPD1,KDM3A,MOV10,NCOR2,NR1H2,NR1H3,TNRC6A	rs151095542,rs196586,rs196594,rs201324168,rs2030259,rs2066714,rs2066715,rs2167079,rs2229840,rs4148211,rs5882,rs6544718,rs6720173,rs676314,rs72654453,rs72770407,rs72770408
R-HSA-373760	L1CAM interactions	Developmental Biology	0.34185	ALCAM,ANK3,AP2S1,CHL1,CNTN2,EGFR,ITGA1,ITGA2B,ITGAV,ITGB3,KIF4B,LAMA1,LAMB1,LAMC1,NRCAM,NRP1,NRP2,RPS6KA2,RPS6KA4,RPS6KA5,SCN10A,SCN1A,SCN1B,SCN4A,SCN7A,SCN9A,SPTA1,SPTB,SPTBN2,SPTBN4,SPTBN5,TUBA3E,TUBA4A,TUBA4B,VAV2	rs10208844,rs1044243,rs10821668,rs1197665,rs1197683,rs1210795,rs12442525,rs12593397,rs12607841,rs13060847,rs1456235,rs1499280,rs17180350,rs17857342,rs201610483,rs20556,rs20558,rs2058194,rs2227983,rs2228638,rs2229866,rs2230616,rs2275697,rs2298771,rs2482965,rs312185,rs35710474,rs41268673,rs4930388,rs506028,rs55742440,rs5911,rs5918,rs602990,rs607230,rs61733984,rs61750839,rs6504191,rs6580126,rs659924…
R-HSA-211859	Biological oxidations	Metabolism	0.344139	AADAC,ACSM2A,ACSS1,ACY3,ADH1B,ADH4,ADH6,AIP,AKR7A3,ALDH1B1,ALDH3A1,CBR3,CES3,CYP11B2,CYP2A6,CYP2A7,CYP2B6,CYP2D6,CYP39A1,CYP4A22,CYP4F11,CYP4F2,CYP4V2,CYP8B1,DPEP1,DPEP2,EPHX1,FMO3,GGT1,GGT5,GGT6,GSTA2,GSTA5,GSTM1,GSTM2,GSTO1,GSTZ1,MARC1,MTR,MTRR,N6AMT1,NAT2,NQO2,OPLAH,PTGS1,SLC26A2,SULT1A1,SULT1A2,TBXAS1,UGT1A10,UGT1A7,UGT1A8,UGT1A9,UGT2A1,UGT2A2,UGT2A3,UGT2B10,UGT2B15,UGT2B28,UGT2B7,UGT3A1	rs1042597,rs1046428,rs1051740,rs1055138,rs1060463,rs1065411,rs1070895,rs10789501,rs1126464,rs1126671,rs1135840,rs1143684,rs11509438,rs11657054,rs1208,rs12192544,rs1229984,rs1236913,rs12564525,rs13128286,rs1347046,rs16947,rs17161199,rs1738023,rs1738025,rs17868323,rs1799930,rs1801030,rs1801394,rs1803155,rs1805087,rs1809810,rs1902023,rs1997607,rs201775548,rs202133451,rs2056899,rs2108622,rs2180314,rs…
R-HSA-1638091	Heparan sulfate/heparin (HS-GAG) metabolism	Metabolism	0.348269	B3GAT2,GLB1,GLCE,GPC4,GUSB,HPSE,HPSE2,HS3ST2,HS3ST4,HS3ST6,HSPG2,IDUA,NAGLU,SDC1,SDC4,SGSH,VCAN	rs10205485,rs1048369,rs10883100,rs11099592,rs1129980,rs160278,rs1874792,rs189013090,rs2228384,rs2291827,rs2943336,rs337285,rs3736360,rs3755955,rs3865014,rs4302331,rs576516,rs6831280,rs7503034,rs7637099,rs8055325,rs86312,rs897471,rs9530,rs989994
R-HSA-5693607	Processing of DNA double-strand break ends	DNA Repair	0.348445	ABRAXAS1,ATM,ATR,BARD1,BRIP1,CCNA2,CHEK1,CLSPN,DNA2,EXO1,NBN,RAD17,RMI1,RMI2,RNF168,SIRT6,TIMELESS,TIPIN,TOPBP1,WRN	rs1045051,rs1047840,rs1048108,rs11640138,rs12642536,rs1635498,rs1776148,rs1801195,rs1805794,rs187660163,rs1982151,rs2227928,rs2229571,rs3192149,rs34124242,rs352493,rs3796129,rs429744,rs438289,rs4986764,rs506504,rs659243,rs735943,rs7537203,rs769242,rs774027,rs774047,rs9806123
R-HSA-2995410	Nuclear Envelope (NE) Reassembly	Cell Cycle	0.352004	AHCTF1,ANKLE2,IST1,LBR,NUP160,NUP205,NUP43,NUP58,NUP62,SEH1L,TMPO,TUBA3E,TUBA4A,TUBA4B,VRK2	rs10208844,rs1051061,rs1062798,rs10781634,rs1132375,rs11556093,rs12410563,rs145446416,rs2230419,rs3816605,rs61747555,rs6505776,rs7133258,rs7594971,rs7810767
R-HSA-2219528	PI3K/AKT Signaling in Cancer	Disease	0.358017	BTC,CASP9,CD19,CD86,CDKN1A,EGFR,ERBB2,ERBB3,ESR2,FGFR4,FOXO6,KLB,NRG1,NRG3,PDGFRA,PIK3AP1,PIK3CA,PIK3R3,PRR5,RICTOR,STRN	rs1052576,rs1058808,rs1129055,rs1136201,rs11938093,rs12092825,rs17618244,rs1884282,rs2043112,rs2227983,rs2230461,rs2395655,rs2681417,rs2904880,rs351855,rs35597368,rs35700578,rs3748229,rs376618,rs3924999,rs4359027,rs4975017,rs763213,rs773123,rs785467,rs80243841
R-HSA-110313	Translesion synthesis by Y family DNA polymerases bypasses lesions on DNA template	DNA Repair	0.359019	POLE,POLE4,POLI,REV3L,SPRTN,TRIM25,USP10	rs12366,rs1862792,rs205498,rs2437150,rs462779,rs5745066,rs8305
R-HSA-6803205	TP53 regulates transcription of several additional cell death genes whose specific roles in p53-dependent apoptosis remain uncertain	Gene expression (Transcription)	0.359494	BCL2L14,BIRC5,PERP,RABGGTA,TP53I3	rs10209238,rs2071214,rs2302685,rs648802,rs729421
R-HSA-191273	Cholesterol biosynthesis	Metabolism	0.362513	ACAT2,FDFT1,LBR,LSS	rs2230419,rs2254524,rs25683,rs4731
R-HSA-203927	MicroRNA (miRNA) biogenesis	Gene expression (Transcription)	0.362513	BCDIN3D,DROSHA,POLR2A,POLR2E	rs11169172,rs12459404,rs143608766,rs4344809,rs55656741
R-HSA-429947	Deadenylation of mRNA	Metabolism of RNA	0.362513	EIF4B,EIF4G1,PAN2,TNKS1BP1	rs13319149,rs146008363,rs1918496,rs2178403,rs4939134
R-HSA-211976	Endogenous sterols	Metabolism	0.364266	CYP11B2,CYP39A1,CYP4V2,CYP8B1	rs1055138,rs12192544,rs4539,rs7761731,rs9865715
R-HSA-3238698	WNT ligand biogenesis and trafficking	Signal Transduction	0.364266	TMED5,WNT16,WNT8B,WNT9B	rs1060622,rs2707466,rs2908004,rs3793771,rs4968281
R-HSA-77387	Insulin receptor recycling	Signal Transduction	0.364266	ATP6V0A4,ATP6V1B1,ATP6V1C2,TCIRG1	rs10258719,rs1198849,rs17720303,rs36027301
R-HSA-901042	Calnexin/calreticulin cycle	Metabolism of proteins	0.364266	EDEM2,MAN1B1,MARCH6,UGGT2	rs146197042,rs3746429,rs816142,rs968733
R-HSA-453274	Mitotic G2-G2/M phases	Cell Cycle	0.36462	AKAP9,ALMS1,AURKA,BTRC,CCNA2,CCP110,CDK5RAP2,CDK7,CDKN1A,CENPF,CEP131,CEP152,CEP164,CEP192,CEP70,CEP72,CNTRL,DYNC1H1,E2F1,FBXL18,GTSE1,HAUS6,HMMR,HSP90AA1,LIN37,LIN54,NDE1,OPTN,PCM1,PCNT,PLK4,PPP2R3B,PSMB1,PSMB3,PSMD13,PSMD2,PSMD9,PSME2,SFI1,TUBA3E,TUBA4A,TUBA4B,TUBG2,TUBGCP6	rs10208844,rs1031639,rs1045288,rs1046097,rs1047972,rs1052161,rs1063242,rs10818503,rs10818504,rs11080618,rs11545169,rs12171042,rs12717,rs140054,rs14259,rs148672807,rs1673607,rs16961560,rs17012739,rs170758,rs1786263,rs201960644,rs2037814,rs2070425,rs2070426,rs2073376,rs2073380,rs208753,rs2230681,rs2305830,rs2395655,rs2466773,rs2659016,rs2839223,rs28566736,rs2972388,rs299295,rs3213176,rs335524,rs350…
R-HSA-8856825	Cargo recognition for clathrin-mediated endocytosis	Vesicle-mediated transport	0.366664	AAK1,AP2S1,APOB,BTC,CFTR,CLTCL1,DAB2,EGFR,EPN2,FCHO2,HGS,IGF2R,ITSN2,KIAA0319,LDLRAP1,LRP2,SLC18A3,STON2,SYT11,SYT8,TF,TGOLN2	rs11386977,rs11938093,rs185435,rs2075252,rs213950,rs2227983,rs2229263,rs2241621,rs2292474,rs2303291,rs2692696,rs312185,rs3637,rs3733801,rs3741231,rs41281481,rs4240199,rs4247303,rs4576240,rs568413,rs584542,rs629849,rs6587220,rs6687605,rs6715776,rs676210,rs679899,rs8066889,rs8187730,rs822522
R-HSA-1482788	Acyl chain remodelling of PC	Metabolism	0.371959	LPCAT1,LPCAT2,PLA2G2D,PLA2G3,PLA2G4A,PLA2G4F,PLB1,PLBD1,TMEM86B	rs10419308,rs1141509,rs11681826,rs1356410,rs1600,rs2199619,rs2232176,rs2307198,rs35452723,rs4644955,rs584367,rs7957558,rs837550
R-HSA-8982491	Glycogen metabolism	Metabolism	0.371959	GAA,GBE1,GYG2,GYS2,PGM1,PGM2L1,PHKB,PYGB,PYGM	rs11208257,rs1126690,rs1126728,rs11797037,rs200836150,rs2172397,rs2227891,rs2228976,rs2229519,rs2306180,rs2306734,rs536561941,rs592644
R-HSA-174577	Activation of C3 and C5	Immune System	0.377114	C3,C5,CFB	rs1047286,rs12614,rs17611,rs17612,rs2230199
R-HSA-196843	Vitamin B2 (riboflavin) metabolism	Metabolism	0.377114	SLC52A1,SLC52A2,SLC52A3	rs346822,rs3746804,rs61746974
R-HSA-2142712	Synthesis of 12-eicosatetraenoic acid derivatives	Metabolism	0.377114	ALOX12,ALOXE3,GPX1	rs1050450,rs1126667,rs3027232
R-HSA-447038	NrCAM interactions	Developmental Biology	0.377114	CNTN2,NRCAM,NRP2	rs2229866,rs2275697,rs6958498,rs849541
R-HSA-6814848	Glycerophospholipid catabolism	Metabolism	0.377114	ENPP6,GDPD5,PNPLA7	rs11137410,rs1891627,rs1891630,rs4479748,rs4962237,rs571353
R-HSA-451927	Interleukin-2 family signaling	Immune System	0.383095	CSF2,CSF2RA,HAVCR2,IL15RA,IL3,PIK3CA,PIK3R3,PTK2B	rs1036199,rs2228059,rs2230461,rs25882,rs28722602,rs40401,rs751019,rs785467
R-HSA-6811438	Intra-Golgi traffic	Vesicle-mediated transport	0.383095	ALPP,COG1,COG3,COG4,CUX1,GOLGA5,GOSR2,MAN2A2	rs1026128,rs1040835,rs13026692,rs197922,rs2106673,rs2274285,rs3931036,rs782150063,rs803064
R-HSA-1170546	Prolactin receptor signaling	Immune System	0.384011	BTRC,GHR	rs4151060,rs6180
R-HSA-3772470	Negative regulation of TCF-dependent signaling by WNT ligand antagonists	Signal Transduction	0.384011	KREMEN2,LRP6	rs11641195,rs2302685
R-HSA-430039	mRNA decay by 5' to 3' exoribonuclease	Metabolism of RNA	0.384011	DCP1B,DCP2	rs1044950,rs113147414,rs113839196,rs140441717,rs33555,rs715146
R-HSA-5099900	WNT5A-dependent internalization of FZD4	Signal Transduction	0.384011	AP2S1,PRKCA	rs312185,rs6504459
R-HSA-71336	Pentose phosphate pathway	Metabolism	0.384011	PRPS1L1,SHPK	rs224496,rs3800962
R-HSA-8866910	TFAP2 (AP-2) family regulates transcription of growth factors and their receptors	Gene expression (Transcription)	0.384011	EGFR,ERBB2	rs1058808,rs1136201,rs2227983
R-HSA-975577	N-Glycan antennae elongation	Metabolism of proteins	0.384011	B4GALT4,ST8SIA6	rs3764779,rs45462798
R-HSA-166658	Complement cascade	Immune System	0.384419	C1S,C3,C4BPA,C5,C5AR1,C6,C7,C8A,C8B,C8G,C9,CD19,CFB,CFH,CFHR2,CFHR4,CPB2,CPN2,CR1,CR2,FCN2,MASP2,MBL2,VTN	rs1013579,rs1047286,rs1061170,rs1063499,rs10801578,rs11437594,rs11711157,rs11880097,rs12146727,rs12614,rs12711521,rs143908758,rs17300936,rs17549193,rs17611,rs17612,rs17615,rs17616,rs17617,rs1800450,rs1801033,rs1926447,rs2230199,rs2296160,rs2904880,rs3732477,rs3733801,rs3742264,rs41257904,rs4308977,rs4467185,rs4844573,rs4844609,rs4974538,rs700233,rs704,rs7417769,rs7850844,rs7851696
R-HSA-3295583	TRP channels	Transport of small molecules	0.384989	TRPA1,TRPM1,TRPM2,TRPM5,TRPM6,TRPM8,TRPV1,TRPV3,TRPV6	rs111972494,rs13268757,rs1333342,rs138944426,rs16937976,rs17881456,rs222747,rs2241493,rs224534,rs322937,rs322965,rs34364959,rs3986599,rs7593557,rs7819749,rs886277,rs920829,rs959976,rs9978351
R-HSA-5389840	Mitochondrial translation elongation	Metabolism of proteins	0.386386	GFM1,MRPL22,MRPL28,MRPL34,MRPL35,MRPL36,MRPL37,MRPL39,MRPL52,MRPL53,MRPL9,MRPS18C,MRPS30,MRPS34,MRPS35,MRPS6,MRPS7,OXA1L	rs1047911,rs10901,rs1127787,rs1135641,rs114776273,rs11552431,rs12642536,rs13226,rs13571,rs2303909,rs3745186,rs3747479,rs3749671,rs3989369,rs4817617,rs4982685,rs8075276,rs8129891,rs8455,rs8480,rs8572,rs946448
R-HSA-5419276	Mitochondrial translation termination	Metabolism of proteins	0.386386	MRPL22,MRPL28,MRPL34,MRPL35,MRPL36,MRPL37,MRPL39,MRPL52,MRPL53,MRPL9,MRPS18C,MRPS30,MRPS34,MRPS35,MRPS6,MRPS7,MTRF1L,OXA1L	rs1047911,rs10901,rs1127787,rs1135641,rs114776273,rs11552431,rs12642536,rs13226,rs13571,rs3192723,rs3745186,rs3747479,rs3749671,rs3989369,rs4817617,rs4982685,rs8075276,rs8129891,rs8480,rs8572,rs946448
R-HSA-1433559	Regulation of KIT signaling	Signal Transduction	0.386441	PRKCA,SH2B3	rs3184504,rs6504459
R-HSA-1660516	Synthesis of PIPs at the early endosome membrane	Metabolism	0.386441	PI4K2B,PIKFYVE	rs10021593,rs10932258,rs1529979,rs2363468,rs893253,rs893254,rs999890
R-HSA-171319	Telomere Extension By Telomerase	Cell Cycle	0.386441	ACD,RTEL1	rs3208008,rs6979
R-HSA-175474	Assembly Of The HIV Virion	Disease	0.386441	VPS37A,VPS37C	rs3764796,rs754382
R-HSA-204174	Regulation of pyruvate dehydrogenase (PDH) complex	Metabolism	0.386441	GSTZ1,PDHX	rs1046428,rs118136428
R-HSA-392517	Rap1 signalling	Immune System	0.386441	PRKACG,RAPGEF3	rs2016123,rs3730386
R-HSA-6802952	Signaling by BRAF and RAF fusions	Disease	0.391647	AKAP9,AP3B1,CAMK2D,CLCN6,FAM114A2,FAM131B,FN1,ITGA2B,ITGB3,KIAA1549,MARK3,VWF,ZC3HAV1	rs10137161,rs1063242,rs1063856,rs1250209,rs17854363,rs1800378,rs198400,rs216311,rs216321,rs2251220,rs2297236,rs2578377,rs2718131,rs2774960,rs2774962,rs35367671,rs5911,rs5918,rs6453373,rs6960867,rs6964587
R-HSA-4615885	SUMOylation of DNA replication proteins	Metabolism of proteins	0.395515	AURKA,AURKB,BIRC5,INCENP,NUP153,NUP160,NUP205,NUP210,NUP214,NUP43,NUP58,NUP62,SEH1L,SUMO3	rs103612,rs1047972,rs1059476,rs1062798,rs11556093,rs13050872,rs145446416,rs2071214,rs2228375,rs2274136,rs2277283,rs2280084,rs354478,rs354479,rs3732671,rs3816605,rs6505776,rs6795271,rs6906499,rs7129085,rs760416353,rs7628051,rs7810767
R-HSA-186763	Downstream signal transduction	Signal Transduction	0.397247	BCAR1,GRB7,PDGFRA,PIK3CA,PLCG1	rs1035539,rs2228246,rs2230461,rs2952142,rs35597368,rs753381
R-HSA-5205647	Mitophagy	Autophagy	0.397247	ATG5,MFN1,PINK1,SQSTM1,ULK1	rs10277,rs1043424,rs11609348,rs7637065,rs811925
R-HSA-525793	Myogenesis	Developmental Biology	0.397247	CDH15,CDH4,CDON,TCF3,TCF4	rs12274923,rs2287359,rs3740912,rs41275842,rs611326,rs6142884,rs684535,rs75791347
R-HSA-5339562	Uptake and actions of bacterial toxins	Disease	0.397247	GUCY2C,HSP90AA1,MAP2K3,PDCD6IP,PDZD3	rs1127732,rs1420635,rs1815811,rs33911218,rs8005905
R-HSA-2682334	EPH-Ephrin signaling	Developmental Biology	0.397409	AP2S1,ARHGEF28,CLTCL1,EFNA1,EPHA1,EPHA10,EPHA6,EPHA7,EPHB6,LIMK2,MMP9,MYH11,MYH9,NGEF,PSENEN,PTK2,ROCK2,VAV2,VAV3	rs11386977,rs147122501,rs17576,rs17577,rs17634853,rs17634865,rs201960644,rs2230774,rs2250889,rs2269529,rs2278106,rs2278107,rs301948,rs301949,rs312185,rs423333,rs4653328,rs4725617,rs4745,rs4973588,rs5997917,rs602990,rs6670599,rs6967117,rs7528153,rs777729315,rs78992879,rs79812711,rs8177146
R-HSA-381119	Unfolded Protein Response (UPR)	Metabolism of proteins	0.397409	ADD1,ASNS,ATF6,DCP2,DCSTAMP,DDX11,DIS3,EIF2AK3,EXOSC5,EXOSC7,EXTL1,GOSR2,HSP90B1,IGFBP1,PDIA6,SSR1,WFS1,WIPI1,XBP1	rs1049674,rs10853751,rs1135983,rs116891695,rs13045,rs13963,rs150966927,rs1801212,rs1805165,rs197922,rs2070150,rs2736831,rs33555,rs4619,rs4807,rs4883918,rs4961,rs4963,rs5762809,rs61682032,rs62387870,rs6794,rs734312,rs77194116,rs883541
R-HSA-264642	Acetylcholine Neurotransmitter Release Cycle	Neuronal System	0.39821	CHAT,PPFIA1,PPFIA3,PPFIA4,SLC18A3,SLC5A7	rs1013940,rs2303053,rs4838544,rs546502,rs61821060,rs8178990,rs8187730
R-HSA-3781860	Diseases associated with N-glycosylation of proteins	Disease	0.39821	ALG11,ALG12,ALG6,ALG8,MAN1B1,MOGS	rs1063588,rs2268416,rs3742289,rs3922872,rs4630153,rs665278,rs968733
R-HSA-8876725	Protein methylation	Metabolism of proteins	0.39821	EEF1AKMT2,EEF2KMT,ETFB,METTL21A,METTL22,PRMT3	rs1130426,rs12928528,rs144443222,rs2270286,rs2551949,rs6483700
R-HSA-4090294	SUMOylation of intracellular receptors	Metabolism of proteins	0.398563	NR1H2,NR1H3,NR3C2,PPARG,SUMO3	rs13050872,rs1801282,rs2167079,rs5522,rs676314
R-HSA-420029	Tight junction interactions	Cell-Cell communication	0.398563	CLDN16,CLDN23,CLDN7,MPP5,PATJ	rs1134767,rs12548737,rs2498982,rs2799627,rs3214506,rs368234054,rs4562,rs61744208,rs7516332
R-HSA-9020591	Interleukin-12 signaling	Immune System	0.402844	AIP,GSTA2,GSTO1,LCP1,MTAP,PDCD4,PSME2,SERPINB2,SOD2	rs11509438,rs2180314,rs4880,rs4930199,rs4941543,rs6098,rs641081,rs7023954,rs7081726,rs7146672
R-HSA-381038	XBP1(S) activates chaperone genes	Metabolism of proteins	0.403701	ADD1,DDX11,EXTL1,GOSR2,PDIA6,SSR1,WFS1,WIPI1,XBP1	rs150966927,rs1801212,rs197922,rs2736831,rs4807,rs4961,rs4963,rs5762809,rs62387870,rs734312,rs883541
R-HSA-73893	DNA Damage Bypass	DNA Repair	0.403701	DDB1,DTL,POLE,POLE4,POLI,REV3L,SPRTN,TRIM25,USP10	rs12366,rs1862792,rs205498,rs2260655,rs2437150,rs3135474,rs462779,rs5745066,rs6540718,rs8305
R-HSA-196807	Nicotinate metabolism	Metabolism	0.404968	CYP8B1,NADSYN1,NAXE,NT5E,PARP10,PARP4,PARP9,QPRT,RNLS,SLC5A8	rs11544989,rs1372085,rs164365,rs1709189,rs1822135,rs2229523,rs2275660,rs2296545,rs28365795,rs34006803,rs4770684,rs60050811,rs7516274,rs7950441,rs80304851,rs9318536,rs9511259,rs9851180,rs9865715,rs9932770
R-HSA-168271	Transport of Ribonucleoproteins into the Host Nucleus	Disease	0.416	KPNA1,NUP153,NUP160,NUP205,NUP210,NUP214,NUP43,NUP58,NUP62,SEH1L	rs103612,rs1062798,rs11556093,rs145446416,rs2228375,rs2274136,rs2280084,rs354478,rs354479,rs3732671,rs3816605,rs4678193,rs6505776,rs6795271,rs6906499,rs760416353,rs7628051,rs7810767
R-HSA-157858	Gap junction trafficking and regulation	Vesicle-mediated transport	0.421653	CLTCL1,DAB2,GJA3,GJA4,GJA9,GJB7,MYO6,TUBA3E,TUBA4A,TUBA4B	rs10208844,rs11386977,rs1764391,rs3733801,rs41266431,rs4707358,rs55662069,rs6934603,rs75632250,rs7594971,rs880303,rs968566
R-HSA-1236973	Cross-presentation of particulate exogenous antigens (phagosomes)	Immune System	0.421752	CYBA,ITGAV,NCF4	rs2075939,rs2230616,rs4673
R-HSA-166662	Lectin pathway of complement activation	Immune System	0.421752	FCN2,MASP2,MBL2	rs12711521,rs17549193,rs1800450,rs7851696
R-HSA-2142789	Ubiquinol biosynthesis	Metabolism	0.421752	COQ3,COQ6,COQ7	rs11074359,rs4144164,rs6925344,rs8500
R-HSA-3656225	Defective CHST6 causes MCDC1	Disease	0.421752	ACAN,CHST6,OMD	rs1126823,rs117435647,rs34860658,rs4932439
R-HSA-434316	Fatty Acids bound to GPR40 (FFAR1) regulate insulin secretion	Metabolism	0.421752	FFAR1,GNA15,PLCB2	rs2301151,rs310680,rs4924446
R-HSA-442729	CREB1 phosphorylation through the activation of CaMKII/CaMKK/CaMKIV cascasde	Neuronal System	0.421752	CAMKK1,CAMKK2,KPNA2	rs1132780,rs142968438,rs3817190,rs7214723
R-HSA-448706	Interleukin-1 processing	Immune System	0.421752	CTSG,IL1A,RELA	rs17561,rs45567233,rs61759893
R-HSA-5576890	Phase 3 - rapid repolarisation	Muscle contraction	0.421752	AKAP9,KCNE4,KCNH2	rs1063242,rs12621643,rs1805123,rs6960867,rs6964587
R-HSA-5688849	Defective CSF2RB causes pulmonary surfactant metabolism dysfunction 5 (SMDP5)	Disease	0.421752	CSF2RA,SFTPB,SFTPD	rs1130866,rs2243639,rs28722602,rs721917
R-HSA-5688890	Defective CSF2RA causes pulmonary surfactant metabolism dysfunction 4 (SMDP4)	Disease	0.421752	CSF2RA,SFTPB,SFTPD	rs1130866,rs2243639,rs28722602,rs721917
R-HSA-72200	mRNA Editing: C to U Conversion	Metabolism of RNA	0.421752	APOBEC1,APOBEC2,APOBEC4	rs1174657,rs1174658,rs2076472,rs2302515
R-HSA-75094	Formation of the Editosome	Metabolism of RNA	0.421752	APOBEC1,APOBEC2,APOBEC4	rs1174657,rs1174658,rs2076472,rs2302515
R-HSA-8850843	Phosphate bond hydrolysis by NTPDase proteins	Metabolism	0.421752	ENTPD5,ENTPD6,ENTPD8	rs2076559,rs6050446,rs6606582,rs8500
R-HSA-8963896	HDL assembly	Transport of small molecules	0.421752	A2M,ABCA1,PRKACG	rs2066714,rs2066715,rs226405,rs3730386
R-HSA-352230	Amino acid transport across the plasma membrane	Transport of small molecules	0.426863	SLC1A5,SLC25A29,SLC38A4,SLC3A1,SLC6A12,SLC6A18	rs147278493,rs199886374,rs2429467,rs3027956,rs3027961,rs374859663,rs4073918,rs557881,rs698761,rs7447815
R-HSA-389356	CD28 co-stimulation	Immune System	0.426863	CD86,PIK3CA,PIK3R3,PRR5,RICTOR,THEM4	rs1129055,rs2043112,rs2230461,rs2681417,rs3748805,rs763213,rs785467
R-HSA-389958	Cooperation of Prefoldin and TriC/CCT in actin and tubulin folding	Metabolism of proteins	0.426863	CCT6B,CCT7,TUBA3E,TUBA4A,TUBA4B,VBP1	rs10208844,rs139247672,rs572013,rs7594971,rs931196,rs9635769
R-HSA-5620924	Intraflagellar transport	Organelle biogenesis and maintenance	0.432501	DYNC2H1,DYNC2LI1,IFT140,IFT43,IFT74,IFT88,KIF17,KIF3C,TCTEX1D2,TRAF3IP1,TTC21B,TTC30A,TUBA4A,WDR34,WDR35,WDR60	rs1060742,rs10895391,rs1133834,rs11556157,rs1432273,rs1465878,rs17055251,rs202097551,rs2288709,rs2293669,rs2296225,rs2442455,rs2709859,rs3429,rs3769110,rs4786350,rs4837292,rs522496,rs56395266,rs58277463,rs631357,rs7592429,rs7594971,rs767958270,rs9309107
R-HSA-9018678	Biosynthesis of specialized proresolving mediators (SPMs)	Metabolism	0.437448	ALOX12,CYP2D6,PTGR1	rs1053959,rs1126667,rs1135840,rs16947
R-HSA-111995	phospho-PLA2 pathway	Signal Transduction	0.437831	PLA2G4A	rs2307198
R-HSA-156582	Acetylation	Metabolism	0.437831	NAT2	rs1208,rs1799930
R-HSA-192905	vRNP Assembly	Disease	0.437831	HSP90AA1	rs8005905
R-HSA-203754	NOSIP mediated eNOS trafficking	Metabolism	0.437831	NOS3	rs1799983
R-HSA-211994	Sterols are 12-hydroxylated by CYP8B1	Metabolism	0.437831	CYP8B1	rs9865715
R-HSA-3359475	Defective MMAA causes methylmalonic aciduria type cblA	Disease	0.437831	MUT	rs1141321,rs8589
R-HSA-3359478	Defective MUT causes methylmalonic aciduria mut type	Disease	0.437831	MUT	rs1141321,rs8589
R-HSA-351143	Agmatine biosynthesis	Metabolism	0.437831	AGMAT	rs6429757
R-HSA-3642279	TGFBR2 MSI Frameshift Mutants in Cancer	Disease	0.437831	TGFB1	rs1800470
R-HSA-373756	SDK interactions	Cell-Cell communication	0.437831	SDK1	rs11978101,rs8514
R-HSA-432030	Transport of glycerol from adipocytes to the liver by Aquaporins	Transport of small molecules	0.437831	AQP9	rs1867380
R-HSA-5357609	Glycogen storage disease type II (GAA)	Disease	0.437831	GAA	rs1126690
R-HSA-5545483	Defective Mismatch Repair Associated With MLH1	Disease	0.437831	PMS2	rs1802683,rs1805321,rs2228006,rs63750685
R-HSA-5602680	MyD88 deficiency (TLR5)	Disease	0.437831	TLR5	rs45528236,rs5744168,rs5744174,rs7512943
R-HSA-5619049	Defective SLC40A1 causes hemochromatosis 4 (HFE4) (macrophages)	Disease	0.437831	CP	rs701753
R-HSA-5619060	Defective CP causes aceruloplasminemia (ACERULOP)	Disease	0.437831	CP	rs701753
R-HSA-5619070	Defective SLC16A1 causes symptomatic deficiency in lactate transport (SDLT)	Disease	0.437831	SLC16A1	rs1049434
R-HSA-5619113	Defective SLC3A1 causes cystinuria (CSNU)	Disease	0.437831	SLC3A1	rs698761
R-HSA-5632927	Defective Mismatch Repair Associated With MSH3	Disease	0.437831	MSH3	rs184967,rs26279
R-HSA-5632968	Defective Mismatch Repair Associated With MSH6	Disease	0.437831	MSH6	rs1042821
R-HSA-5632987	Defective Mismatch Repair Associated With PMS2	Disease	0.437831	PMS2	rs1802683,rs1805321,rs2228006,rs63750685
R-HSA-5652227	Fructose biosynthesis	Metabolism	0.437831	SORD	rs1042079
R-HSA-5655799	Defective SLC40A1 causes hemochromatosis 4 (HFE4) (duodenum)	Disease	0.437831	HEPH	rs17216603,rs5919015
R-HSA-5660883	Defective SLC7A9 causes cystinuria (CSNU)	Disease	0.437831	SLC3A1	rs698761
R-HSA-5678420	Defective ABCC9 causes dilated cardiomyopathy 10, familial atrial fibrillation 12 and hypertrichotic osteochondrodysplasia	Disease	0.437831	KCNJ11	rs5215,rs5219
R-HSA-5682113	Defective ABCA1 causes Tangier disease	Disease	0.437831	ABCA1	rs2066714,rs2066715
R-HSA-5683177	Defective ABCC8 can cause hypoglycemias and hyperglycemias	Disease	0.437831	KCNJ11	rs5215,rs5219
R-HSA-6804754	Regulation of TP53 Expression	Gene expression (Transcription)	0.437831	PRDM1	rs811925
R-HSA-68881	Mitotic Metaphase/Anaphase Transition	Cell Cycle	0.437831	FBXO5	rs2073260
R-HSA-8854521	Interaction between PHLDA1 and AURKA	Cell Cycle	0.437831	AURKA	rs1047972
R-HSA-9025106	Biosynthesis of DPAn-6 SPMs	Metabolism	0.437831	ALOX12	rs1126667
R-HSA-9026290	Biosynthesis of DPAn-3-derived maresins	Metabolism	0.437831	ALOX12	rs1126667
R-HSA-9033807	ABO blood group biosynthesis	Metabolism	0.437831	FUT2	rs601338,rs602662
R-HSA-9636667	Manipulation of host energy metabolism	Disease	0.437831	PGK1	rs4826245
R-HSA-111931	PKA-mediated phosphorylation of CREB	Signal Transduction	0.438969	ADCY3,PRKACG,PRKAR1A	rs11676272,rs2302234,rs2907373,rs3730386
R-HSA-167044	Signalling to RAS	Signal Transduction	0.438969	NGF,NTRK1,RALGDS	rs558428940,rs623361,rs6330
R-HSA-190840	Microtubule-dependent trafficking of connexons from Golgi to the plasma membrane	Vesicle-mediated transport	0.438969	TUBA3E,TUBA4A,TUBA4B	rs10208844,rs7594971
R-HSA-381771	Synthesis, secretion, and inactivation of Glucagon-like Peptide-1 (GLP-1)	Metabolism of proteins	0.438969	CDX2,FFAR1,GRP	rs1062557,rs1805107,rs2301151
R-HSA-5654720	PI-3K cascade:FGFR4	Signal Transduction	0.438969	FGFR4,KLB,PIK3CA	rs17618244,rs2230461,rs351855,rs376618,rs4975017
R-HSA-6803204	TP53 Regulates Transcription of Genes Involved in Cytochrome C Release	Gene expression (Transcription)	0.438969	AIFM2,ATM,TP53AIP1	rs10999147,rs11601431,rs56235610,rs659243
R-HSA-69186	Lagging Strand Synthesis	DNA Replication;Cell Cycle	0.438969	DNA2,POLA2,PRIM1	rs187660163,rs2277339,rs487989
R-HSA-9603798	Class I peroxisomal membrane protein import	Protein localization	0.438969	ALDH3A2,PEX16,PEX2	rs10087163,rs10742772,rs7216
R-HSA-429914	Deadenylation-dependent mRNA decay	Metabolism of RNA	0.439434	DCP1B,DCP2,DIS3,EIF4B,EIF4G1,EXOSC5,EXOSC7,HBS1L,PAN2,SKIV2L,TNKS1BP1	rs1044950,rs10853751,rs113147414,rs113839196,rs13319149,rs13963,rs140441717,rs146008363,rs1918496,rs2178403,rs33555,rs437179,rs4883918,rs4939134,rs6794,rs715146,rs7742542
R-HSA-6794361	Neurexins and neuroligins	Neuronal System	0.439434	APBA1,APBA3,EPB41L2,EPB41L5,GRM1,HOMER3,NRXN1,NRXN3,PDLIM5,SHANK1,SHARPIN	rs1059240,rs11546144,rs11626446,rs13107595,rs13413205,rs199844166,rs28930677,rs2941,rs34788368,rs3745521,rs61731767,rs6923492,rs7690296,rs8102086,rs9636391,rs966845
R-HSA-3371453	Regulation of HSF1-mediated heat shock response	Cellular responses to external stimuli	0.442638	ATM,ATR,BAG1,COL4A6,GML,HSPA1L,HSPA4L,HSPH1,NUP153,NUP160,NUP205,NUP210,NUP214,NUP43,NUP58,NUP62,SEH1L	rs103612,rs1042065,rs1062798,rs1071545,rs11556093,rs1380154,rs145446416,rs148641546,rs2075800,rs2227928,rs2227956,rs2228375,rs2274136,rs2280084,rs34124242,rs354478,rs354479,rs3732671,rs3816605,rs4539,rs6505776,rs659243,rs6795271,rs6906499,rs760416353,rs7628051,rs7810767
R-HSA-8956319	Nucleobase catabolism	Metabolism	0.442826	ADPRM,AGXT2,DPYD,DPYS,ENTPD5,ENTPD6,ENTPD8,GPX1,NT5C2,NT5E,NUDT18	rs1050450,rs10883841,rs1801159,rs1801265,rs180749,rs2076559,rs2229523,rs37370,rs3739435,rs406446,rs6050446,rs61682032,rs6606582,rs77194116,rs8500
R-HSA-9033658	Blood group systems biosynthesis	Metabolism	0.447781	B3GALT5,FUT10,FUT2,FUT3,FUT5,FUT6,FUT9	rs17855739,rs17855838,rs28362459,rs3746887,rs3811069,rs601338,rs602662,rs778805,rs778970,rs778986,rs812936
R-HSA-176187	Activation of ATR in response to replication stress	Cell Cycle	0.452501	ATR,CDC45,CHEK1,CLSPN,MCM10,MCM4,RAD17	rs1045051,rs13447203,rs2227928,rs2274110,rs34124242,rs506504,rs7537203,rs762679,rs7905784
R-HSA-190861	Gap junction assembly	Vesicle-mediated transport	0.453323	GJA3,GJA4,GJA9,GJB7,TUBA3E,TUBA4A,TUBA4B	rs10208844,rs1764391,rs41266431,rs4707358,rs6934603,rs75632250,rs7594971,rs880303,rs968566
R-HSA-445355	Smooth Muscle Contraction	Muscle contraction	0.453323	CALD1,ITGA1,MYH11,MYLK,PXN,SORBS1,SORBS3	rs1499280,rs201960644,rs2449331,rs4767884,rs6973420,rs943542,rs9833275,rs9840993
R-HSA-140877	Formation of Fibrin Clot (Clotting Cascade)	Hemostasis	0.458023	A2M,F12,F13A1,F13B,F5,F7,F9,KNG1,PRCP,SERPINA5,TFPI,VWF	rs1063856,rs1656922,rs17876030,rs1800378,rs216311,rs216321,rs2228312,rs226405,rs3024477,rs5988,rs6003,rs6019,rs6025,rs6046,rs6048,rs6119,rs7586970
R-HSA-3296482	Defects in vitamin and cofactor metabolism	Disease	0.462895	CUBN,GIF,MCCC1,MMAB,MTR,MTRR,MUT	rs1141321,rs1276712,rs1801222,rs1801224,rs1801231,rs1801394,rs1805087,rs2270968,rs2796835,rs2966952,rs35211634,rs8589,rs9593
R-HSA-9613829	Chaperone Mediated Autophagy	Autophagy	0.462895	CETN1,CFTR,GFAP,HSP90AA1,IFT88,PCNT,PLIN3	rs17055251,rs2070425,rs2070426,rs2073376,rs2073380,rs213950,rs2442455,rs2839223,rs3744473,rs3826425,rs61734344,rs6518289,rs78994946,rs8005905,rs8289,rs9973235
R-HSA-110357	Displacement of DNA glycosylase by APEX1	DNA Repair	0.465755	MUTYH	rs3219484
R-HSA-1253288	Downregulation of ERBB4 signaling	Signal Transduction	0.465755	NEDD4	rs2303579,rs2303580,rs62043855
R-HSA-139915	Activation of PUMA and translocation to mitochondria	Programmed Cell Death	0.465755	E2F1	rs3213176
R-HSA-1296052	Ca2+ activated K+ channels	Neuronal System	0.465755	KCNMB3	rs143962239,rs7645550
R-HSA-156587	Amino Acid conjugation	Metabolism	0.465755	ACSM2A	rs7187246
R-HSA-159424	Conjugation of carboxylic acids	Metabolism	0.465755	ACSM2A	rs7187246
R-HSA-167590	Nef Mediated CD4 Down-regulation	Disease	0.465755	AP2S1	rs312185
R-HSA-193634	Axonal growth inhibition (RHOA activation)	Signal Transduction	0.465755	NGFR	rs2072446
R-HSA-2142816	Synthesis of (16-20)-hydroxyeicosatetraenoic acids (HETE)	Metabolism	0.465755	CYP4F2	rs2108622
R-HSA-2428933	SHC-related events triggered by IGF1R	Signal Transduction	0.465755	IGF2	rs10770125
R-HSA-391908	Prostanoid ligand receptors	Signal Transduction	0.465755	PTGDR2	rs2467642
R-HSA-419771	Opsins	Signal Transduction	0.465755	OPN4	rs1079610
R-HSA-6811555	PI5P Regulates TP53 Acetylation	Gene expression (Transcription)	0.465755	PIP4K2A	rs2230469
R-HSA-8849469	PTK6 Regulates RTKs and Their Effectors AKT1 and DOK1	Signal Transduction	0.465755	ARAP1	rs56200889
R-HSA-8874211	CREB3 factors activate genes	Metabolism of proteins	0.465755	DCSTAMP	rs61682032,rs77194116
R-HSA-8948747	Regulation of PTEN localization	Signal Transduction	0.465755	NEDD4	rs2303579,rs2303580,rs62043855
R-HSA-9020933	Interleukin-23 signaling	Immune System	0.465755	IL23R	rs1884444,rs7530511
R-HSA-1462054	Alpha-defensins	Immune System	0.467956	ART1	rs2280134,rs35123761
R-HSA-170660	Adenylate cyclase activating pathway	Signal Transduction	0.467956	ADCY3	rs11676272
R-HSA-1855167	Synthesis of pyrophosphates in the cytosol	Metabolism	0.467956	IPPK	rs2277170
R-HSA-198693	AKT phosphorylates targets in the nucleus	Signal Transduction	0.467956	FOXO6	rs12092825,rs4359027
R-HSA-2470946	Cohesin Loading onto Chromatin	Cell Cycle	0.467956	WAPL	rs10887621
R-HSA-70635	Urea cycle	Metabolism	0.467956	CPS1	rs1047883,rs1047891
R-HSA-8853334	Signaling by FGFR3 fusions in cancer	Disease	0.467956	PIK3CA	rs2230461
R-HSA-8875656	MET receptor recycling	Signal Transduction	0.467956	GGA3	rs8075276
R-HSA-8964058	HDL remodeling	Transport of small molecules	0.467956	CETP	rs5882
R-HSA-937042	IRAK2 mediated activation of TAK1 complex	Immune System	0.467956	TAB3	rs5927629
R-HSA-9617629	Regulation of FOXO transcriptional activity by acetylation	Gene expression (Transcription)	0.467956	SIRT3	rs11246020,rs28365927
R-HSA-2426168	Activation of gene expression by SREBF (SREBP)	Metabolism	0.475649	ACACB,CHD9,FDFT1,GPAM,HELZ2,LSS,SCD,SREBF2	rs10787428,rs17848802,rs201218245,rs2075260,rs2228314,rs2234970,rs2254524,rs2300455,rs2792751,rs310631,rs310632,rs3743771,rs438363,rs4731
R-HSA-211981	Xenobiotics	Metabolism	0.47893	CYP2A6,CYP2A7,CYP2B6,CYP2D6	rs1135840,rs16947,rs1809810,rs3211371,rs75152309
R-HSA-212676	Dopamine Neurotransmitter Release Cycle	Neuronal System	0.47893	APBA1,PPFIA1,PPFIA3,PPFIA4	rs199844166,rs2303053,rs34788368,rs546502,rs61821060
R-HSA-2173795	Downregulation of SMAD2/3:SMAD4 transcriptional activity	Signal Transduction;Gene expression (Transcription)	0.47893	NCOR2,SKIL,TGIF1,TRIM33	rs11571510,rs201324168,rs2229840,rs3772173,rs6537825
R-HSA-400508	Incretin synthesis, secretion, and inactivation	Metabolism of proteins	0.47893	CDX2,FFAR1,GIP,GRP	rs1062557,rs1805107,rs2291725,rs2301151
R-HSA-5693567	HDR through Homologous Recombination (HRR) or Single Strand Annealing (SSA)	DNA Repair	0.479181	ABRAXAS1,ATM,ATR,BARD1,BRCA2,BRIP1,CCNA2,CHEK1,CLSPN,DNA2,EME2,ERCC1,EXO1,GEN1,NBN,POLE,POLE4,RAD17,RMI1,RMI2,RNF168,RTEL1,SIRT6,SLX4,TIMELESS,TIPIN,TOPBP1,WRN,XRCC3	rs1045051,rs1047840,rs1048108,rs11640138,rs12366,rs12642536,rs149936944,rs1635498,rs169547,rs1776148,rs1801195,rs1805794,rs1812152,rs187660163,rs1982151,rs2227928,rs2229571,rs300169,rs300175,rs3192149,rs3208008,rs3212986,rs34124242,rs352493,rs3796129,rs3810813,rs429744,rs438289,rs4986764,rs506504,rs5745066,rs61753376,rs659243,rs735943,rs7537203,rs769242,rs774027,rs774047,rs861539,rs9806123
R-HSA-202427	Phosphorylation of CD3 and TCR zeta chains	Immune System	0.47997	HLA-DPB1,HLA-DRA,PTPN22,PTPRJ	rs14362,rs2476601,rs4752904,rs7192
R-HSA-6783589	Interleukin-6 family signaling	Immune System	0.47997	IL11,IL31RA,LIFR,OSMR	rs161704,rs3110234,rs34675408,rs4252548
R-HSA-6803157	Antimicrobial peptides	Immune System	0.481882	ART1,ATP7A,BPI,BPIFB1,BPIFB4,BPIFB6,CTSG,DCD,DEFB124,DEFB127,ITLN1,LTF,PGLYRP2,PGLYRP3,PGLYRP4,RNASE3,RNASE6,RNASE8,S100A7,S100A7A,TLR1	rs1006459,rs1045922,rs12437266,rs1341023,rs16995685,rs2070317,rs2070325,rs2073342,rs2073495,rs2274907,rs2280134,rs2304200,rs2889732,rs3006448,rs3006458,rs3014837,rs35123761,rs4358188,rs45567233,rs4826245,rs4911287,rs55985140,rs5741804,rs5743509,rs5743618,rs5743810,rs61739245,rs7301225,rs756776247,rs843971
R-HSA-2173782	Binding and Uptake of Ligands by Scavenger Receptors	Vesicle-mediated transport	0.48223	APOB,APOL1,CD163,COL1A1,COL1A2,COL3A1,COL4A1,COL4A2,COLEC12,HPR,HSP90AA1,HSP90B1,HSPH1,LRP1,MSR1,SCARA5,SCARB1,SCARF1,SSC5D,STAB1,STAB2	rs116891695,rs12646,rs148641546,rs150685787,rs1516446,rs1609860,rs17058207,rs1800215,rs1800255,rs2229388,rs2239785,rs2271637,rs2305025,rs3744644,rs4238001,rs42524,rs4790250,rs4801331,rs4883263,rs536174,rs568413,rs584542,rs676210,rs679899,rs7397167,rs7630214,rs76917531,rs7990383,rs8005905,rs9515185,rs9835659
R-HSA-211999	CYP2E1 reactions	Metabolism	0.48373	CYP2A6,CYP2A7,CYP2B6,CYP2D6	rs1135840,rs16947,rs1809810,rs3211371,rs75152309
R-HSA-351906	Apoptotic cleavage of cell adhesion proteins	Programmed Cell Death	0.48373	DSG2,DSG3,DSP,TJP2	rs1380866,rs2278792,rs2309428,rs34774441,rs6929069,rs79241126
R-HSA-390247	Beta-oxidation of very long chain fatty acids	Metabolism	0.48373	ACOT4,ACOT6,ACOX1,ECI2	rs1135640,rs12891009,rs3177253,rs3742819,rs3744032
R-HSA-5603041	IRAK4 deficiency (TLR2/4)	Disease	0.48373	LY96,TLR1,TLR4,TLR6	rs4986790,rs4986791,rs5743618,rs5743810,rs6472812,rs756776247
R-HSA-8963691	Phenylalanine and tyrosine metabolism	Metabolism	0.48373	GSTZ1,HGD,HPD,IL4I1	rs1046428,rs1062798,rs1154510,rs2255543
R-HSA-380259	Loss of Nlp from mitotic centrosomes	Cell Cycle	0.485336	AKAP9,ALMS1,CCP110,CDK5RAP2,CEP131,CEP152,CEP164,CEP192,CEP70,CEP72,CNTRL,DYNC1H1,HAUS6,HSP90AA1,NDE1,PCM1,PCNT,PLK4,SFI1,TUBA4A	rs1052161,rs1063242,rs10818503,rs10818504,rs11080618,rs12171042,rs148672807,rs1673607,rs16961560,rs17012739,rs1786263,rs201960644,rs2037814,rs2070425,rs2070426,rs2073376,rs2073380,rs208753,rs2305830,rs2466773,rs2659016,rs2839223,rs35049837,rs3811740,rs4499304,rs474337,rs4836822,rs490262,rs4977493,rs573455,rs578208,rs62000999,rs62622380,rs6505780,rs6518289,rs6960867,rs6964587,rs7190666,rs7594971,r…
R-HSA-380284	Loss of proteins required for interphase microtubule organization from the centrosome	Cell Cycle	0.485336	AKAP9,ALMS1,CCP110,CDK5RAP2,CEP131,CEP152,CEP164,CEP192,CEP70,CEP72,CNTRL,DYNC1H1,HAUS6,HSP90AA1,NDE1,PCM1,PCNT,PLK4,SFI1,TUBA4A	rs1052161,rs1063242,rs10818503,rs10818504,rs11080618,rs12171042,rs148672807,rs1673607,rs16961560,rs17012739,rs1786263,rs201960644,rs2037814,rs2070425,rs2070426,rs2073376,rs2073380,rs208753,rs2305830,rs2466773,rs2659016,rs2839223,rs35049837,rs3811740,rs4499304,rs474337,rs4836822,rs490262,rs4977493,rs573455,rs578208,rs62000999,rs62622380,rs6505780,rs6518289,rs6960867,rs6964587,rs7190666,rs7594971,r…
R-HSA-1852241	Organelle biogenesis and maintenance	Organelle biogenesis and maintenance	0.494825	AKAP9,ALMS1,ASAP1,BBS2,BBS9,CCP110,CDK5RAP2,CEP131,CEP152,CEP164,CEP192,CEP70,CEP72,CHD9,CNGB1,CNTRL,CRTC1,DNAJC11,DYNC1H1,DYNC2H1,DYNC2LI1,EXOC6,EXOC7,FBF1,HAUS6,HELZ2,HSP90AA1,IFT140,IFT43,IFT74,IFT88,IMMT,KIF17,KIF24,KIF3C,LZTFL1,MCHR1,MKKS,MTERF1,MTX1,NDE1,PCM1,PCNT,PERM1,PKD1,PKD2,PLK4,POLRMT,PRKAG2,PRKAG3,SAMM50,SCLT1,SFI1,SIRT3,SOD2,SSBP1,TCTEX1D2,TMEM67,TRAF3IP1,TTBK2,TTC21B,TTC30A,TUBA3E…	rs10028124,rs1007863,rs10208844,rs10266424,rs1043149,rs1050301,rs1052161,rs1060742,rs1063242,rs10818503,rs10818504,rs10895391,rs10972048,rs11080618,rs11246020,rs1129183,rs1133834,rs11556157,rs11773504,rs12137794,rs12171042,rs1326331,rs133072,rs13336595,rs1432273,rs145217118,rs1465878,rs147593839,rs147667256,rs148672807,rs1545,rs1547,rs1673607,rs16961560,rs17012739,rs17055251,rs1786263,rs1805044,r…
R-HSA-1855204	Synthesis of IP3 and IP4 in the cytosol	Metabolism	0.498998	INPP5B,INPP5J,ITPKB,PLCB2,PLCB4,PLCE1,PLCG1,PLCH2	rs12736998,rs17417407,rs2228246,rs2274223,rs2274224,rs35267671,rs3765524,rs4924446,rs6077510,rs6667260,rs708776,rs753381,rs762702897,rs871524
R-HSA-156580	Phase II - Conjugation of compounds	Metabolism	0.503722	ACSM2A,GGT1,GGT5,GGT6,GSTA2,GSTA5,GSTM1,GSTM2,GSTO1,GSTZ1,MTR,MTRR,N6AMT1,NAT2,OPLAH,SLC26A2,SULT1A1,SULT1A2,UGT1A10,UGT1A7,UGT1A8,UGT1A9,UGT2A1,UGT2A2,UGT2A3,UGT2B10,UGT2B15,UGT2B28,UGT2B7,UGT3A1	rs1042597,rs1046428,rs1065411,rs1070895,rs11509438,rs11657054,rs1208,rs13128286,rs1347046,rs17868323,rs1799930,rs1801030,rs1801394,rs1805087,rs1902023,rs1997607,rs201775548,rs202133451,rs2180314,rs2205446,rs2205447,rs2275984,rs2397118,rs27742,rs2966952,rs30832,rs4235127,rs61361928,rs6811810,rs7187246,rs7215121,rs782276156
R-HSA-2219530	Constitutive Signaling by Aberrant PI3K in Cancer	Disease	0.506243	BTC,CD19,CD86,EGFR,ERBB2,ERBB3,ESR2,FGFR4,KLB,NRG1,NRG3,PDGFRA,PIK3AP1,PIK3CA,PIK3R3,STRN	rs1058808,rs1129055,rs1136201,rs11938093,rs17618244,rs1884282,rs2227983,rs2230461,rs2681417,rs2904880,rs351855,rs35597368,rs35700578,rs3748229,rs376618,rs3924999,rs4975017,rs773123,rs785467,rs80243841
R-HSA-1296346	Tandem pore domain potassium channels	Neuronal System	0.509676	KCNK10,KCNK13,KCNK18,KCNK6	rs17762463,rs34989303,rs3814848,rs67346047
R-HSA-174403	Glutathione synthesis and recycling	Metabolism	0.509676	GGT1,GGT5,GGT6,OPLAH	rs11657054,rs202133451,rs2275984,rs7215121,rs782276156
R-HSA-211958	Miscellaneous substrates	Metabolism	0.509676	CYP2D6,CYP4A22,CYP4F11,CYP4F2	rs1060463,rs10789501,rs1135840,rs12564525,rs16947,rs2056899,rs2108622,rs8104361
R-HSA-375281	Hormone ligand-binding receptors	Signal Transduction	0.509676	FSHR,LHCGR,TSHB,TSHR	rs10776792,rs1991517,rs2293275,rs6165,rs6166
R-HSA-73621	Pyrimidine catabolism	Metabolism	0.509676	AGXT2,DPYD,DPYS,NT5E	rs1801159,rs1801265,rs180749,rs2229523,rs37370,rs61682032,rs77194116
R-HSA-73817	Purine ribonucleoside monophosphate biosynthesis	Metabolism	0.509676	ATIC,GART,LHPP,PFAS	rs11078738,rs2372536,rs34939404,rs4791641,rs6597801,rs8788,rs8971,rs9891699
R-HSA-879518	Transport of organic anions	Transport of small molecules	0.509676	SLCO1B1,SLCO1B3,SLCO1C1,SLCO2B1	rs1621378,rs2306283,rs4149056,rs4149117,rs6487138,rs7311358
R-HSA-8866427	VLDLR internalisation and degradation	Transport of small molecules	0.509676	AP2S1,NR1H2,NR1H3,PCSK9	rs11591147,rs2167079,rs312185,rs505151,rs676314
R-HSA-933543	NF-kB activation through FADD/RIP-1 pathway mediated by caspase-8 and -10	Immune System	0.509676	DDX58,IFIH1,MAVS,TRIM25	rs10813831,rs17857295,rs1990760,rs205498,rs3747517
R-HSA-1538133	G0 and Early G1	Cell Cycle	0.512355	CCNA2,E2F1,LIN37,LIN54,RBL1	rs1031639,rs147787006,rs170758,rs3213176,rs6535411,rs769242
R-HSA-912526	Interleukin receptor SHC signaling	Immune System	0.512355	CSF2,CSF2RA,IL3,PIK3CA,PIK3R3	rs2230461,rs25882,rs28722602,rs40401,rs785467
R-HSA-190828	Gap junction trafficking	Vesicle-mediated transport	0.51267	CLTCL1,DAB2,GJA3,GJA4,GJA9,GJB7,MYO6,TUBA3E,TUBA4A,TUBA4B	rs10208844,rs11386977,rs1764391,rs3733801,rs41266431,rs4707358,rs55662069,rs6934603,rs75632250,rs7594971,rs880303,rs968566
R-HSA-9012852	Signaling by NOTCH3	Signal Transduction	0.51267	EGFR,HEYL,IKZF1,JAG2,MIB2,NEURL1,NOTCH3,PLXND1,PSENEN,SNW1	rs1044009,rs1057744,rs10899750,rs11191737,rs12755088,rs176960,rs2227983,rs2255703,rs2625962,rs2713625,rs7418389,rs777729315,rs784625
R-HSA-3371568	Attenuation phase	Cellular responses to external stimuli	0.513113	COL4A6,GML,HSP90AA1,HSPA1L,HSPH1	rs1042065,rs148641546,rs2075800,rs2227956,rs4539,rs8005905
R-HSA-350054	Notch-HLH transcription pathway	Gene expression (Transcription)	0.513113	HDAC5,NCOR2,NOTCH3,NOTCH4,SNW1	rs1044009,rs176960,rs201324168,rs2229840,rs228757,rs422951,rs915894
R-HSA-418360	Platelet calcium homeostasis	Hemostasis	0.513113	P2RX3,P2RX4,P2RX6,P2RX7,SLC8A3	rs1653624,rs17525809,rs2276038,rs2277838,rs25644,rs34816272
R-HSA-76061	RNA Polymerase III Transcription Initiation From Type 1 Promoter	Gene expression (Transcription)	0.513113	BDP1,GTF3A,POLR2E,POLR3G,POLR3GL	rs1218825,rs12459404,rs1698063,rs1961760,rs2162986,rs3748043,rs3761967,rs41296198,rs6453014,rs6886336,rs715747,rs715748
R-HSA-373752	Netrin-1 signaling	Developmental Biology	0.513156	DCC,DOCK1,DSCAML1,MYO10,PLCG1,PRKCQ,PTK2,RGMA,SLIT3,UNC5C	rs11750538,rs2228246,rs2229080,rs2236379,rs2289043,rs25901,rs3741280,rs4238485,rs4598860,rs753381,rs758454016,rs79812711,rs869801,rs891921
R-HSA-390918	Peroxisomal lipid metabolism	Metabolism	0.518734	ACOT4,ACOT6,ACOX1,ALDH3A2,AMACR,CRAT,ECI2,NUDT19,NUDT7	rs1135640,rs12891009,rs2278008,rs2287939,rs308925,rs308926,rs3118635,rs3177253,rs3742819,rs3744032,rs7216,rs8108621
R-HSA-3928663	EPHA-mediated growth cone collapse	Developmental Biology	0.518734	EFNA1,EPHA1,EPHA10,EPHA6,EPHA7,MYH11,MYH9,NGEF,ROCK2	rs147122501,rs201960644,rs2230774,rs2269529,rs2278106,rs2278107,rs301948,rs301949,rs4653328,rs4725617,rs4745,rs4973588,rs6670599,rs6967117
R-HSA-5601884	PIWI-interacting RNA (piRNA) biogenesis	Gene expression (Transcription)	0.518734	HSP90AA1,MAEL,MOV10L1,PIWIL1,POLR2A,POLR2E,TDRD12,TDRD6,TDRKH	rs1106042,rs11578336,rs11881633,rs12459404,rs17853082,rs2272843,rs2340601,rs34554682,rs35110475,rs3799277,rs3810971,rs4344809,rs8005905,rs9381472,rs9617066
R-HSA-5669034	TNFs bind their physiological receptors	Immune System	0.518734	CD27,EDA2R,EDARADD,TNFRSF11B,TNFRSF14,TNFRSF17,TNFRSF1B,TNFRSF8,TNFSF14	rs1061622,rs1385698,rs1385699,rs1763642,rs2073618,rs2532502,rs344560,rs373496,rs4870,rs966365
R-HSA-1483255	PI Metabolism	Metabolism	0.527436	ENPP6,GDPD5,INPP5J,MTMR3,MTMR6,MTMR7,PI4K2B,PIK3C2G,PIK3CA,PIK3R3,PIKFYVE,PIP4K2A,PLEKHA4,PLEKHA6,PNPLA7,SACM1L,SYNJ2,TPTE	rs10021593,rs10900562,rs10900571,rs10932258,rs11044004,rs11137410,rs143645340,rs1468542,rs1529979,rs1891627,rs1891630,rs212146,rs2230461,rs2230469,rs2363468,rs2502601,rs3764796,rs4479748,rs4962237,rs506425,rs571353,rs7388581,rs762702897,rs785467,rs7995033,rs893253,rs893254,rs999890
R-HSA-1660499	Synthesis of PIPs at the plasma membrane	Metabolism	0.528697	INPP5J,MTMR3,MTMR6,PI4K2B,PIK3C2G,PIK3CA,PIK3R3,PIP4K2A,PLEKHA4,PLEKHA6,SYNJ2	rs10021593,rs10900562,rs10900571,rs11044004,rs143645340,rs2230461,rs2230469,rs2502601,rs506425,rs762702897,rs785467,rs7995033
R-HSA-5368286	Mitochondrial translation initiation	Metabolism of proteins	0.536608	MRPL22,MRPL28,MRPL34,MRPL35,MRPL36,MRPL37,MRPL39,MRPL52,MRPL53,MRPL9,MRPS18C,MRPS30,MRPS34,MRPS35,MRPS6,MRPS7,MTIF2,MTIF3,OXA1L	rs1047911,rs1056445,rs10901,rs1127787,rs1135641,rs11357,rs114776273,rs11552431,rs1218825,rs12642536,rs13226,rs13571,rs3745186,rs3747479,rs3749671,rs3989369,rs4817617,rs4982685,rs8075276,rs8129891,rs8480,rs8572,rs946448
R-HSA-1237044	Erythrocytes take up carbon dioxide and release oxygen	Transport of small molecules	0.538278	CYB5R2,CYB5RL	rs11041525,rs12801394,rs946448
R-HSA-1480926	O2/CO2 exchange in erythrocytes	Transport of small molecules	0.538278	CYB5R2,CYB5RL	rs11041525,rs12801394,rs946448
R-HSA-174414	Processive synthesis on the C-strand of the telomere	Cell Cycle	0.538278	DNA2,WRN	rs1801195,rs187660163
R-HSA-179812	GRB2 events in EGFR signaling	Signal Transduction	0.538278	BTC,EGFR	rs11938093,rs2227983
R-HSA-400511	Synthesis, secretion, and inactivation of Glucose-dependent Insulinotropic Polypeptide (GIP)	Metabolism of proteins	0.538278	FFAR1,GIP	rs2291725,rs2301151
R-HSA-162594	Early Phase of HIV Life Cycle	Disease	0.539335	KPNA1,LIG4	rs1805388,rs1805389,rs4678193
R-HSA-169893	Prolonged ERK activation events	Signal Transduction	0.539335	NGF,NTRK1	rs558428940,rs6330
R-HSA-174490	Membrane binding and targetting of GAG proteins	Disease	0.539335	VPS37A,VPS37C	rs3764796,rs754382
R-HSA-174495	Synthesis And Processing Of GAG, GAGPOL Polyproteins	Disease	0.539335	VPS37A,VPS37C	rs3764796,rs754382
R-HSA-180336	SHC1 events in EGFR signaling	Signal Transduction	0.539335	BTC,EGFR	rs11938093,rs2227983
R-HSA-190322	FGFR4 ligand binding and activation	Signal Transduction	0.539335	FGFR4,KLB	rs17618244,rs351855,rs376618,rs4975017
R-HSA-198323	AKT phosphorylates targets in the cytosol	Signal Transduction	0.539335	CASP9,CDKN1A	rs1052576,rs2395655
R-HSA-209952	Peptide hormone biosynthesis	Metabolism of proteins	0.539335	INHBC,TSHB	rs10776792,rs2229357
R-HSA-419408	Lysosphingolipid and LPA receptors	Signal Transduction	0.539335	S1PR2,S1PR5	rs150461309,rs758945809
R-HSA-5660526	Response to metal ions	Cellular responses to external stimuli	0.539335	MT1B,MT4	rs142263549,rs666636,rs666647
R-HSA-6804759	Regulation of TP53 Activity through Association with Co-factors	Gene expression (Transcription)	0.539335	BANP,POU4F2	rs13152799,rs74992447
R-HSA-69091	Polymerase switching	DNA Replication;Cell Cycle	0.539335	POLA2,PRIM1	rs2277339,rs487989
R-HSA-69109	Leading Strand Synthesis	DNA Replication;Cell Cycle	0.539335	POLA2,PRIM1	rs2277339,rs487989
R-HSA-8941856	RUNX3 regulates NOTCH signaling	Gene expression (Transcription)	0.539335	RUNX3,SNW1	rs176960,rs6672420
R-HSA-8964539	Glutamate and glutamine metabolism	Metabolism	0.539335	GLS2,PYCR3	rs2242090,rs2657879
R-HSA-399719	Trafficking of AMPA receptors	Neuronal System	0.540041	AKAP5,AP2S1,CAMK2D,GRIP1,MYO6,PRKCA	rs1256149,rs13277,rs312185,rs35367671,rs55662069,rs6504459
R-HSA-399721	Glutamate binding, activation of AMPA receptors and synaptic plasticity	Neuronal System	0.540041	AKAP5,AP2S1,CAMK2D,GRIP1,MYO6,PRKCA	rs1256149,rs13277,rs312185,rs35367671,rs55662069,rs6504459
R-HSA-917977	Transferrin endocytosis and recycling	Transport of small molecules	0.540041	ATP6V0A4,ATP6V1B1,ATP6V1C2,HFE,TCIRG1,TF	rs10258719,rs1198849,rs17720303,rs1800730,rs2692696,rs36027301
R-HSA-69190	DNA strand elongation	DNA Replication;Cell Cycle	0.54062	CDC45,DNA2,GINS1,MCM4,POLA2,PRIM1	rs13447203,rs187660163,rs2277339,rs487989,rs6076347,rs762679
R-HSA-447115	Interleukin-12 family signaling	Immune System	0.543232	AIP,EBI3,GSTA2,GSTO1,IL23R,IL27RA,LCP1,MTAP,PDCD4,PSME2,SERPINB2,SOD2	rs11509438,rs1884444,rs2180314,rs35026308,rs4740,rs4880,rs4930199,rs4941543,rs6098,rs641081,rs7023954,rs7081726,rs7146672,rs7530511
R-HSA-917937	Iron uptake and transport	Transport of small molecules	0.543602	ATP6V0A4,ATP6V1B1,ATP6V1C2,CP,CYBRD1,FLVCR1,HEPH,HFE,IREB2,SLC11A2,TCIRG1,TF	rs10258719,rs10455,rs11120047,rs1198849,rs17216603,rs17720303,rs1800730,rs2230940,rs2692696,rs2958720,rs3207090,rs36027301,rs445520,rs5919015,rs701753
R-HSA-2142753	Arachidonic acid metabolism	Metabolism	0.546263	ALOX12,ALOXE3,CYP4A22,CYP4F11,CYP4F2,CYP8B1,DPEP1,DPEP2,FAAH,GGT1,GGT5,GPX1,PLA2G4A,PON1,PTGR1,PTGS1,TBXAS1	rs1050450,rs1053959,rs1060463,rs10789501,rs1126464,rs1126667,rs1236913,rs12564525,rs17161199,rs202133451,rs2056899,rs2108622,rs2275984,rs2307198,rs255051,rs3027232,rs324420,rs5768,rs662,rs8104361,rs9865715
R-HSA-354194	GRB2:SOS provides linkage to MAPK signaling for Integrins	Signal Transduction;Hemostasis	0.549463	FN1,ITGA2B,ITGB3,PTK2,VWF	rs1063856,rs1250209,rs1800378,rs216311,rs216321,rs5911,rs5918,rs79812711
R-HSA-549132	Organic cation/anion/zwitterion transport	Transport of small molecules	0.549463	RSC1A1,SLC22A1,SLC22A18,SLC22A2,SLC22A4	rs1048046,rs1048047,rs1050152,rs1129782,rs272893,rs316019,rs3766163,rs683369
R-HSA-180910	Vpr-mediated nuclear import of PICs	Disease	0.553728	KPNA1,NUP153,NUP160,NUP205,NUP210,NUP214,NUP43,NUP58,NUP62,SEH1L	rs103612,rs1062798,rs11556093,rs145446416,rs2228375,rs2274136,rs2280084,rs354478,rs354479,rs3732671,rs3816605,rs4678193,rs6505776,rs6795271,rs6906499,rs760416353,rs7628051,rs7810767
R-HSA-983189	Kinesins	Hemostasis	0.556491	KIF15,KIF16B,KIF18A,KIF19,KIF1B,KIF20B,KIF2B,KIF3C,KIF4B,KLC1,TUBA3E,TUBA4A,TUBA4B	rs10208844,rs10458896,rs1062465,rs1129777,rs11710339,rs1465878,rs1886996,rs1886997,rs2271535,rs3803824,rs41274458,rs4561518,rs4561519,rs6034464,rs6580126,rs7594971,rs861539
R-HSA-73887	Death Receptor Signalling	Signal Transduction	0.558378	AKAP13,ARHGEF10L,ARHGEF11,ARHGEF15,ARHGEF16,ARHGEF18,ARHGEF3,ARHGEF33,ARHGEF37,ARHGEF4,ARHGEF40,FGD4,ITGB3BP,MADD,NGEF,NGF,NGFR,NSMAF,OBSCN,PLEKHG2,PREX1,PSENEN,RELA,SHARPIN,SMPD2,SQSTM1,TAB3,TIAM2,TNFRSF10B,USP2,VAV2,VAV3	rs10277,rs1051006,rs1150912,rs11546144,rs1188710,rs1188724,rs1188729,rs1188732,rs13265018,rs1476387,rs16993997,rs1771487,rs1958396,rs2061821,rs2061822,rs2061824,rs2072446,rs2185639,rs2270976,rs2287918,rs2651369,rs2664521,rs31726,rs31728,rs373610,rs4075254,rs4075256,rs41283558,rs4259257,rs4629585,rs4973588,rs500049,rs55901089,rs55904123,rs55915030,rs5927629,rs59606339,rs602990,rs61759893,rs6330,rs…
R-HSA-1222556	ROS and RNS production in phagocytes	Immune System	0.563924	ATP6V0A4,ATP6V1B1,ATP6V1C2,CYBA,NCF4,NOS3,TCIRG1	rs10258719,rs1198849,rs17720303,rs1799983,rs2075939,rs36027301,rs4673
R-HSA-76046	RNA Polymerase III Transcription Initiation	Gene expression (Transcription)	0.563924	BDP1,GTF3A,POLR2E,POLR3G,POLR3GL,SNAPC4,ZNF143	rs10743108,rs1218825,rs12459404,rs1698063,rs1961760,rs2162986,rs3748043,rs3761967,rs3812571,rs41296198,rs6453014,rs6886336,rs715747,rs715748
R-HSA-1362300	Transcription of E2F targets under negative control by p107 (RBL1) and p130 (RBL2) in complex with HDAC1	Cell Cycle	0.566913	CCNA2,E2F1,LIN37,LIN54,RBL1	rs1031639,rs147787006,rs170758,rs3213176,rs6535411,rs769242
R-HSA-1963640	GRB2 events in ERBB2 signaling	Signal Transduction	0.566913	BTC,EGFR,ERBB2,NRG1,NRG3	rs1058808,rs1136201,rs11938093,rs1884282,rs2227983,rs3924999
R-HSA-205043	NRIF signals cell death from the nucleus	Signal Transduction	0.566913	ITGB3BP,NGF,NGFR,PSENEN,SQSTM1	rs10277,rs2072446,rs6330,rs6588047,rs777729315
R-HSA-3322077	Glycogen synthesis	Metabolism	0.566913	GBE1,GYG2,GYS2,PGM1,PGM2L1	rs11208257,rs1126728,rs11797037,rs2172397,rs2229519,rs2306180,rs2306734,rs592644
R-HSA-429958	mRNA decay by 3' to 5' exoribonuclease	Metabolism of RNA	0.566913	DIS3,EXOSC5,EXOSC7,HBS1L,SKIV2L	rs10853751,rs13963,rs437179,rs4883918,rs6794,rs7742542
R-HSA-9665348	Signaling by ERBB2 ECD mutants	Disease	0.566913	EGFR,ERBB2,HSP90AA1,PIK3CA,PLCG1	rs1058808,rs1136201,rs2227983,rs2228246,rs2230461,rs753381,rs8005905
R-HSA-176033	Interactions of Vpr with host cellular proteins	Disease	0.567913	KPNA1,NUP153,NUP160,NUP205,NUP210,NUP214,NUP43,NUP58,NUP62,SEH1L,SLC25A6	rs103612,rs1062798,rs11556093,rs14005,rs145446416,rs2228375,rs2274136,rs2280084,rs354478,rs354479,rs3732671,rs3816605,rs4678193,rs6505776,rs6795271,rs6906499,rs760416353,rs7628051,rs7810767
R-HSA-111465	Apoptotic cleavage of cellular proteins	Programmed Cell Death	0.57514	ACIN1,ADD1,CASP7,CLSPN,DSG2,DSG3,DSP,PLEC,PRKCQ,PTK2,TJP2	rs1380866,rs2227309,rs2227310,rs2236379,rs2278792,rs2309428,rs34774441,rs4961,rs4963,rs6929069,rs7002002,rs7537203,rs7921977,rs79241126,rs79812711,rs941719
R-HSA-72306	tRNA processing	Metabolism of RNA	0.578275	CDKAL1,CTU2,DUS2,ELAC2,EPRS,GTPBP3,LCMT2,MTO1,NUP153,NUP160,NUP205,NUP210,NUP214,NUP43,NUP58,NUP62,POP4,PUS3,SEH1L,THG1L,TRDMT1,TRMT10C,TRMT44,TRMT5,TRMT9B,TRNT1,TSEN15,TSEN54,WDR4,ZBTB8OS	rs103612,rs1046934,rs1062798,rs111739077,rs11278302,rs11556093,rs145446416,rs1880024,rs201279883,rs2228375,rs2230301,rs2248490,rs2270812,rs2273734,rs2274136,rs2274432,rs2280084,rs237831,rs255051,rs334773,rs354478,rs354479,rs3732671,rs3739310,rs3762735,rs3810206,rs3816605,rs4792311,rs502882,rs528255,rs549990,rs608052,rs61731483,rs6505776,rs6795271,rs6906499,rs704886,rs7142228,rs7205989,rs72811472,…
R-HSA-69618	Mitotic Spindle Checkpoint	Cell Cycle	0.580808	AHCTF1,AURKB,BIRC5,CENPF,CENPN,CENPO,CENPP,CENPQ,CENPU,CLIP1,DYNC1H1,INCENP,ITGB3BP,KIF18A,KIF2B,KNL1,KNTC1,MAD1L1,NDC80,NDE1,NSL1,NUF2,NUP160,NUP43,SEH1L,SKA1,SPC25,SPDL1,ZWILCH,ZWINT	rs10120210,rs10458896,rs1059476,rs11071896,rs1129167,rs11802875,rs11837038,rs11858113,rs12410563,rs12911738,rs145446416,rs1550116,rs15702,rs16970911,rs17747633,rs1801368,rs201960644,rs2071214,rs2241666,rs2277283,rs2412541,rs2549887,rs335524,rs34758505,rs34860658,rs3743503,rs3777084,rs3797713,rs3803824,rs3816605,rs4267943,rs438034,rs4561518,rs4561519,rs479661,rs540652,rs6505776,rs6507992,rs6588047…
R-HSA-1483166	Synthesis of PA	Metabolism	0.583618	ACP6,GPAM,GPD2,LIPI,LPCAT1,MIGA2,PLA2G2D,PLA2G4A	rs10787428,rs11544968,rs2116665,rs2307198,rs2792751,rs35452723,rs584367,rs6593795,rs7278737,rs7283442
R-HSA-164378	PKA activation in glucagon signalling	Metabolism	0.587308	ADCY3,PRKACG,PRKAR1A	rs11676272,rs2302234,rs2907373,rs3730386
R-HSA-174411	Polymerase switching on the C-strand of the telomere	Cell Cycle	0.587308	CHTF8,POLA2,PRIM1	rs143561296,rs2277339,rs487989
R-HSA-196757	Metabolism of folate and pterines	Metabolism	0.587308	MTHFD1,MTHFR,SLC19A1	rs1051266,rs1537514,rs1801131,rs1801133,rs1950902,rs868014
R-HSA-416993	Trafficking of GluR2-containing AMPA receptors	Neuronal System	0.587308	AP2S1,GRIP1,PRKCA	rs13277,rs312185,rs6504459
R-HSA-432142	Platelet sensitization by LDL	Hemostasis	0.587308	APOB,LRP8,PLA2G4A	rs2307198,rs3820198,rs4926972,rs5174,rs568413,rs584542,rs676210,rs679899
R-HSA-435354	Zinc transporters	Transport of small molecules	0.587308	SLC30A8,SLC39A4,SLC39A6	rs13266634,rs1789528,rs2977838
R-HSA-9034015	Signaling by NTRK3 (TRKC)	Signal Transduction	0.587308	PIK3CA,PLCG1,PTPRS	rs2228246,rs2230461,rs4807697,rs753381
R-HSA-936964	Activation of IRF3/IRF7 mediated by TBK1/IKK epsilon	Immune System	0.587308	LY96,SARM1,TLR4	rs11437594,rs374054341,rs4986790,rs4986791,rs6472812,rs704
R-HSA-3560782	Diseases associated with glycosaminoglycan metabolism	Disease	0.587446	ACAN,CHST3,CHST6,GPC4,HEXA,HEXB,HSPG2,OMD,SDC1,SDC4,SLC26A2,VCAN	rs10205485,rs1048369,rs1126823,rs1129980,rs117435647,rs160278,rs1800431,rs1874792,rs2228384,rs2291827,rs30832,rs34860658,rs3736360,rs3740129,rs4932439,rs820878,rs897471,rs989994
R-HSA-163615	PKA activation	Signal Transduction	0.587929	ADCY3,PRKACG,PRKAR1A	rs11676272,rs2302234,rs2907373,rs3730386
R-HSA-181429	Serotonin Neurotransmitter Release Cycle	Neuronal System	0.587929	PPFIA1,PPFIA3,PPFIA4	rs2303053,rs546502,rs61821060
R-HSA-1912420	Pre-NOTCH Processing in Golgi	Signal Transduction	0.587929	LFNG,NOTCH3,NOTCH4	rs1044009,rs34637446,rs422951,rs915894
R-HSA-210993	Tie2 Signaling	Hemostasis	0.587929	GRB7,PIK3CA,TEK	rs2230461,rs2952142,rs682632
R-HSA-446353	Cell-extracellular matrix interactions	Cell-Cell communication	0.587929	LIMS2,PARVB,PXN	rs1007863,rs181892289,rs4767884
R-HSA-73780	RNA Polymerase III Chain Elongation	Gene expression (Transcription)	0.587929	POLR2E,POLR3G,POLR3GL	rs12459404,rs2162986,rs41296198
R-HSA-5693532	DNA Double-Strand Break Repair	DNA Repair	0.588067	ABRAXAS1,ATM,ATR,BARD1,BRCA2,BRIP1,CCNA2,CHEK1,CLSPN,DNA2,EME2,ERCC1,EXO1,GEN1,KDM4B,KPNA2,LIG4,NBN,PARP2,PAXIP1,POLE,POLE4,POLM,POLQ,RAD17,RIF1,RMI1,RMI2,RNF168,RTEL1,SIRT6,SLX4,TIMELESS,TIPIN,TOPBP1,WRN,XRCC1,XRCC3	rs1045051,rs1047840,rs1048108,rs1065177,rs11640138,rs12366,rs12642536,rs1381057,rs142968438,rs149936944,rs1635498,rs169547,rs1776148,rs1799782,rs1801195,rs1805388,rs1805389,rs1805794,rs1812152,rs187660163,rs1982151,rs2123465,rs2227928,rs2229571,rs2444257,rs2444263,rs25487,rs2620836,rs2682557,rs300169,rs300175,rs3093926,rs3192149,rs3208008,rs3212986,rs3218649,rs3218651,rs3218660,rs34124242,rs3501,…
R-HSA-416700	Other semaphorin interactions	Developmental Biology	0.595138	ITGA1,PLXNA2,PLXNB3,PLXND1,SEMA4D,SEMA6A	rs11526468,rs13295305,rs1499280,rs2255703,rs2266879,rs2625962,rs2713625,rs2782948,rs34966,rs4844658,rs5987155,rs6643791
R-HSA-442660	Na+/Cl- dependent neurotransmitter transporters	Transport of small molecules	0.595138	SLC22A1,SLC22A2,SLC6A12,SLC6A18,SLC6A5,SLC6A7	rs1443548,rs1443549,rs147278493,rs199886374,rs316019,rs4073918,rs4705426,rs557881,rs683369,rs7447815
R-HSA-5686938	Regulation of TLR by endogenous ligand	Immune System	0.595138	APOB,LY96,SFTPD,TLR1,TLR4,TLR6	rs2243639,rs4986790,rs4986791,rs568413,rs5743618,rs5743810,rs584542,rs6472812,rs676210,rs679899,rs721917,rs756776247
R-HSA-6804760	Regulation of TP53 Activity through Methylation	Gene expression (Transcription)	0.595138	ATM,EHMT2,JMY,SETD9,SMYD2,TTC5	rs1134647,rs2257505,rs3733893,rs3742945,rs40497,rs659243,rs7887
R-HSA-8978934	Metabolism of cofactors	Metabolism	0.595138	COQ3,COQ6,COQ7,HSP90AA1,IDH1,NOS3	rs11074359,rs1799983,rs34218846,rs4144164,rs6925344,rs8005905,rs8500
R-HSA-382551	Transport of small molecules	Transport of small molecules	0.595227	A2M,ABCA1,ABCA10,ABCA12,ABCA2,ABCA4,ABCA5,ABCA6,ABCA7,ABCA9,ABCB5,ABCC2,ABCC6,ABCG5,ABCG8,ADCY3,ADD1,AKAP1,ANO10,ANO3,ANO7,ANO9,AP2S1,APOA4,APOA5,APOB,APOBR,APOC1,AQP12A,AQP6,AQP9,ARL2,ASIC1,ATP10A,ATP10B,ATP10D,ATP11A,ATP11C,ATP13A2,ATP13A4,ATP13A5,ATP1A4,ATP2C2,ATP4A,ATP4B,ATP6V0A4,ATP6V1B1,ATP6V1C2,ATP7A,ATP7B,ATP8B1,ATP8B3,ATP8B4,CAMK2D,CASQ2,CES3,CETP,CFTR,CLCA1,CLCA2,CLCN1,CLCN2,CLCN3,CLCN6…	rs10030475,rs1013940,rs10258719,rs10282312,rs1045288,rs10455,rs1048046,rs1048047,rs1049434,rs1050152,rs1058396,rs1060896,rs1061472,rs10794323,rs10794324,rs11041525,rs11074656,rs11120047,rs11150813,rs111972494,rs1129782,rs113085952,rs1143671,rs1143672,rs11441897,rs11542844,rs11545169,rs11554421,rs11567842,rs11588392,rs11591147,rs1165165,rs1165196,rs11676272,rs11854484,rs11877062,rs11891776,rs11988…
R-HSA-1433557	Signaling by SCF-KIT	Signal Transduction	0.6012	CHEK1,FER,GRB7,MMP9,PIK3CA,PIK3R3,PRKCA,PTPRU,SH2B3	rs17576,rs17577,rs2229086,rs2230461,rs2250889,rs2952142,rs3184504,rs35745442,rs506504,rs6504459,rs785467
R-HSA-159234	Transport of Mature mRNAs Derived from Intronless Transcripts	Metabolism of RNA	0.6012	NUP153,NUP160,NUP205,NUP210,NUP214,NUP43,NUP58,NUP62,SEH1L	rs103612,rs1062798,rs11556093,rs145446416,rs2228375,rs2274136,rs2280084,rs354478,rs354479,rs3732671,rs3816605,rs6505776,rs6795271,rs6906499,rs760416353,rs7628051,rs7810767
R-HSA-5696395	Formation of Incision Complex in GG-NER	DNA Repair	0.6012	CDK7,CHD1L,DDB1,ERCC1,ERCC5,PARP2,SUMO3,USP45,XPC	rs13050872,rs17356233,rs2260655,rs2972388,rs3093926,rs3212986,rs4950394,rs6570065,rs746712199,rs9514066,rs9514067
R-HSA-180786	Extension of Telomeres	Cell Cycle	0.601517	ACD,CHTF8,CTC1,DNA2,POLA2,PRIM1,RTEL1,STN1,WRN	rs10786775,rs143561296,rs1801195,rs187660163,rs2277339,rs2487999,rs3027238,rs3208008,rs3826543,rs487989,rs6979
R-HSA-9609736	Assembly and cell surface presentation of NMDA receptors	Neuronal System	0.601517	ACTN2,APBA1,CAMK2D,GRIN3A,GRIN3B,KIF17,TUBA3E,TUBA4A,TUBA4B	rs10208844,rs10989591,rs11355106,rs199844166,rs2296225,rs34788368,rs35367671,rs522496,rs631357,rs7594971,rs78914045
R-HSA-9646399	Aggrephagy	Autophagy	0.601517	CETN1,CFTR,DYNC1H1,HSP90AA1,IFT88,PCNT,TUBA3E,TUBA4A,TUBA4B	rs10208844,rs17055251,rs2070425,rs2070426,rs2073376,rs2073380,rs213950,rs2442455,rs2839223,rs61734344,rs6518289,rs7594971,rs775444653,rs8005905
R-HSA-1483248	Synthesis of PIPs at the ER membrane	Metabolism	0.604529	PI4K2B,SACM1L	rs10021593,rs1468542
R-HSA-1606341	IRF3 mediated activation of type 1 IFN	Immune System	0.604529	NLRP4,ZBP1	rs16981187,rs2073145,rs2865394,rs441827
R-HSA-167826	The fatty acid cycling model	Metabolism	0.604529	SLC25A27,UCP2	rs35884480,rs660339
R-HSA-167827	The proton buffering model	Metabolism	0.604529	SLC25A27,UCP2	rs35884480,rs660339
R-HSA-173736	Alternative complement activation	Immune System	0.604529	C3,CFB	rs1047286,rs12614,rs2230199
R-HSA-187706	Signalling to p38 via RIT and RIN	Signal Transduction	0.604529	NGF,NTRK1	rs558428940,rs6330
R-HSA-203641	NOSTRIN mediated eNOS trafficking	Metabolism	0.604529	NOS3,NOSTRIN	rs1799983,rs479661,rs540652
R-HSA-2161517	Abacavir transmembrane transport	Metabolism	0.604529	SLC22A1,SLC22A2	rs316019,rs683369
R-HSA-2161541	Abacavir metabolism	Metabolism	0.604529	NT5C2,PCK1	rs10883841,rs1804160
R-HSA-2855086	Ficolins bind to repetitive carbohydrate structures on the target cell surface	Immune System	0.604529	FCN2,MASP2	rs12711521,rs17549193,rs7851696
R-HSA-390651	Dopamine receptors	Signal Transduction	0.604529	DRD1,DRD3	rs139908345,rs6280
R-HSA-427652	Sodium-coupled phosphate cotransporters	Transport of small molecules	0.604529	SLC34A2,SLC34A3	rs28542318,rs6448389
R-HSA-433137	Sodium-coupled sulphate, di- and tri-carboxylate transporters	Transport of small molecules	0.604529	SLC13A1,SLC13A2	rs11567842,rs2140516
R-HSA-444209	Free fatty acid receptors	Signal Transduction	0.604529	FFAR1,GPR31	rs2301151,rs6902566
R-HSA-5661270	Formation of xylulose-5-phosphate	Metabolism	0.604529	SORD,XYLB	rs1042079,rs17118
R-HSA-68911	G2 Phase	Cell Cycle	0.604529	CCNA2,E2F1	rs3213176,rs769242
R-HSA-70370	Galactose catabolism	Metabolism	0.604529	GALK1,PGM2L1	rs592644,rs871443
R-HSA-71032	Propionyl-CoA catabolism	Metabolism	0.604529	MCEE,MUT	rs1141321,rs11541017,rs8589
R-HSA-77310	Beta oxidation of lauroyl-CoA to decanoyl-CoA-CoA	Metabolism	0.604529	ECHS1,HADH	rs1049951,rs4956145
R-HSA-8852405	Signaling by MST1	Signal Transduction	0.604529	MST1,MST1R	rs3197999,rs7433231
R-HSA-8875513	MET interacts with TNS proteins	Signal Transduction	0.604529	TNS3,TNS4	rs2290207,rs2293362,rs3764424
R-HSA-8939247	RUNX1 regulates transcription of genes involved in interleukin signaling	Gene expression (Transcription)	0.604529	IL3,LIFR	rs3110234,rs40401
R-HSA-8963676	Intestinal absorption	Digestion and absorption	0.604529	RSC1A1,SLC2A2	rs3766163,rs5400
R-HSA-9031525	NR1H2 & NR1H3 regulate gene expression to limit cholesterol uptake	Signal Transduction	0.604529	NR1H2,NR1H3	rs2167079,rs676314
R-HSA-9031528	NR1H2 & NR1H3 regulate gene expression linked to triglyceride lipolysis in adipose	Signal Transduction	0.604529	NR1H2,NR1H3	rs2167079,rs676314
R-HSA-9605308	Diseases of Base Excision Repair	Disease	0.604529	MUTYH,NEIL3	rs1876268,rs3219484
R-HSA-9632974	NR1H2 & NR1H3 regulate gene expression linked to gluconeogenesis	Signal Transduction	0.604529	NR1H3,PCK1	rs1804160,rs2167079
R-HSA-9673768	Signaling by membrane-tethered fusions of PDGFRA or PDGFRB	Disease	0.604529	BIN2,KANK1	rs4465020,rs7954976
R-HSA-416482	G alpha (12/13) signalling events	Signal Transduction	0.605121	ADRA1D,AKAP13,ARHGEF10L,ARHGEF11,ARHGEF15,ARHGEF16,ARHGEF18,ARHGEF3,ARHGEF33,ARHGEF37,ARHGEF4,ARHGEF40,FGD4,GNA12,NGEF,OBSCN,PLEKHG2,PREX1,ROCK2,TIAM2,VAV2,VAV3	rs1150912,rs1188710,rs1188724,rs1188729,rs1188732,rs150684653,rs16993997,rs1771487,rs1958396,rs2061821,rs2061822,rs2061824,rs2185639,rs2230774,rs2270976,rs2287918,rs2644275,rs2651369,rs2664521,rs31726,rs31728,rs373610,rs4075254,rs4075256,rs41283558,rs4259257,rs4629585,rs4973588,rs500049,rs55901089,rs55904123,rs55915030,rs602990,rs6695710,rs6752724,rs6755527,rs7143633,rs72855761,rs7528153,rs753234…
R-HSA-2500257	Resolution of Sister Chromatid Cohesion	Cell Cycle	0.605555	AHCTF1,AURKB,BIRC5,CENPF,CENPN,CENPO,CENPP,CENPQ,CENPU,CLIP1,DYNC1H1,INCENP,ITGB3BP,KIF18A,KIF2B,KNL1,KNTC1,MAD1L1,NDC80,NDE1,NSL1,NUF2,NUP160,NUP43,SEH1L,SKA1,SPC25,SPDL1,TUBA3E,TUBA4A,TUBA4B,WAPL,ZWILCH,ZWINT	rs10120210,rs10208844,rs10458896,rs1059476,rs10887621,rs11071896,rs1129167,rs11802875,rs11837038,rs11858113,rs12410563,rs12911738,rs145446416,rs1550116,rs15702,rs16970911,rs17747633,rs1801368,rs201960644,rs2071214,rs2241666,rs2277283,rs2412541,rs2549887,rs335524,rs34758505,rs34860658,rs3743503,rs3777084,rs3797713,rs3803824,rs3816605,rs4267943,rs438034,rs4561518,rs4561519,rs479661,rs540652,rs65057…
R-HSA-9663891	Selective autophagy	Autophagy	0.609038	ATG5,ATM,CETN1,CFTR,DYNC1H1,HSP90AA1,IFT88,MFN1,PCNT,PINK1,PLIN3,PRKAG2,PRKAG3,SQSTM1,TUBA3E,TUBA4A,TUBA4B,ULK1	rs10208844,rs10277,rs1043424,rs11609348,rs17055251,rs2070425,rs2070426,rs2073376,rs2073380,rs213950,rs2442455,rs2839223,rs61734344,rs6518289,rs659243,rs692243,rs7594971,rs7637065,rs775444653,rs8005905,rs811925,rs8289,rs9648725,rs9973235
R-HSA-1483249	Inositol phosphate metabolism	Metabolism	0.616986	INPP5B,INPP5J,IPPK,ITPKB,MTMR7,PLCB2,PLCB4,PLCE1,PLCG1,PLCH2	rs12736998,rs17417407,rs2228246,rs2274223,rs2274224,rs2277170,rs35267671,rs3764796,rs3765524,rs4924446,rs6077510,rs6667260,rs708776,rs7388581,rs753381,rs762702897,rs871524
R-HSA-210745	Regulation of gene expression in beta cells	Developmental Biology	0.623349	HNF1A,NEUROD1,NKX2-2,SLC2A2	rs1169288,rs1169305,rs1800574,rs1801262,rs5400,rs8192563
R-HSA-4641263	Regulation of FZD by ubiquitination	Signal Transduction	0.623349	FZD6,LGR5,LGR6,LRP6	rs10920362,rs146110108,rs2302685,rs3808553,rs61753730,rs74355478,rs788795
R-HSA-5621575	CD209 (DC-SIGN) signaling	Immune System	0.623349	ICAM3,PRKACG,RELA,RPS6KA5	rs17697947,rs201610483,rs3730386,rs61759893
R-HSA-901032	ER Quality Control Compartment (ERQC)	Metabolism of proteins	0.623349	EDEM2,MAN1B1,MARCH6,UGGT2	rs146197042,rs3746429,rs816142,rs968733
R-HSA-113510	E2F mediated regulation of DNA replication	Cell Cycle	0.623763	E2F1,POLA2,PPP2R3B,PRIM1	rs2277339,rs3213176,rs3813593,rs487989
R-HSA-140875	Common Pathway of Fibrin Clot Formation	Hemostasis	0.623763	F13A1,F13B,F5,SERPINA5	rs3024477,rs5988,rs6003,rs6019,rs6025,rs6119
R-HSA-2979096	NOTCH2 Activation and Transmission of Signal to the Nucleus	Signal Transduction	0.623763	JAG2,MIB2,NEURL1,PSENEN	rs1057744,rs11191737,rs12755088,rs7418389,rs777729315
R-HSA-5205685	Pink/Parkin Mediated Mitophagy	Autophagy	0.623763	ATG5,MFN1,PINK1,SQSTM1	rs10277,rs1043424,rs7637065,rs811925
R-HSA-9609523	Insertion of tail-anchored proteins into the endoplasmic reticulum membrane	Protein localization	0.623763	ALDH3A2,BAG6,OTOF,VAPA	rs1052486,rs113598754,rs4665855,rs7216
R-HSA-8876198	RAB GEFs exchange GTP for GDP on RABs	Vesicle-mediated transport	0.625271	ALS2,ANKRD27,CCZ1B,DENND1C,DENND2A,DENND3,DENND5A,DENND6B,HPS4,MADD,MON1B,RAB3IL1,RIN2,RIN3,ST5,TRAPPC10,TRAPPC13,TRAPPC5,TRAPPC8,ULK1	rs1051006,rs11609348,rs117068593,rs145992513,rs17830337,rs1894704,rs1894706,rs199954296,rs2014410,rs2071152,rs259290,rs269243,rs3219156,rs34281659,rs3747129,rs3794153,rs3812762,rs3829947,rs4888607,rs5752330,rs61751342,rs62107586,rs6506948,rs68178377,rs6952,rs6990186,rs7014062,rs713998,rs952374
R-HSA-140837	Intrinsic Pathway of Fibrin Clot Formation	Hemostasis	0.629234	A2M,F12,F9,KNG1,PRCP,SERPINA5,VWF	rs1063856,rs1656922,rs17876030,rs1800378,rs216311,rs216321,rs2228312,rs226405,rs6048,rs6119
R-HSA-5620920	Cargo trafficking to the periciliary membrane	Organelle biogenesis and maintenance	0.630536	ASAP1,BBS2,BBS9,CNGB1,EXOC6,EXOC7,LZTFL1,MCHR1,MKKS,PKD1,PKD2	rs1043149,rs1129183,rs11773504,rs1326331,rs133072,rs13336595,rs145217118,rs147593839,rs147667256,rs1545,rs1547,rs1805044,rs4784677,rs966185
R-HSA-5368287	Mitochondrial translation	Metabolism of proteins	0.632485	GFM1,MRPL22,MRPL28,MRPL34,MRPL35,MRPL36,MRPL37,MRPL39,MRPL52,MRPL53,MRPL9,MRPS18C,MRPS30,MRPS34,MRPS35,MRPS6,MRPS7,MTIF2,MTIF3,MTRF1L,OXA1L	rs1047911,rs1056445,rs10901,rs1127787,rs1135641,rs11357,rs114776273,rs11552431,rs1218825,rs12642536,rs13226,rs13571,rs2303909,rs3192723,rs3745186,rs3747479,rs3749671,rs3989369,rs4817617,rs4982685,rs8075276,rs8129891,rs8455,rs8480,rs8572,rs946448
R-HSA-2980766	Nuclear Envelope Breakdown	Cell Cycle	0.633173	LPIN1,LPIN3,NEK9,NUP153,NUP160,NUP205,NUP210,NUP214,NUP43,NUP58,NUP62,PRKCA,SEH1L,TMPO,VRK2	rs10146482,rs103612,rs1051061,rs1062798,rs11556093,rs12625565,rs145446416,rs2228375,rs2274136,rs2280084,rs354478,rs354479,rs3732671,rs3816605,rs4614906,rs4669769,rs6504459,rs6505776,rs6795271,rs6906499,rs7133258,rs760416353,rs7628051,rs7810767
R-HSA-8957322	Metabolism of steroids	Metabolism	0.637273	ABCB11,ACACB,ACAT2,AKR1C4,AMACR,BAAT,CHD9,CUBN,CYP11B2,CYP39A1,CYP8B1,FABP6,FDFT1,GC,GPAM,HELZ2,HSD17B11,HSD17B12,HSD17B14,HSD3B1,HSD3B7,LBR,LRP2,LSS,SCD,SEC23A,SLC10A2,SLC27A5,SLCO1B1,SLCO1B3,SRD5A1,SREBF2,STARD3,STARD6,TSPO	rs1047303,rs10787428,rs1130435,rs11555762,rs12192544,rs1276712,rs17134592,rs17848802,rs1801222,rs1801224,rs1801231,rs1877031,rs188096,rs201218245,rs2075252,rs2075260,rs2228314,rs2229263,rs2230419,rs2234970,rs2254524,rs2278008,rs2287622,rs2287939,rs2300455,rs2306283,rs248793,rs25683,rs2792751,rs2796835,rs2917782,rs310631,rs310632,rs34415062,rs35350976,rs3743771,rs41281027,rs4149056,rs4149117,rs438…
R-HSA-163560	Triglyceride catabolism	Metabolism	0.639096	FABP1,FABP2,FABP6,GPD2,PLIN3,PNPLA5,PRKACG	rs1130435,rs1799883,rs2017461,rs2116665,rs2241883,rs3730386,rs739231,rs775516746,rs8289,rs9973235
R-HSA-193368	Synthesis of bile acids and bile salts via 7alpha-hydroxycholesterol	Metabolism	0.639096	ABCB11,AKR1C4,AMACR,BAAT,CYP8B1,HSD3B7,SLC27A5	rs17134592,rs2278008,rs2287622,rs2287939,rs34415062,rs35350976,rs41281027,rs4880718,rs9865715,rs9938550
R-HSA-400685	Sema4D in semaphorin signaling	Developmental Biology	0.639096	ARHGEF11,ERBB2,LIMK2,MYH11,MYH9,ROCK2,SEMA4D	rs1058808,rs1136201,rs11526468,rs13295305,rs147122501,rs201960644,rs2230774,rs2269529,rs5997917,rs945508
R-HSA-5260271	Diseases of Immune System	Disease	0.639096	LY96,RELA,TLR1,TLR10,TLR4,TLR5,TLR6	rs11466649,rs45528236,rs4986790,rs4986791,rs5743618,rs5743810,rs5744168,rs5744174,rs61759893,rs6472812,rs7512943,rs756776247
R-HSA-5602358	Diseases associated with the TLR signaling cascade	Disease	0.639096	LY96,RELA,TLR1,TLR10,TLR4,TLR5,TLR6	rs11466649,rs45528236,rs4986790,rs4986791,rs5743618,rs5743810,rs5744168,rs5744174,rs61759893,rs6472812,rs7512943,rs756776247
R-HSA-75876	Synthesis of very long-chain fatty acyl-CoAs	Metabolism	0.639096	ACSBG1,ACSBG2,ACSF3,ELOVL4,HACD1,HACD4,HSD17B12	rs11254692,rs11555762,rs17856650,rs17856651,rs2298260,rs2304824,rs3743979,rs3812153,rs4807840,rs7895850
R-HSA-111459	Activation of caspases through apoptosome-mediated cleavage	Programmed Cell Death	0.644186	CASP7,CASP9	rs1052576,rs2227309,rs2227310,rs7921977
R-HSA-1237112	Methionine salvage pathway	Metabolism	0.644186	APIP,MTAP	rs1977420,rs7023954
R-HSA-1566977	Fibronectin matrix formation	Extracellular matrix organization	0.644186	CEACAM6,FN1	rs11548735,rs1250209
R-HSA-1614517	Sulfide oxidation to sulfate	Metabolism	0.644186	SLC25A10,SQOR	rs1044032,rs11150813
R-HSA-187015	Activation of TRKA receptors	Signal Transduction	0.644186	NGF,NTRK1	rs558428940,rs6330
R-HSA-1912399	Pre-NOTCH Processing in the Endoplasmic Reticulum	Signal Transduction	0.644186	NOTCH3,NOTCH4	rs1044009,rs422951,rs915894
R-HSA-193144	Estrogen biosynthesis	Metabolism	0.644186	HSD17B11,HSD17B14	rs8110220,rs9991501
R-HSA-193670	p75NTR negatively regulates cell cycle via SC1	Signal Transduction	0.644186	NGF,NGFR	rs2072446,rs6330
R-HSA-193993	Mineralocorticoid biosynthesis	Metabolism	0.644186	CYP11B2,HSD3B1	rs1047303,rs4539
R-HSA-205025	NADE modulates death signalling	Signal Transduction	0.644186	NGF,NGFR	rs2072446,rs6330
R-HSA-2142700	Synthesis of Lipoxins (LX)	Metabolism	0.644186	ALOX12,PTGR1	rs1053959,rs1126667
R-HSA-5626978	TNFR1-mediated ceramide production	Signal Transduction	0.644186	NSMAF,SMPD2	rs1476387,rs59606339
R-HSA-6782861	Synthesis of wybutosine at G37 of tRNA(Phe)	Metabolism of RNA	0.644186	LCMT2,TRMT5	rs7142228,rs758903020
R-HSA-8857538	PTK6 promotes HIF1A stabilization	Signal Transduction	0.644186	EGFR,LRRK2	rs2227983,rs2256408,rs3761863
R-HSA-947581	Molybdenum cofactor biosynthesis	Metabolism	0.644186	MOCOS,MOCS3	rs623558,rs678560,rs7269297
R-HSA-1643713	Signaling by EGFR in Cancer	Disease	0.651297	BTC,EGFR,HSP90AA1,PIK3CA,PLCG1	rs11938093,rs2227983,rs2228246,rs2230461,rs753381,rs8005905
R-HSA-5576893	Phase 2 - plateau phase	Muscle contraction	0.651297	AKAP9,CACNA1C,CACNA1S,CACNA2D4,KCNE4	rs1063242,rs10735005,rs12139527,rs12406479,rs12621643,rs12742169,rs140441717,rs3850625,rs41276696,rs6960867,rs6964587
R-HSA-9013508	NOTCH3 Intracellular Domain Regulates Transcription	Signal Transduction	0.651297	HEYL,IKZF1,NOTCH3,PLXND1,SNW1	rs1044009,rs10899750,rs176960,rs2255703,rs2625962,rs2713625,rs784625
R-HSA-389960	Formation of tubulin folding intermediates by CCT/TriC	Metabolism of proteins	0.651597	CCT6B,CCT7,TUBA3E,TUBA4A,TUBA4B	rs10208844,rs139247672,rs7594971,rs931196,rs9635769
R-HSA-5674400	Constitutive Signaling by AKT1 E17K in Cancer	Disease	0.651597	CASP9,CDKN1A,FOXO6,PRR5,RICTOR	rs1052576,rs12092825,rs2043112,rs2395655,rs4359027,rs763213
R-HSA-912694	Regulation of IFNA signaling	Immune System	0.651597	IFNA10,IFNA17,IFNA4,IFNAR2,USP18	rs1051393,rs1062571,rs1131668,rs12552812,rs3180408,rs3750480,rs56035072,rs9298814
R-HSA-425393	Transport of inorganic cations/anions and amino acids/oligopeptides	Transport of small molecules	0.652417	CTNS,SLC12A1,SLC12A3,SLC15A2,SLC17A1,SLC1A5,SLC1A6,SLC24A1,SLC25A10,SLC25A26,SLC25A29,SLC26A2,SLC26A7,SLC34A2,SLC34A3,SLC38A4,SLC3A1,SLC4A3,SLC4A7,SLC5A8,SLC6A12,SLC6A18,SLC8A3,SLC8B1	rs11150813,rs113085952,rs1143671,rs1143672,rs1165196,rs146159281,rs147278493,rs1529927,rs1552311,rs161400,rs164365,rs16942745,rs1709189,rs199886374,rs200297933,rs2257212,rs2429467,rs28542318,rs2873624,rs3027956,rs3027961,rs30832,rs332373,rs332374,rs34816272,rs3743171,rs374859663,rs3755652,rs4073918,rs557881,rs597306,rs635311,rs6448389,rs698761,rs7447815,rs8111625
R-HSA-5218920	VEGFR2 mediated vascular permeability	Signal Transduction	0.655937	HSP90AA1,JUP,NOS3,PRR5,RICTOR,THEM4,VAV2,VAV3	rs1126821,rs1799983,rs2043112,rs3748805,rs602990,rs7528153,rs763213,rs8005905
R-HSA-1614635	Sulfur amino acid metabolism	Metabolism	0.663855	ADO,APIP,CTH,MTAP,MTR,MTRR,SLC25A10,SQOR	rs1021737,rs1044032,rs10995311,rs11150813,rs1801394,rs1805087,rs1977420,rs2236295,rs2966952,rs7023954
R-HSA-421270	Cell-cell junction organization	Cell-Cell communication	0.666386	AFDN,CDH11,CDH12,CDH13,CDH15,CDH17,CDH24,CDH4,CDH9,CLDN16,CLDN23,CLDN7,JUP,MPP5,NECTIN1,PATJ,PVR,SDK1	rs1051623,rs1051624,rs1126821,rs1134767,rs116261083,rs11978101,rs12548737,rs192869579,rs203710,rs2243518,rs2287359,rs2288466,rs2288467,rs2498982,rs2799627,rs3214506,rs35213,rs368234054,rs4371716,rs4562,rs4782724,rs6142884,rs61744208,rs7516332,rs75791347,rs7940667,rs8514
R-HSA-499943	Interconversion of nucleotide di- and triphosphates	Metabolism	0.673795	AK7,AK9,CMPK1,GLRX,NME4,RRM2	rs1130609,rs12175588,rs2275554,rs2369679,rs34899,rs35963490,rs448063,rs7543016
R-HSA-9619483	Activation of AMPK downstream of NMDARs	Neuronal System	0.673795	CAMKK2,PRKAG2,PRKAG3,TUBA3E,TUBA4A,TUBA4B	rs10208844,rs1132780,rs3817190,rs692243,rs7594971,rs9648725
R-HSA-114608	Platelet degranulation	Hemostasis	0.680129	A1BG,A2M,ACTN2,CALU,CD109,CHID1,CLEC3B,CTSW,ECM1,F13A1,F5,FERMT3,FN1,HRG,IGF2,ITGA2B,ITGB3,KNG1,LY6G6F,PCDH7,PLEK,QSOX1,SCG3,SELP,SERPINA1,SERPINF2,SRGN,STXBP2,SYTL4,TF,TGFB1,TTN,TUBA4A,VWF	rs1001238,rs1042464,rs10497520,rs1057335,rs1063479,rs1063856,rs10770125,rs11355106,rs12476289,rs1250209,rs13294,rs13963,rs149000560,rs1552280,rs1656922,rs17855475,rs1800378,rs1800470,rs1883085,rs2022039,rs2042995,rs2042996,rs216311,rs216321,rs2229498,rs2242653,rs226405,rs2290228,rs2291310,rs2291311,rs2303832,rs2305710,rs2306636,rs2307040,rs2562829,rs2562832,rs2627037,rs2627043,rs2692696,rs2742347…
R-HSA-5617833	Cilium Assembly	Organelle biogenesis and maintenance	0.68217	AKAP9,ALMS1,ASAP1,BBS2,BBS9,CCP110,CDK5RAP2,CEP131,CEP152,CEP164,CEP192,CEP70,CEP72,CNGB1,CNTRL,DYNC1H1,DYNC2H1,DYNC2LI1,EXOC6,EXOC7,FBF1,HAUS6,HSP90AA1,IFT140,IFT43,IFT74,IFT88,KIF17,KIF24,KIF3C,LZTFL1,MCHR1,MKKS,NDE1,PCM1,PCNT,PKD1,PKD2,PLK4,SCLT1,SFI1,TCTEX1D2,TMEM67,TRAF3IP1,TTBK2,TTC21B,TTC30A,TUBA3E,TUBA4A,TUBA4B,WDR34,WDR35,WDR60	rs10028124,rs10208844,rs1043149,rs1052161,rs1060742,rs1063242,rs10818503,rs10818504,rs10895391,rs10972048,rs11080618,rs1129183,rs1133834,rs11556157,rs11773504,rs12171042,rs1326331,rs133072,rs13336595,rs1432273,rs145217118,rs1465878,rs147593839,rs147667256,rs148672807,rs1545,rs1547,rs1673607,rs16961560,rs17012739,rs17055251,rs1786263,rs1805044,rs201960644,rs202097551,rs2037814,rs2070425,rs2070426,…
R-HSA-70171	Glycolysis	Metabolism	0.682542	ENO2,HK1,NUP153,NUP160,NUP205,NUP210,NUP214,NUP43,NUP58,NUP62,PFKM,PGK1,PGM2L1,PGP,PRKACG,SEH1L	rs103612,rs1062798,rs11556093,rs116977380,rs145446416,rs2228375,rs2274136,rs2280084,rs354478,rs354479,rs3730386,rs3732671,rs3816605,rs4746836,rs4760682,rs4826245,rs592644,rs6505776,rs6795271,rs6906499,rs710415,rs760416353,rs7628051,rs7810767
R-HSA-168333	NEP/NS2 Interacts with the Cellular Export Machinery	Disease	0.684122	NUP153,NUP160,NUP205,NUP210,NUP214,NUP43,NUP58,NUP62,SEH1L	rs103612,rs1062798,rs11556093,rs145446416,rs2228375,rs2274136,rs2280084,rs354478,rs354479,rs3732671,rs3816605,rs6505776,rs6795271,rs6906499,rs760416353,rs7628051,rs7810767
R-HSA-170822	Regulation of Glucokinase by Glucokinase Regulatory Protein	Metabolism	0.684122	NUP153,NUP160,NUP205,NUP210,NUP214,NUP43,NUP58,NUP62,SEH1L	rs103612,rs1062798,rs11556093,rs145446416,rs2228375,rs2274136,rs2280084,rs354478,rs354479,rs3732671,rs3816605,rs6505776,rs6795271,rs6906499,rs760416353,rs7628051,rs7810767
R-HSA-5619107	Defective TPR may confer susceptibility towards thyroid papillary carcinoma (TPC)	Disease	0.684122	NUP153,NUP160,NUP205,NUP210,NUP214,NUP43,NUP58,NUP62,SEH1L	rs103612,rs1062798,rs11556093,rs145446416,rs2228375,rs2274136,rs2280084,rs354478,rs354479,rs3732671,rs3816605,rs6505776,rs6795271,rs6906499,rs760416353,rs7628051,rs7810767
R-HSA-76005	Response to elevated platelet cytosolic Ca2+	Hemostasis	0.686369	A1BG,A2M,ACTN2,CALU,CD109,CHID1,CLEC3B,CTSW,ECM1,F13A1,F5,FERMT3,FN1,HRG,IGF2,ITGA2B,ITGB3,KNG1,LY6G6F,PCDH7,PLEK,PRKCA,QSOX1,SCG3,SELP,SERPINA1,SERPINF2,SRGN,STXBP2,SYTL4,TF,TGFB1,TTN,TUBA4A,VWF	rs1001238,rs1042464,rs10497520,rs1057335,rs1063479,rs1063856,rs10770125,rs11355106,rs12476289,rs1250209,rs13294,rs13963,rs149000560,rs1552280,rs1656922,rs17855475,rs1800378,rs1800470,rs1883085,rs2022039,rs2042995,rs2042996,rs216311,rs216321,rs2229498,rs2242653,rs226405,rs2290228,rs2291310,rs2291311,rs2303832,rs2305710,rs2306636,rs2307040,rs2562829,rs2562832,rs2627037,rs2627043,rs2692696,rs2742347…
R-HSA-162791	Attachment of GPI anchor to uPAR	Metabolism of proteins	0.688345	PIGK	rs12723684
R-HSA-164843	2-LTR circle formation	Disease	0.688345	LIG4	rs1805388,rs1805389
R-HSA-182218	Nef Mediated CD8 Down-regulation	Disease	0.688345	AP2S1	rs312185
R-HSA-2660825	Signaling by NOTCH1 t(7;9)(NOTCH1:M1580_K2555) Translocation Mutant	Disease	0.688345	JAG2	rs1057744
R-HSA-2660826	Constitutive Signaling by NOTCH1 t(7;9)(NOTCH1:M1580_K2555) Translocation Mutant	Disease	0.688345	JAG2	rs1057744
R-HSA-2980767	Activation of NIMA Kinases NEK9, NEK6, NEK7	Cell Cycle	0.688345	NEK9	rs10146482
R-HSA-3134963	DEx/H-box helicases activate type I IFN and inflammatory cytokines production	Immune System	0.688345	RELA	rs61759893
R-HSA-3304349	Loss of Function of SMAD2/3 in Cancer	Disease	0.688345	TGFB1	rs1800470
R-HSA-3371599	Defective HLCS causes multiple carboxylase deficiency	Disease	0.688345	MCCC1	rs2270968
R-HSA-3656534	Loss of Function of TGFBR1 in Cancer	Disease	0.688345	TGFB1	rs1800470
R-HSA-426496	Post-transcriptional silencing by small RNAs	Gene expression (Transcription)	0.688345	TNRC6A	rs72770407,rs72770408
R-HSA-435368	Zinc efflux and compartmentalization by the SLC30 family	Transport of small molecules	0.688345	SLC30A8	rs13266634
R-HSA-444257	RSK activation	Neuronal System	0.688345	RPS6KA2	rs9347162,rs943687
R-HSA-447043	Neurofascin interactions	Developmental Biology	0.688345	NRCAM	rs6958498
R-HSA-5603029	IkBA variant leads to EDA-ID	Disease	0.688345	RELA	rs61759893
R-HSA-5649702	APEX1-Independent Resolution of AP Sites via the Single Nucleotide Replacement Pathway	DNA Repair	0.688345	XRCC1	rs1799782,rs25487,rs2682557
R-HSA-73943	Reversal of alkylation damage by DNA dioxygenases	DNA Repair	0.688345	ASCC3	rs240780
R-HSA-9022537	Loss of MECP2 binding ability to the NCoR/SMRT complex	Disease	0.688345	NCOR2	rs201324168,rs2229840
R-HSA-9027277	Erythropoietin activates Phospholipase C gamma (PLCG)	Signal Transduction	0.688345	PLCG1	rs2228246,rs753381
R-HSA-9028335	Activated NTRK2 signals through PI3K	Signal Transduction	0.688345	PIK3CA	rs2230461
R-HSA-9645135	STAT5 Activation	Immune System	0.688345	FLT3	rs1933437
R-HSA-110362	POLB-Dependent Long Patch Base Excision Repair	DNA Repair	0.688422	PARP2	rs3093926
R-HSA-163680	AMPK inhibits chREBP transcriptional activation activity	Metabolism	0.688422	PRKAG2	rs9648725
R-HSA-163765	ChREBP activates metabolic gene expression	Metabolism	0.688422	ACACB	rs17848802,rs2075260,rs2300455
R-HSA-164944	Nef and signal transduction	Disease	0.688422	DOCK2	rs17646221
R-HSA-177128	Conjugation of salicylate with glycine	Metabolism	0.688422	ACSM2A	rs7187246
R-HSA-210747	Regulation of gene expression in early pancreatic precursor cells	Developmental Biology	0.688422	PTF1A	rs7918487
R-HSA-2408508	Metabolism of ingested SeMet, Sec, MeSec into H2Se	Metabolism	0.688422	CTH	rs1021737
R-HSA-3304351	Signaling by TGF-beta Receptor Complex in Cancer	Disease	0.688422	TGFB1	rs1800470
R-HSA-3323169	Defects in biotin (Btn) metabolism	Disease	0.688422	MCCC1	rs2270968
R-HSA-3595174	Defective CHST14 causes EDS, musculocontractural type	Disease	0.688422	VCAN	rs160278
R-HSA-3595177	Defective CHSY1 causes TPBS	Disease	0.688422	VCAN	rs160278
R-HSA-416550	Sema4D mediated inhibition of cell attachment and migration	Developmental Biology	0.688422	SEMA4D	rs11526468,rs13295305
R-HSA-428543	Inactivation of CDC42 and RAC1	Developmental Biology	0.688422	SRGAP3	rs76840093
R-HSA-446210	Synthesis of UDP-N-acetyl-glucosamine	Metabolism of proteins	0.688422	AMDHD2	rs148567595
R-HSA-5358493	Synthesis of diphthamide-EEF2	Metabolism of proteins	0.688422	DPH1	rs35394823
R-HSA-5362798	Release of Hh-Np from the secreting cell	Signal Transduction	0.688422	SCUBE2	rs7395988
R-HSA-72731	Recycling of eIF2:GDP	Metabolism of proteins	0.688422	EIF2B5	rs843358
R-HSA-73942	DNA Damage Reversal	DNA Repair	0.688422	ASCC3	rs240780
R-HSA-75158	TRAIL signaling	Signal Transduction	0.688422	TNFRSF10B	rs13265018
R-HSA-8939242	RUNX1 regulates transcription of genes involved in differentiation of keratinocytes	Gene expression (Transcription)	0.688422	SERPINB13	rs1020694
R-HSA-8941332	RUNX2 regulates genes involved in cell migration	Gene expression (Transcription)	0.688422	RUNX2	rs11498198
R-HSA-8951430	RUNX3 regulates WNT signaling	Gene expression (Transcription)	0.688422	RUNX3	rs6672420
R-HSA-8951671	RUNX3 regulates YAP1-mediated transcription	Gene expression (Transcription)	0.688422	RUNX3	rs6672420
R-HSA-9018682	Biosynthesis of maresins	Metabolism	0.688422	CYP2D6	rs1135840,rs16947
R-HSA-4085001	Sialic acid metabolism	Metabolism of proteins	0.692414	GLB1,NEU3,NEU4,ST3GAL5,ST6GAL2,ST6GALNAC3,ST8SIA6	rs11236283,rs1138484,rs11545301,rs1184626,rs34558933,rs4302331,rs45462798,rs7637099
R-HSA-5693538	Homology Directed Repair	DNA Repair	0.692546	ABRAXAS1,ATM,ATR,BARD1,BRCA2,BRIP1,CCNA2,CHEK1,CLSPN,DNA2,EME2,ERCC1,EXO1,GEN1,NBN,PARP2,POLE,POLE4,POLQ,RAD17,RMI1,RMI2,RNF168,RTEL1,SIRT6,SLX4,TIMELESS,TIPIN,TOPBP1,WRN,XRCC1,XRCC3	rs1045051,rs1047840,rs1048108,rs11640138,rs12366,rs12642536,rs1381057,rs149936944,rs1635498,rs169547,rs1776148,rs1799782,rs1801195,rs1805794,rs1812152,rs187660163,rs1982151,rs2227928,rs2229571,rs25487,rs2682557,rs300169,rs300175,rs3093926,rs3192149,rs3208008,rs3212986,rs3218649,rs3218651,rs34124242,rs352493,rs3796129,rs3810813,rs429744,rs438289,rs4986764,rs506504,rs5745066,rs61753376,rs659243,rs7…
R-HSA-936440	Negative regulators of DDX58/IFIH1 signaling	Immune System	0.692601	ATG5,DDX58,IFIH1,MAVS,NLRC5,NLRX1,TRIM25	rs10813831,rs1672867,rs17857295,rs1990760,rs205498,rs28438857,rs289723,rs3747517,rs4245191,rs643423,rs74439742,rs811925
R-HSA-9615710	Late endosomal microautophagy	Autophagy	0.692601	CETN1,CFTR,IFT88,PCNT,PLIN3,VPS37A,VPS37C	rs17055251,rs2070425,rs2070426,rs2073376,rs2073380,rs213950,rs2442455,rs2839223,rs3764796,rs61734344,rs6518289,rs754382,rs8289,rs9973235
R-HSA-156590	Glutathione conjugation	Metabolism	0.695583	GGT1,GGT5,GGT6,GSTA2,GSTA5,GSTM1,GSTM2,GSTO1,GSTZ1,OPLAH	rs1046428,rs1065411,rs11509438,rs11657054,rs202133451,rs2180314,rs2275984,rs2397118,rs7215121,rs782276156
R-HSA-380270	Recruitment of mitotic centrosome proteins and complexes	Cell Cycle	0.699187	AKAP9,ALMS1,CCP110,CDK5RAP2,CEP131,CEP152,CEP164,CEP192,CEP70,CEP72,CNTRL,DYNC1H1,HAUS6,HSP90AA1,NDE1,PCM1,PCNT,PLK4,SFI1,TUBA4A,TUBG2,TUBGCP6	rs1046097,rs1052161,rs1063242,rs10818503,rs10818504,rs11080618,rs12171042,rs148672807,rs1673607,rs16961560,rs17012739,rs1786263,rs201960644,rs2037814,rs2070425,rs2070426,rs2073376,rs2073380,rs208753,rs2305830,rs2466773,rs2659016,rs2839223,rs35049837,rs35381394,rs3811740,rs4499304,rs474337,rs4836822,rs4838864,rs490262,rs4977493,rs573455,rs578208,rs62000999,rs62622380,rs6505780,rs6518289,rs6960867,…
R-HSA-380287	Centrosome maturation	Cell Cycle	0.699187	AKAP9,ALMS1,CCP110,CDK5RAP2,CEP131,CEP152,CEP164,CEP192,CEP70,CEP72,CNTRL,DYNC1H1,HAUS6,HSP90AA1,NDE1,PCM1,PCNT,PLK4,SFI1,TUBA4A,TUBG2,TUBGCP6	rs1046097,rs1052161,rs1063242,rs10818503,rs10818504,rs11080618,rs12171042,rs148672807,rs1673607,rs16961560,rs17012739,rs1786263,rs201960644,rs2037814,rs2070425,rs2070426,rs2073376,rs2073380,rs208753,rs2305830,rs2466773,rs2659016,rs2839223,rs35049837,rs35381394,rs3811740,rs4499304,rs474337,rs4836822,rs4838864,rs490262,rs4977493,rs573455,rs578208,rs62000999,rs62622380,rs6505780,rs6518289,rs6960867,…
R-HSA-1483115	Hydrolysis of LPC	Metabolism	0.699634	PLA2G4A,PLA2G4F,PLBD1	rs1141509,rs1356410,rs1600,rs2307198,rs7957558
R-HSA-198203	PI3K/AKT activation	Signal Transduction	0.699634	NGF,NTRK1,PIK3CA	rs2230461,rs558428940,rs6330
R-HSA-212718	EGFR interacts with phospholipase C-gamma	Signal Transduction	0.699634	BTC,EGFR,PLCG1	rs11938093,rs2227983,rs2228246,rs753381
R-HSA-2179392	EGFR Transactivation by Gastrin	Signal Transduction	0.699634	EGFR,MMP3,PRKCA	rs2227983,rs6504459,rs679620
R-HSA-447041	CHL1 interactions	Developmental Biology	0.699634	CHL1,ITGA1,NRP1	rs13060847,rs1499280,rs2228638
R-HSA-6787450	tRNA modification in the mitochondrion	Metabolism of RNA	0.699634	GTPBP3,MTO1,TRMT10C	rs201279883,rs3762735,rs3810206
R-HSA-9010642	ROBO receptors bind AKAP5	Developmental Biology	0.699634	AKAP5,PRKACG,PRKCA	rs1256149,rs3730386,rs6504459
R-HSA-9029558	NR1H2 & NR1H3 regulate gene expression linked to lipogenesis	Signal Transduction	0.699634	NR1H2,NR1H3,SCD	rs2167079,rs2234970,rs676314
R-HSA-9613354	Lipophagy	Autophagy	0.699634	PLIN3,PRKAG2,PRKAG3	rs692243,rs8289,rs9648725,rs9973235
R-HSA-9662834	CD163 mediating an anti-inflammatory response	Disease	0.699634	CD163,MYH9,RHBDF2	rs147122501,rs2269529,rs3744045,rs4883263
R-HSA-3301854	Nuclear Pore Complex (NPC) Disassembly	Cell Cycle	0.701107	NEK9,NUP153,NUP160,NUP205,NUP210,NUP214,NUP43,NUP58,NUP62,SEH1L	rs10146482,rs103612,rs1062798,rs11556093,rs145446416,rs2228375,rs2274136,rs2280084,rs354478,rs354479,rs3732671,rs3816605,rs6505776,rs6795271,rs6906499,rs760416353,rs7628051,rs7810767
R-HSA-1169410	Antiviral mechanism by IFN-stimulated genes	Immune System	0.701649	DDX58,EIF4G1,FLNB,KPNA1,KPNA2,NEDD4,NUP153,NUP160,NUP205,NUP210,NUP214,NUP43,NUP58,NUP62,OAS1,OAS2,OAS3,PLCG1,RNASEL,SEH1L,TRIM25,USP18	rs103612,rs1062798,rs10813831,rs1131356,rs1131454,rs11556093,rs12632456,rs1293767,rs13319149,rs142968438,rs145446416,rs15895,rs205498,rs2178403,rs2228246,rs2228375,rs2274136,rs2280084,rs2285933,rs2303579,rs2303580,rs2660,rs3180408,rs354478,rs354479,rs3732671,rs3816605,rs4678193,rs486907,rs62043855,rs627928,rs6505776,rs6795271,rs6906499,rs753381,rs760416353,rs7628051,rs7810767
R-HSA-3299685	Detoxification of Reactive Oxygen Species	Cellular responses to external stimuli	0.708155	ATP7A,CYBA,GPX1,NCF4,NOX4,NOX5,PRDX5,SOD2	rs1050450,rs12907196,rs2075939,rs317139,rs3743093,rs4673,rs4826245,rs4880,rs7938623
R-HSA-2172127	DAP12 interactions	Immune System	0.710861	CD300E,HLA-E,KLRC2,KLRD1,KLRK1,NCR2,PIK3CA,PLCG1,SIRPB1,VAV2,VAV3	rs10772256,rs1141715,rs1264457,rs2228246,rs2230461,rs2243603,rs2253427,rs2255336,rs2273962,rs581157,rs602990,rs62621992,rs7528153,rs753381
R-HSA-6783310	Fanconi Anemia Pathway	DNA Repair	0.710861	ATR,DCLRE1A,DCLRE1B,EME2,ERCC1,FAAP100,FAN1,FANCA,FANCI,FANCM,SLX4	rs11552304,rs11552449,rs17803620,rs2227928,rs2239359,rs2283432,rs3087374,rs3212986,rs34124242,rs3736772,rs3750898,rs3810813,rs4779794,rs61753376
R-HSA-6794362	Protein-protein interactions at synapses	Neuronal System	0.711041	APBA1,APBA3,EPB41L2,EPB41L5,GRM1,HOMER3,LRRC4B,NRXN1,NRXN3,PDLIM5,PPFIA1,PPFIA3,PPFIA4,PPFIBP1,PPFIBP2,PTPRD,PTPRS,RTN3,SHANK1,SHARPIN	rs1059240,rs11546144,rs11626446,rs13107595,rs13413205,rs199844166,rs2194816,rs2303053,rs28930677,rs2941,rs34788368,rs3745521,rs4758209,rs4807697,rs542998,rs546502,rs61731767,rs61751957,rs61821060,rs6923492,rs72694737,rs7690296,rs8102086,rs9636391,rs966845
R-HSA-425407	SLC-mediated transmembrane transport	Transport of small molecules	0.712139	ARL2,CP,CTNS,FGF21,HEPH,RHBG,RSC1A1,SLC11A2,SLC12A1,SLC12A3,SLC13A1,SLC13A2,SLC14A1,SLC14A2,SLC15A2,SLC16A1,SLC17A1,SLC1A5,SLC1A6,SLC22A1,SLC22A18,SLC22A2,SLC22A4,SLC24A1,SLC25A10,SLC25A26,SLC25A29,SLC25A6,SLC26A2,SLC26A7,SLC28A1,SLC28A2,SLC29A3,SLC2A11,SLC2A2,SLC2A7,SLC2A9,SLC30A8,SLC34A2,SLC34A3,SLC38A4,SLC39A4,SLC39A6,SLC3A1,SLC44A2,SLC44A3,SLC44A4,SLC4A3,SLC4A7,SLC5A11,SLC5A3,SLC5A6,SLC5A7,SL…	rs1013940,rs1048046,rs1048047,rs1049434,rs1050152,rs1058396,rs1060896,rs11074656,rs11150813,rs1129782,rs113085952,rs1143671,rs1143672,rs11567842,rs1165196,rs11854484,rs11877062,rs1275533,rs13266634,rs14005,rs1443548,rs1443549,rs146159281,rs147278493,rs1484873,rs150963900,rs1529927,rs1552311,rs161400,rs1621378,rs164365,rs16942745,rs1709189,rs17216603,rs17772929,rs1789528,rs199886374,rs200297933,rs…
R-HSA-381183	ATF6 (ATF6-alpha) activates chaperone genes	Metabolism of proteins	0.718494	ATF6,HSP90B1,XBP1	rs1135983,rs116891695,rs2070150,rs5762809
R-HSA-399997	Acetylcholine regulates insulin secretion	Metabolism	0.718494	GNA15,PLCB2,PRKCA	rs310680,rs4924446,rs6504459
R-HSA-418889	Caspase activation via Dependence Receptors in the absence of ligand	Programmed Cell Death	0.718494	CASP9,DAPK1,DCC	rs1052576,rs1056719,rs2229080
R-HSA-428643	Organic anion transporters	Transport of small molecules	0.718494	SLC17A1,SLC25A10,SLC5A8	rs11150813,rs1165196,rs164365,rs1709189
R-HSA-8868766	rRNA processing in the mitochondrion	Metabolism of RNA	0.718494	ELAC2,MRM3,TRMT10C	rs2249542,rs3762735,rs4792311
R-HSA-8963888	Chylomicron assembly	Transport of small molecules	0.718494	APOA4,APOB,MTTP	rs2306985,rs5104,rs568413,rs584542,rs676210,rs679899
R-HSA-8963901	Chylomicron remodeling	Transport of small molecules	0.718494	APOA4,APOA5,APOB	rs3135507,rs5104,rs568413,rs584542,rs676210,rs679899
R-HSA-159231	Transport of Mature mRNA Derived from an Intronless Transcript	Metabolism of RNA	0.721825	NUP153,NUP160,NUP205,NUP210,NUP214,NUP43,NUP58,NUP62,SEH1L	rs103612,rs1062798,rs11556093,rs145446416,rs2228375,rs2274136,rs2280084,rs354478,rs354479,rs3732671,rs3816605,rs6505776,rs6795271,rs6906499,rs760416353,rs7628051,rs7810767
R-HSA-379724	tRNA Aminoacylation	Metabolism of proteins	0.721825	AARS2,EPRS,FARSB,GARS,IARS,NARS2,PARS2,RARS,VARS2	rs1049402,rs10501429,rs116816976,rs200188616,rs201511329,rs2230301,rs2305734,rs244903,rs324136,rs556155,rs7185,rs9394021
R-HSA-193704	p75 NTR receptor-mediated signalling	Signal Transduction	0.723833	AKAP13,ARHGEF10L,ARHGEF11,ARHGEF15,ARHGEF16,ARHGEF18,ARHGEF3,ARHGEF33,ARHGEF37,ARHGEF4,ARHGEF40,FGD4,ITGB3BP,NGEF,NGF,NGFR,OBSCN,PLEKHG2,PREX1,PSENEN,RELA,SMPD2,SQSTM1,TIAM2,VAV2,VAV3	rs10277,rs1150912,rs1188710,rs1188724,rs1188729,rs1188732,rs1476387,rs16993997,rs1771487,rs1958396,rs2061821,rs2061822,rs2061824,rs2072446,rs2185639,rs2270976,rs2287918,rs2651369,rs2664521,rs31726,rs31728,rs373610,rs4075254,rs4075256,rs41283558,rs4259257,rs4629585,rs4973588,rs500049,rs55901089,rs55904123,rs55915030,rs602990,rs61759893,rs6330,rs6588047,rs6695710,rs6752724,rs6755527,rs7143633,rs728…
R-HSA-4420097	VEGFA-VEGFR2 Pathway	Signal Transduction	0.723833	AXL,BAIAP2,BCAR1,CYBA,CYFIP2,DOCK1,HSP90AA1,ITGAV,ITGB3,JUP,NCF4,NOS3,PIK3CA,PLCG1,PRKACG,PRKCA,PRR5,PTK2,PTK2B,PXN,RICTOR,ROCK2,SH2D2A,THEM4,VAV2,VAV3	rs1035539,rs1126821,rs1799983,rs2043112,rs2075939,rs2228246,rs2230461,rs2230616,rs2230774,rs3730386,rs3748805,rs397712438,rs4673,rs4767884,rs4969391,rs5918,rs602990,rs6504459,rs7249222,rs751019,rs7528153,rs753381,rs763213,rs79812711,rs8005905,rs869801,rs926103
R-HSA-194068	Bile acid and bile salt metabolism	Metabolism	0.72404	ABCB11,AKR1C4,AMACR,BAAT,CYP39A1,CYP8B1,FABP6,HSD3B7,SLC10A2,SLC27A5,SLCO1B1,SLCO1B3	rs1130435,rs12192544,rs17134592,rs188096,rs2278008,rs2287622,rs2287939,rs2306283,rs34415062,rs35350976,rs41281027,rs4149056,rs4149117,rs4880718,rs7311358,rs7761731,rs9865715,rs9938550
R-HSA-6782315	tRNA modification in the nucleus and cytosol	Metabolism of RNA	0.72404	CDKAL1,CTU2,DUS2,EPRS,LCMT2,PUS3,THG1L,TRDMT1,TRMT44,TRMT5,TRMT9B,WDR4	rs111739077,rs11278302,rs1880024,rs2230301,rs2248490,rs2270812,rs2273734,rs237831,rs255051,rs3739310,rs502882,rs528255,rs549990,rs608052,rs7142228,rs7205989,rs72811472,rs758903020,rs8059048
R-HSA-5619115	Disorders of transmembrane transporters	Disease	0.725958	ABCA1,ABCA12,ABCB11,ABCC2,ABCC6,ABCG5,ABCG8,CFTR,CP,HEPH,HK1,KCNJ11,NUP153,NUP160,NUP205,NUP210,NUP214,NUP43,NUP58,NUP62,PSMB1,PSMB3,PSMD13,PSMD2,PSMD9,PSME2,SEH1L,SLC11A2,SLC12A1,SLC12A3,SLC16A1,SLC22A18,SLC24A1,SLC26A2,SLC29A3,SLC2A2,SLC2A9,SLC34A2,SLC34A3,SLC39A4,SLC3A1,SLC5A7,SLC6A18,SLC6A5,SLCO1B1,SLCO1B3	rs1013940,rs103612,rs1045288,rs1048046,rs1048047,rs1049434,rs1062798,rs1129782,rs11545169,rs11556093,rs12717,rs12931472,rs14259,rs1443548,rs1443549,rs145446416,rs147278493,rs1529927,rs1552311,rs17216603,rs200297933,rs2066714,rs2066715,rs213950,rs2228375,rs2230681,rs2274136,rs2276961,rs2280084,rs2287622,rs2306283,rs2487068,rs28542318,rs2977838,rs30832,rs354478,rs354479,rs3732671,rs3733591,rs374317…
R-HSA-194138	Signaling by VEGF	Signal Transduction	0.735775	AXL,BAIAP2,BCAR1,CYBA,CYFIP2,DOCK1,HSP90AA1,ITGAV,ITGB3,JUP,NCF4,NOS3,NRP1,NRP2,PIK3CA,PLCG1,PRKACG,PRKCA,PRR5,PTK2,PTK2B,PXN,RICTOR,ROCK2,SH2D2A,THEM4,VAV2,VAV3	rs1035539,rs1126821,rs1799983,rs2043112,rs2075939,rs2228246,rs2228638,rs2230461,rs2230616,rs2230774,rs3730386,rs3748805,rs397712438,rs4673,rs4767884,rs4969391,rs5918,rs602990,rs6504459,rs7249222,rs751019,rs7528153,rs753381,rs763213,rs79812711,rs8005905,rs849541,rs869801,rs926103
R-HSA-112308	Presynaptic depolarization and calcium channel opening	Neuronal System	0.741689	CACNA1A,CACNA1B	rs2278973,rs539546830
R-HSA-159854	Gamma-carboxylation, transport, and amino-terminal cleavage of proteins	Metabolism of proteins	0.741689	F7,F9	rs6046,rs6048
R-HSA-1660517	Synthesis of PIPs at the late endosome membrane	Metabolism	0.741689	MTMR7,PIKFYVE	rs10932258,rs1529979,rs2363468,rs3764796,rs7388581,rs893253,rs893254,rs999890
R-HSA-174437	Removal of the Flap Intermediate from the C-strand	Cell Cycle	0.741689	DNA2,WRN	rs1801195,rs187660163
R-HSA-196025	Formation of annular gap junctions	Vesicle-mediated transport	0.741689	CLTCL1,DAB2	rs11386977,rs3733801
R-HSA-2022923	Dermatan sulfate biosynthesis	Metabolism	0.741689	DSE,VCAN	rs160278,rs61746508
R-HSA-203615	eNOS activation	Metabolism	0.741689	HSP90AA1,NOS3	rs1799983,rs8005905
R-HSA-2514853	Condensation of Prometaphase Chromosomes	Cell Cycle	0.741689	NCAPD2,NCAPH	rs2240871,rs2305935
R-HSA-376172	DSCAM interactions	Developmental Biology	0.741689	DCC,DSCAML1	rs2229080,rs3741280
R-HSA-4755510	SUMOylation of immune response proteins	Metabolism of proteins	0.741689	RELA,SUMO3	rs13050872,rs61759893
R-HSA-5210891	Uptake and function of anthrax toxins	Disease	0.741689	MAP2K3,PDCD6IP	rs1127732,rs33911218
R-HSA-5661231	Metallothioneins bind metals	Cellular responses to external stimuli	0.741689	MT1B,MT4	rs142263549,rs666636,rs666647
R-HSA-68689	CDC6 association with the ORC:origin complex	DNA Replication	0.741689	E2F1,E2F2	rs2075995,rs3213176
R-HSA-71288	Creatine metabolism	Metabolism	0.741689	SLC6A12,SLC6A7	rs199886374,rs4705426,rs557881
R-HSA-77588	SLBP Dependent Processing of Replication-Dependent Histone Pre-mRNAs	Metabolism of RNA	0.741689	SNRPD3,SNRPF	rs10859974,rs202133451
R-HSA-8934903	Receptor Mediated Mitophagy	Autophagy	0.741689	ATG5,ULK1	rs11609348,rs811925
R-HSA-8963693	Aspartate and asparagine metabolism	Metabolism	0.741689	ASNS,ASPG	rs1049674,rs8012505
R-HSA-9013700	NOTCH4 Activation and Transmission of Signal to the Nucleus	Signal Transduction	0.741689	NOTCH4,PSENEN	rs422951,rs777729315,rs915894
R-HSA-9020956	Interleukin-27 signaling	Immune System	0.741689	EBI3,IL27RA	rs35026308,rs4740
R-HSA-9664873	Pexophagy	Autophagy	0.741689	ATM,SQSTM1	rs10277,rs659243
R-HSA-170968	Frs2-mediated activation	Signal Transduction	0.741753	NGF,NTRK1	rs558428940,rs6330
R-HSA-209822	Glycoprotein hormones	Metabolism of proteins	0.741753	INHBC,TSHB	rs10776792,rs2229357
R-HSA-442720	CREB1 phosphorylation through the activation of Adenylate Cyclase	Neuronal System	0.741753	PRKACG,PRKAR1A	rs2302234,rs2907373,rs3730386
R-HSA-6803207	TP53 Regulates Transcription of Caspase Activators and Caspases	Gene expression (Transcription)	0.741753	ATM,PIDD1	rs10902221,rs659243
R-HSA-71064	Lysine catabolism	Metabolism	0.741753	GCDH,PIPOX	rs12941884,rs1976165,rs8012
R-HSA-8984722	Interleukin-35 Signalling	Immune System	0.741753	EBI3,IL27RA	rs35026308,rs4740
R-HSA-9673767	Signaling by PDGFRA transmembrane, juxtamembrane and kinase domain mutants	Disease	0.741753	PDGFRA,PIK3CA	rs2230461,rs35597368
R-HSA-9673770	Signaling by PDGFRA extracellular domain mutants	Disease	0.741753	PDGFRA,PIK3CA	rs2230461,rs35597368
R-HSA-6811440	Retrograde transport at the Trans-Golgi-Network	Vesicle-mediated transport	0.743901	COG1,COG3,COG4,GCC2,GOLGA1,IGF2R,PLIN3,RHOBTB3,SCOC,TGOLN2,VPS52	rs1026128,rs143774398,rs2271430,rs2274285,rs2718698,rs34899,rs3637,rs3931036,rs4240199,rs4247303,rs583134,rs629849,rs634710,rs8289,rs9973235
R-HSA-113501	Inhibition of replication initiation of damaged DNA by RB1/E2F1	Cell Cycle	0.748279	E2F1,POLA2,PPP2R3B,PRIM1	rs2277339,rs3213176,rs3813593,rs487989
R-HSA-209560	NF-kB is activated and signals survival	Signal Transduction	0.748279	NGF,NGFR,RELA,SQSTM1	rs10277,rs2072446,rs61759893,rs6330
R-HSA-2453864	Retinoid cycle disease events	Disease	0.748279	ABCA4,NAPEPLD,STRA6,TTR	rs1800458,rs3112831,rs3181009,rs61751399,rs736118
R-HSA-2474795	Diseases associated with visual transduction	Disease	0.748279	ABCA4,NAPEPLD,STRA6,TTR	rs1800458,rs3112831,rs3181009,rs61751399,rs736118
R-HSA-432047	Passive transport by Aquaporins	Transport of small molecules	0.748279	AQP12A,AQP6,AQP9,MIP	rs144701154,rs17124220,rs1867380,rs2657881,rs71428454
R-HSA-9675143	Diseases of the neuronal system	Disease	0.748279	ABCA4,NAPEPLD,STRA6,TTR	rs1800458,rs3112831,rs3181009,rs61751399,rs736118
R-HSA-112043	PLC beta mediated events	Signal Transduction	0.753171	ADCY3,CAMK2D,CAMKK1,CAMKK2,KPNA2,PDE1C,PLA2G4A,PLCB2,PLCB4,PRKACG,PRKAR1A,PRKCA	rs1132780,rs11676272,rs142968438,rs215607,rs2302234,rs2307198,rs2907373,rs35367671,rs3730386,rs3817190,rs4924446,rs6077510,rs6504459,rs7214723,rs977625
R-HSA-112040	G-protein mediated events	Signal Transduction	0.753267	ADCY3,CAMK2D,CAMKK1,CAMKK2,KPNA2,PDE1C,PLA2G4A,PLCB2,PLCB4,PRKACG,PRKAR1A,PRKCA	rs1132780,rs11676272,rs142968438,rs215607,rs2302234,rs2307198,rs2907373,rs35367671,rs3730386,rs3817190,rs4924446,rs6077510,rs6504459,rs7214723,rs977625
R-HSA-111461	Cytochrome c-mediated apoptotic response	Programmed Cell Death	0.759796	APIP,CARD8,CASP7,CASP9	rs1052576,rs140826611,rs1977420,rs2227309,rs2227310,rs2288876,rs7921977
R-HSA-156581	Methylation	Metabolism	0.759796	GSTO1,MTR,MTRR,N6AMT1	rs11509438,rs1801394,rs1805087,rs1997607,rs2205446,rs2205447,rs2966952
R-HSA-1614558	Degradation of cysteine and homocysteine	Metabolism	0.759796	ADO,CTH,SLC25A10,SQOR	rs1021737,rs1044032,rs10995311,rs11150813,rs2236295
R-HSA-189451	Heme biosynthesis	Metabolism	0.759796	COX10,COX15,CPOX,FLVCR1	rs11120047,rs1131857,rs2072279,rs2230351,rs2231687,rs3207090
R-HSA-3656237	Defective EXT2 causes exostoses 2	Disease	0.759796	GPC4,HSPG2,SDC1,SDC4	rs10205485,rs1048369,rs1129980,rs1874792,rs2228384,rs2291827,rs3736360,rs897471,rs989994
R-HSA-3656253	Defective EXT1 causes exostoses 1, TRPS2 and CHDS	Disease	0.759796	GPC4,HSPG2,SDC1,SDC4	rs10205485,rs1048369,rs1129980,rs1874792,rs2228384,rs2291827,rs3736360,rs897471,rs989994
R-HSA-6804116	TP53 Regulates Transcription of Genes Involved in G1 Cell Cycle Arrest	Gene expression (Transcription)	0.759796	CCNA2,CDKN1A,E2F1,E2F7	rs2395655,rs310791,rs3213176,rs769242
R-HSA-918233	TRAF3-dependent IRF activation pathway	Immune System	0.759796	DDX58,IFIH1,MAVS,TRIM25	rs10813831,rs17857295,rs1990760,rs205498,rs3747517
R-HSA-6790901	rRNA modification in the nucleus and cytosol	Metabolism of RNA	0.765635	DCAF13,DDX52,DHX37,IMP4,NAT10,NOP14,PDCD11,PNO1,PWP2,RPS9,THUMPD1,UTP14A,UTP14C,UTP20,UTP25,WDR46	rs10082778,rs1054090,rs11057939,rs11074471,rs1132610,rs11542411,rs11558556,rs11598673,rs13106867,rs14398,rs2020945,rs2044693,rs2515960,rs2957516,rs3130257,rs3134253,rs35183830,rs3742289,rs4447263,rs585627,rs61747285,rs62133127,rs7216445,rs76752752
R-HSA-193807	Synthesis of bile acids and bile salts via 27-hydroxycholesterol	Metabolism	0.774578	AKR1C4,CYP8B1,HSD3B7	rs17134592,rs4880718,rs9865715,rs9938550
R-HSA-202131	Metabolism of nitric oxide: eNOS activation and regulation	Metabolism	0.774578	HSP90AA1,NOS3,NOSTRIN	rs1799983,rs479661,rs540652,rs8005905
R-HSA-2162123	Synthesis of Prostaglandins (PG) and Thromboxanes (TX)	Metabolism	0.774578	CYP8B1,PTGS1,TBXAS1	rs1236913,rs17161199,rs5768,rs9865715
R-HSA-2691230	Signaling by NOTCH1 HD Domain Mutants in Cancer	Disease	0.774578	JAG2,MIB2,NEURL1	rs1057744,rs11191737,rs12755088,rs7418389
R-HSA-2691232	Constitutive Signaling by NOTCH1 HD Domain Mutants	Disease	0.774578	JAG2,MIB2,NEURL1	rs1057744,rs11191737,rs12755088,rs7418389
R-HSA-3134975	Regulation of innate immune responses to cytosolic DNA	Immune System	0.774578	NLRP4,TMEM173,ZBP1	rs1131769,rs16981187,rs2073145,rs2865394,rs441827
R-HSA-5654228	Phospholipase C-mediated cascade; FGFR4	Signal Transduction	0.774578	FGFR4,KLB,PLCG1	rs17618244,rs2228246,rs351855,rs376618,rs4975017,rs753381
R-HSA-69183	Processive synthesis on the lagging strand	DNA Replication;Cell Cycle	0.774578	DNA2,POLA2,PRIM1	rs187660163,rs2277339,rs487989
R-HSA-975163	IRAK2 mediated activation of TAK1 complex upon TLR7/8 or 9 stimulation	Immune System	0.774578	LY96,TAB3,TLR4	rs4986790,rs4986791,rs5927629,rs6472812
R-HSA-140534	Caspase activation via Death Receptors in the presence of ligand	Programmed Cell Death	0.774634	LY96,TLR4,TNFRSF10B	rs13265018,rs4986790,rs4986791,rs6472812
R-HSA-156711	Polo-like kinase mediated events	Cell Cycle	0.774634	CENPF,LIN37,LIN54	rs1031639,rs170758,rs335524,rs438034,rs6535411,rs7289
R-HSA-2173791	TGF-beta receptor signaling in EMT (epithelial to mesenchymal transition)	Signal Transduction	0.774634	ARHGEF18,CGN,TGFB1	rs144143337,rs1800470,rs2287918,rs9329368
R-HSA-418038	Nucleotide-like (purinergic) receptors	Signal Transduction	0.774634	P2RY12,P2RY13,P2RY2	rs1466684,rs2511241,rs3732765,rs3741156
R-HSA-4655427	SUMOylation of DNA methylation proteins	Metabolism of proteins	0.774634	CBX8,DNMT1,PHC1	rs1049925,rs4889891,rs75616428,rs758945809
R-HSA-3214841	PKMTs methylate histone lysines	Chromatin organization	0.782151	ASH1L,ATF7IP,DOT1L,EHMT2,KMT2B,KMT2C,KMT2E,KMT5B,NSD3,PRDM16,RBBP7,RELA,SETD7,SETDB2,SMYD2,SMYD3	rs1134647,rs117986340,rs140561687,rs16970649,rs185811622,rs2057413,rs2231909,rs231591,rs2512606,rs372345714,rs3815308,rs4863656,rs4971053,rs539431334,rs61759893,rs67984110,rs7520453,rs7887,rs7998427,rs870124
R-HSA-5633007	Regulation of TP53 Activity	Gene expression (Transcription)	0.78278	ATM,ATR,AURKA,AURKB,BANP,BARD1,BRIP1,CCNA2,CHEK1,DNA2,EHMT2,EXO1,JMY,KAT6A,NBN,NOC2L,PIP4K2A,POU4F2,PRDM1,PRKAG2,PRKAG3,PRR5,RAD17,RBBP7,RICTOR,RMI1,RMI2,SETD9,SMYD2,TAF15,TAF2,TAF3,TAF4B,TAF7L,TOPBP1,TTC5,USP2,WRN	rs1045051,rs1047840,rs1047972,rs1048108,rs1059476,rs112426189,rs1134647,rs11640138,rs11654604,rs1244229,rs12963653,rs13152799,rs1635498,rs1776148,rs1801195,rs1805794,rs187660163,rs1982151,rs2043112,rs2227928,rs2229571,rs2230469,rs2257505,rs3192149,rs34124242,rs35899692,rs3733893,rs3742945,rs3748597,rs3824276,rs40497,rs429744,rs438289,rs4986764,rs506504,rs5951328,rs659243,rs670906,rs67984110,rs692…
R-HSA-1482925	Acyl chain remodelling of PG	Metabolism	0.786987	LPCAT1,PLA2G2D,PLA2G3,PLA2G4A,PLA2G4F	rs1356410,rs2232176,rs2307198,rs35452723,rs584367
R-HSA-1660514	Synthesis of PIPs at the Golgi membrane	Metabolism	0.786987	PI4K2B,PIK3C2G,PIKFYVE,SACM1L,TPTE	rs10021593,rs10932258,rs11044004,rs1468542,rs1529979,rs212146,rs2363468,rs893253,rs893254,rs999890
R-HSA-181430	Norepinephrine Neurotransmitter Release Cycle	Neuronal System	0.786987	PPFIA1,PPFIA3,PPFIA4,SLC22A1,SLC22A2	rs2303053,rs316019,rs546502,rs61821060,rs683369
R-HSA-1839117	Signaling by cytosolic FGFR1 fusion mutants	Disease	0.786987	BCR,CNTRL,CUX1,MYO18A,PIK3CA	rs10818503,rs10818504,rs140504,rs148672807,rs2230461,rs782150063,rs803064,rs8076604
R-HSA-2022377	Metabolism of Angiotensinogen to Angiotensins	Metabolism of proteins	0.786987	AGT,ANPEP,CPA3,CPB2,CTSG	rs12489516,rs1926447,rs3742264,rs45567233,rs4762,rs699,rs8192297
R-HSA-5635838	Activation of SMO	Signal Transduction	0.786987	CDON,EVC,EVC2,IQCE,PTCH1	rs10950797,rs12274923,rs1383180,rs2293404,rs2293407,rs357564,rs3735109,rs3740912,rs6414624,rs684535,rs730469
R-HSA-74259	Purine catabolism	Metabolism	0.786987	ADPRM,GPX1,NT5C2,NT5E,NUDT18	rs1050450,rs10883841,rs2229523,rs3739435,rs406446
R-HSA-3108214	SUMOylation of DNA damage response and repair proteins	Metabolism of proteins	0.793251	CBX8,NUP153,NUP160,NUP205,NUP210,NUP214,NUP43,NUP58,NUP62,PHC1,RNF168,SEH1L,SMC5,SMC6,SP100,SUMO3,WRN,XPC	rs103612,rs1049925,rs1062798,rs11556093,rs1180116,rs13050872,rs145446416,rs149936944,rs1801195,rs1812152,rs2228375,rs2274136,rs2280084,rs300169,rs300175,rs354478,rs354479,rs3732671,rs3796129,rs3816605,rs4889891,rs6505776,rs6795271,rs6906499,rs746712199,rs760416353,rs7628051,rs7810767,rs836237
R-HSA-111471	Apoptotic factor-mediated response	Programmed Cell Death	0.797431	APIP,CARD8,CASP7,CASP9	rs1052576,rs140826611,rs1977420,rs2227309,rs2227310,rs2288876,rs7921977
R-HSA-1236382	Constitutive Signaling by Ligand-Responsive EGFR Cancer Variants	Disease	0.797431	EGFR,HSP90AA1,PIK3CA,PLCG1	rs2227983,rs2228246,rs2230461,rs753381,rs8005905
R-HSA-1362277	Transcription of E2F targets under negative control by DREAM complex	Cell Cycle	0.797431	E2F1,LIN37,LIN54,RBL1	rs1031639,rs147787006,rs170758,rs3213176,rs6535411
R-HSA-2995383	Initiation of Nuclear Envelope (NE) Reformation	Cell Cycle	0.797431	ANKLE2,LBR,TMPO,VRK2	rs1051061,rs10781634,rs1132375,rs2230419,rs7133258
R-HSA-5625900	RHO GTPases activate CIT	Signal Transduction	0.797431	CIT,MYH11,MYH9,PRC1	rs147122501,rs189689357,rs201960644,rs2269529,rs7172758
R-HSA-5627117	RHO GTPases Activate ROCKs	Signal Transduction	0.797431	LIMK2,MYH11,MYH9,ROCK2	rs147122501,rs201960644,rs2230774,rs2269529,rs5997917
R-HSA-5637815	Signaling by Ligand-Responsive EGFR Variants in Cancer	Disease	0.797431	EGFR,HSP90AA1,PIK3CA,PLCG1	rs2227983,rs2228246,rs2230461,rs753381,rs8005905
R-HSA-2028269	Signaling by Hippo	Signal Transduction	0.797481	AMOTL2,LATS2,STK4,TJP2	rs1353776,rs140089638,rs17420378,rs2309428,rs2770928,rs34774441
R-HSA-189200	Cellular hexose transport	Transport of small molecules	0.800701	FGF21,SLC2A11,SLC2A2,SLC2A7,SLC2A9,SLC5A9	rs200685930,rs212991,rs2276961,rs35776221,rs3733591,rs5400,rs6820230,rs73225891,rs9608213
R-HSA-445144	Signal transduction by L1	Developmental Biology	0.800701	EGFR,ITGA2B,ITGAV,ITGB3,NRP1,VAV2	rs2227983,rs2228638,rs2230616,rs5911,rs5918,rs602990
R-HSA-5620916	VxPx cargo-targeting to cilium	Organelle biogenesis and maintenance	0.800701	ASAP1,CNGB1,EXOC6,EXOC7,PKD1,PKD2	rs1043149,rs1326331,rs13336595,rs145217118,rs147593839,rs147667256,rs1805044,rs966185
R-HSA-2565942	Regulation of PLK1 Activity at G2/M Transition	Cell Cycle	0.803663	AKAP9,ALMS1,AURKA,BTRC,CCP110,CDK5RAP2,CEP131,CEP152,CEP164,CEP192,CEP70,CEP72,CNTRL,DYNC1H1,HAUS6,HSP90AA1,NDE1,OPTN,PCM1,PCNT,PLK4,SFI1,TUBA4A	rs1047972,rs1052161,rs1063242,rs10818503,rs10818504,rs11080618,rs12171042,rs148672807,rs1673607,rs16961560,rs17012739,rs1786263,rs201960644,rs2037814,rs2070425,rs2070426,rs2073376,rs2073380,rs208753,rs2305830,rs2466773,rs2659016,rs2839223,rs35049837,rs3811740,rs4151060,rs4499304,rs474337,rs4836822,rs490262,rs4977493,rs523747,rs573455,rs578208,rs62000999,rs62622380,rs6505780,rs6518289,rs6960867,rs…
R-HSA-389357	CD28 dependent PI3K/Akt signaling	Immune System	0.806623	CD86,PIK3CA,PIK3R3,PRR5,RICTOR,THEM4	rs1129055,rs2043112,rs2230461,rs2681417,rs3748805,rs763213,rs785467
R-HSA-6804756	Regulation of TP53 Activity through Phosphorylation	Gene expression (Transcription)	0.809339	ATM,ATR,AURKA,AURKB,BARD1,BRIP1,CCNA2,CHEK1,DNA2,EXO1,NBN,NOC2L,PRKAG2,PRKAG3,RAD17,RMI1,RMI2,TAF15,TAF2,TAF3,TAF4B,TAF7L,TOPBP1,WRN	rs1045051,rs1047840,rs1047972,rs1048108,rs1059476,rs112426189,rs11640138,rs11654604,rs1244229,rs12963653,rs1635498,rs1776148,rs1801195,rs1805794,rs187660163,rs1982151,rs2227928,rs2229571,rs3192149,rs34124242,rs35899692,rs3748597,rs429744,rs438289,rs4986764,rs506504,rs5951328,rs659243,rs692243,rs735943,rs769242,rs9297605,rs9648725
R-HSA-1483257	Phospholipid metabolism	Metabolism	0.810169	ACP6,CHAT,CHPT1,CPNE1,CPNE3,ENPP6,GDPD5,GPAM,GPD2,HRASLS,HRASLS5,INPP5J,LIPI,LPCAT1,LPCAT2,LPIN1,LPIN3,MIGA2,MTMR3,MTMR6,MTMR7,OSBPL10,OSBPL5,PCYT1A,PEMT,PI4K2B,PIK3C2G,PIK3CA,PIK3R3,PIKFYVE,PIP4K2A,PITPNM3,PLA2G2D,PLA2G3,PLA2G4A,PLA2G4F,PLB1,PLBD1,PLEKHA4,PLEKHA6,PNPLA2,PNPLA3,PNPLA7,SACM1L,SELENOI,SLC44A2,SLC44A3,SLC44A4,SYNJ2,TMEM86B,TPTE	rs10021593,rs10419308,rs10787428,rs10897424,rs10900562,rs10900571,rs10932258,rs11044004,rs11137410,rs1138693,rs1141509,rs11544968,rs11681826,rs12481228,rs12625565,rs1356410,rs143645340,rs1468542,rs1529979,rs1600,rs1891627,rs1891630,rs2075798,rs2116665,rs212146,rs2199619,rs2230461,rs2230469,rs2232176,rs2242665,rs2271791,rs2277301,rs2288904,rs2290532,rs2294918,rs2304789,rs2307198,rs2363468,rs250260…
R-HSA-163125	Post-translational modification: synthesis of GPI-anchored proteins	Metabolism of proteins	0.811175	ART4,CD109,CEACAM5,CEACAM7,DPM2,GPLD1,MDGA2,NRN1L,NTNG2,PIGB,PIGC,PIGG,PIGK,PIGM,PIGN,PIGP,PIGZ,RTN4RL2,SPRN,TECTA,VNN1,VNN2	rs1042303,rs1063412,rs11276,rs12409352,rs12590500,rs12723684,rs141304388,rs1772256,rs2294757,rs2492666,rs2507733,rs2917862,rs3088190,rs34623004,rs4895944,rs4916589,rs4962173,rs526433,rs612969,rs678892,rs7249230,rs73594554,rs7997,rs8102488,rs9320001
R-HSA-380320	Recruitment of NuMA to mitotic centrosomes	Cell Cycle	0.811887	AKAP9,ALMS1,CCP110,CDK5RAP2,CEP131,CEP152,CEP164,CEP192,CEP70,CEP72,CNTRL,DYNC1H1,HAUS6,HSP90AA1,NDE1,NUMA1,PCM1,PCNT,PLK4,SFI1,TUBA3E,TUBA4A,TUBA4B,TUBG2,TUBGCP6	rs10208844,rs1046097,rs1052161,rs1063242,rs10818503,rs10818504,rs11080618,rs12171042,rs148672807,rs1673607,rs16961560,rs17012739,rs1786263,rs201960644,rs2037814,rs2070425,rs2070426,rs2073376,rs2073380,rs208753,rs2305830,rs2466773,rs2659016,rs2839223,rs35049837,rs35381394,rs3811740,rs4499304,rs474337,rs4836822,rs4838864,rs490262,rs4977493,rs573455,rs578208,rs62000999,rs62622380,rs6505780,rs6518289…
R-HSA-5620922	BBSome-mediated cargo-targeting to cilium	Organelle biogenesis and maintenance	0.814491	BBS2,BBS9,LZTFL1,MCHR1,MKKS	rs1129183,rs11773504,rs133072,rs1545,rs1547,rs4784677
R-HSA-210500	Glutamate Neurotransmitter Release Cycle	Neuronal System	0.814537	GLS2,PPFIA1,PPFIA3,PPFIA4,SLC1A6	rs2303053,rs2657879,rs546502,rs61821060,rs8111625
R-HSA-379716	Cytosolic tRNA aminoacylation	Metabolism of proteins	0.814537	EPRS,FARSB,GARS,IARS,RARS	rs1049402,rs2230301,rs2305734,rs244903,rs556155,rs7185
R-HSA-211945	Phase I - Functionalization of compounds	Metabolism	0.820347	AADAC,ACSS1,ADH1B,ADH4,ADH6,AIP,ALDH1B1,ALDH3A1,CBR3,CES3,CYP11B2,CYP2A6,CYP2A7,CYP2B6,CYP2D6,CYP39A1,CYP4A22,CYP4F11,CYP4F2,CYP4V2,CYP8B1,EPHX1,FMO3,MARC1,NQO2,PTGS1,TBXAS1	rs1051740,rs1055138,rs1060463,rs10789501,rs1126671,rs1135840,rs1143684,rs12192544,rs1229984,rs1236913,rs12564525,rs16947,rs17161199,rs1803155,rs1809810,rs2056899,rs2108622,rs2228100,rs2266780,rs2642438,rs3211371,rs4539,rs4699735,rs4878199,rs4930199,rs5768,rs6050249,rs61743167,rs641081,rs75152309,rs7761731,rs8104361,rs8133052,rs887241,rs9865715
R-HSA-5223345	Miscellaneous transport and binding events	Transport of small molecules	0.821658	ADD1,CSN1S1,CTNS,LRRC8C,MRS2,NIPAL1,NIPAL2	rs10030475,rs161400,rs2873624,rs474536,rs4961,rs4963,rs7693648,rs775625452,rs78721070
R-HSA-8854691	Interleukin-20 family signaling	Immune System	0.821658	IFNL2,IFNL3,IL10RB,IL19,IL20RA,IL22RA1,IL24	rs1150258,rs1342642,rs1555498,rs2243191,rs2834167,rs3795299,rs8103142,rs8103362
R-HSA-1368108	BMAL1:CLOCK,NPAS2 activates circadian gene expression	Circadian Clock	0.827851	ARNTL2,BHLHE41,CHD9,F7,HELZ2,NPAS2	rs1037921,rs11048413,rs201218245,rs2305160,rs310631,rs310632,rs3743771,rs438363,rs6046
R-HSA-2022854	Keratan sulfate biosynthesis	Metabolism	0.827894	ACAN,B3GNT3,B3GNT7,B4GALT4,CHST6,OMD	rs1126823,rs117435647,rs2290130,rs34860658,rs36686,rs3764779,rs4932439
R-HSA-76071	RNA Polymerase III Transcription Initiation From Type 3 Promoter	Gene expression (Transcription)	0.827894	BDP1,POLR2E,POLR3G,POLR3GL,SNAPC4,ZNF143	rs10743108,rs12459404,rs1698063,rs1961760,rs2162986,rs3748043,rs3761967,rs3812571,rs41296198,rs6453014,rs6886336,rs715747,rs715748
R-HSA-2424491	DAP12 signaling	Immune System	0.829897	HLA-E,KLRC2,KLRD1,KLRK1,PIK3CA,PLCG1,VAV2,VAV3	rs10772256,rs1141715,rs1264457,rs2228246,rs2230461,rs2255336,rs602990,rs62621992,rs7528153,rs753381
R-HSA-69205	G1/S-Specific Transcription	Cell Cycle	0.829897	CDC45,CDT1,E2F1,FBXO5,LIN37,LIN54,RBL1,RRM2	rs1031639,rs1130609,rs13447203,rs144458606,rs147787006,rs170758,rs2073260,rs3213176,rs480727,rs507329,rs6535411
R-HSA-8863795	Downregulation of ERBB2 signaling	Signal Transduction	0.829897	BTC,EGFR,ERBB2,ERBB3,HSP90AA1,NRG1,NRG3,PTPN12	rs1058808,rs1136201,rs11938093,rs1884282,rs2227983,rs3924999,rs773123,rs8005905,rs9640663
R-HSA-9007101	Rab regulation of trafficking	Vesicle-mediated transport	0.83363	ALS2,ANKRD27,CCZ1B,DENND1C,DENND2A,DENND3,DENND5A,DENND6B,GGA1,GGA3,HPS4,MADD,MON1B,OPTN,RAB3IL1,RIN2,RIN3,ST5,SYTL1,TBC1D10B,TBC1D13,TBC1D14,TBC1D17,TBC1D7,TRAPPC10,TRAPPC13,TRAPPC5,TRAPPC8,ULK1	rs1051006,rs113120872,rs11609348,rs117068593,rs11732887,rs12930787,rs140112498,rs145992513,rs1572912,rs17830337,rs185547871,rs1894704,rs1894706,rs199954296,rs2014410,rs2071152,rs2496132,rs259290,rs269243,rs3219156,rs34281659,rs3747129,rs3794153,rs3812762,rs3813795,rs3829947,rs4888607,rs523747,rs5752330,rs61751342,rs62107586,rs6506948,rs68178377,rs6952,rs6990186,rs7014062,rs713998,rs776266465,rs80…
R-HSA-1483206	Glycerophospholipid biosynthesis	Metabolism	0.837585	ACP6,CHAT,CHPT1,CPNE1,CPNE3,GPAM,GPD2,HRASLS,HRASLS5,LIPI,LPCAT1,LPCAT2,LPIN1,LPIN3,MIGA2,OSBPL10,OSBPL5,PCYT1A,PEMT,PITPNM3,PLA2G2D,PLA2G3,PLA2G4A,PLA2G4F,PLB1,PLBD1,PNPLA2,PNPLA3,SELENOI,SLC44A2,SLC44A3,SLC44A4,TMEM86B	rs10419308,rs10787428,rs10897424,rs1138693,rs1141509,rs11544968,rs11681826,rs12481228,rs12625565,rs1356410,rs1600,rs2075798,rs2116665,rs2199619,rs2232176,rs2242665,rs2271791,rs2277301,rs2288904,rs2290532,rs2294918,rs2304789,rs2307198,rs2792751,rs3205421,rs35452723,rs3809835,rs4614906,rs4644955,rs4669769,rs4838544,rs584367,rs6579255,rs6593795,rs7278737,rs7283442,rs749095152,rs7946,rs7957558,rs8178…
R-HSA-389661	Glyoxylate metabolism and glycine degradation	Metabolism	0.83868	AGXT2,DBT,DDO,DHTKD1,GCSH,PDHX,PRODH2	rs118136428,rs12021720,rs1279138,rs180749,rs2062988,rs35697832,rs37370,rs3740015,rs3848666,rs8052579
R-HSA-73863	RNA Polymerase I Transcription Termination	Gene expression (Transcription)	0.83868	CD3EAP,CDK7,POLR1A,POLR1E,POLR2E,TAF1C,TTF1	rs10814571,rs12459404,rs2972388,rs3212986,rs3739914,rs4782591,rs4832242,rs8999
R-HSA-5626467	RHO GTPases activate IQGAPs	Signal Transduction	0.83872	CLIP1,IQGAP2,IQGAP3,MEN1,TUBA3E,TUBA4A,TUBA4B	rs10208844,rs11264498,rs1129167,rs2431363,rs2455230,rs2488269,rs2959656,rs744224,rs7594971
R-HSA-9022692	Regulation of MECP2 expression and activity	Gene expression (Transcription)	0.83872	AURKB,CAMK2D,HTT,LBR,MOV10,NCOR2,TNRC6A	rs1059476,rs1143646,rs151095542,rs201324168,rs2229840,rs2230419,rs35367671,rs72770407,rs72770408
R-HSA-1592389	Activation of Matrix Metalloproteinases	Extracellular matrix organization	0.840378	COL18A1,CTRB2,CTSG,MMP11,MMP14,MMP17,MMP3,MMP9,TIMP2	rs1042703,rs1042704,rs113205945,rs147238447,rs17576,rs17577,rs2250889,rs45567233,rs4737,rs6598163,rs679620,rs738792,rs8133886
R-HSA-168274	Export of Viral Ribonucleoproteins from Nucleus	Disease	0.840378	NUP153,NUP160,NUP205,NUP210,NUP214,NUP43,NUP58,NUP62,SEH1L	rs103612,rs1062798,rs11556093,rs145446416,rs2228375,rs2274136,rs2280084,rs354478,rs354479,rs3732671,rs3816605,rs6505776,rs6795271,rs6906499,rs760416353,rs7628051,rs7810767
R-HSA-70263	Gluconeogenesis	Metabolism	0.840378	ENO2,FBP1,FBP2,MDH2,PCK1,PCK2,PGK1,SLC25A10,SLC37A1	rs10256,rs11150813,rs1769259,rs1804160,rs228104,rs3021119,rs4826245,rs573212,rs6720,rs710415
R-HSA-1638074	Keratan sulfate/keratin metabolism	Metabolism	0.843496	ACAN,B3GNT3,B3GNT7,B4GALT4,CHST6,GLB1,HEXA,HEXB,OMD	rs1126823,rs117435647,rs1800431,rs2290130,rs34860658,rs36686,rs3764779,rs4302331,rs4932439,rs7637099,rs820878
R-HSA-180746	Nuclear import of Rev protein	Disease	0.843496	NUP153,NUP160,NUP205,NUP210,NUP214,NUP43,NUP58,NUP62,SEH1L	rs103612,rs1062798,rs11556093,rs145446416,rs2228375,rs2274136,rs2280084,rs354478,rs354479,rs3732671,rs3816605,rs6505776,rs6795271,rs6906499,rs760416353,rs7628051,rs7810767
[truncated: 314 more rows]

## Sheet: Figure_5_B
Symbol	ExAC_nontcga_AFR	gnomAD_exome_AFR	ExAC_nontcga_EAS	gnomAD_exome_EAS	ExAC_nontcga_AMR	gnomAD_exome_AMR	ExAC_nontcga_SAS	gnomAD_exome_SAS	gnomAD_exome_ASJ	ExAC_nontcga_FIN	gnomAD_exome_FIN	ExAC_nontcga_NFE	gnomAD_exome_NFE	gnomAD_exome_ALL	gnomAD_exome_OTH	ExAC_nontcga_OTH	ExAC_nontcga_ALL	Cell_lines
[truncated: 48 more rows]
